# Supplementary material for: Genetic diversity and relationships of broomcorn millet based on trnT-trnL and GBSSI sequences
Source: PLoS One. 2025 Jul 23;20(7):e0325433. doi: 10.1371/journal.pone.0325433 (PMC12286405; doi:10.1371/journal.pone.0325433)
Supplement: S1 Table — (ZIP) [file pone.0325433.s001.zip]

Archive with 4 entries (3 files):
- Supporting information/
- Supporting information/Raw data.xlsx
- Supporting information/Raw sequence.txt
- Supporting information/Table S1 The names and sources of broomcorn millet.docx
