# Supplementary material for: Genetic diversity and relationships of broomcorn millet based on trnT-trnL and GBSSI sequences
Source: PLoS One. 2025 Jul 23;20(7):e0325433. doi: 10.1371/journal.pone.0325433 (PMC12286405; doi:10.1371/journal.pone.0325433)
Supplement: S1 Table — (ZIP) [file pone.0325433.s001.zip › Supporting information/Raw data.xlsx]

## Sheet: Sequence analysis
GBSSI
Population	Sequence length	Conserved sites	Variable sites	Parsim-Info sites	Singleton sites	Indels	G+C contents
Ningxia, China	683	359	298	157	141	26	0.599
Shanxi, China	682	361	291	222	69	30	0.592
Inner Mongolia, China	682	372	283	237	46	27	0.597
Hebei, China	686	326	326	259	67	32	0.597
Liaoning, China	680	415	237	201	36	28	0.601
Shaanxi, China	679	327	344	268	76	8	0.597
Heilongjiang, China	686	303	346	289	57	37	0.605
Xinjiang, China	687	419	239	168	71	33	0.595
Gansu, China	689	287	351	299	52	62	0.594
Asia (excluding China)	682	457	208	141	67	17	0.600
Europe	683	509	160	127	33	14	0.595
South America	683	633	45	0	45	5	0.594
North America	681	551	126	63	63	4	0.596
Oceania	680	581	95	38	57	4	0.590
Africa	681	592	84	0	84	5	0.597
Total	690	194	420	376	44	76	0.595
trnT-trnL
Population	Sites	Conserved sites	Variable sites	Parsim-Info sites	Singleton sites	Indels	G+C contents
Ningxia, China	756	754	1	0	1	1	0.256
Shanxi, China	757	752	2	0	2	3	0.256
Inner Mongolia, China	757	752	2	0	2	3	0.256
Hebei, China	756	754	1	0	1	1	0.256
Liaoning, China	756	754	1	0	1	1	0.256
Shaanxi, China	756	753	1	0	1	2	0.256
Heilongjiang, China	756	756	0	0	0	0	0.255
Xinjiang, China	756	754	0	0	0	2	0.256
Gansu, China	760	735	10	1	9	15	0.254
Asia (excluding China)	756	756	0	0	0	1	0.256
Europe	756	755	0	0	0	0	0.255
South America	756	756	0	0	0	0	0.255
North America	756	756	0	0	0	0	0.255
Oceania	756	756	0	0	0	0	0.255
Africa	756	756	0	0	0	0	0.255
Total	761	733	10	2	8	18	0.254

## Sheet: Genetic diversity
GBSSI
Population	S	Hd	π	θw
Ningxia, China	298	1.000	0.10399	0.13856
Shanxi, China	291	1.000	0.16342	0.15819
Inner Mongolia, China	283	1.000	0.15751	0.13946
Hebei, China	326	1.000	0.13117	0.14041
Liaoning, China	237	0.987	0.14710	0.13147
Heilongjiang, China	346	1.000	0.15701	0.15304
Shaanxi, China	344	1.000	0.18699	0.19073
Xinjiang, China	239	1.000	0.05958	0.07391
Gansu, China	351	1.000	0.08385	0.09988
Asia (excluding China)	208	1.000	0.08246	0.08284
Europe	160	1.000	0.07265	0.06648
South America	45	1.000	0.06637	0.06637
North America	126	1.000	0.09453	0.08934
Oceania	95	1.000	0.0679	0.06746
Africa	84	1.000	0.08383	0.08284
Total	420	0.9976	0.11025	0.13221
trnT-trnL
Population	S	Hd	π	θw
Ningxia, China	1	0.087	0.00012	0.00036
Shanxi, China	2	0.143	0.00038	0.00083
Inner Mongolia, China	2	0.143	0.00038	0.00083
Hebei, China	1	0.057	0.00007	0.00032
Liaoning, China	1	0.154	0.00020	0.00043
Heilongjiang, China	1	0.063	0.00008	0.00033
Shaanxi, China	0	0.000	0.00000	0.00000
Xinjiang, China	0	0.000	0.00000	0.00000
Gansu, China	10	0.057	0.00021	0.00244
Asia (excluding China)	0	0.000	0.00000	0.00000
Europe	0	0.000	0.00000	0.00000
South America	0	0.000	0.00000	0.00000
North America	0	0.000	0.00000	0.00000
Oceania	0	0.000	0.00000	0.00000
Africa	0	0.000	0.00000	0.00000
Total	10	0.064	0.00014	0.00203
