# Supplementary material for: Genetic diversity and relationships of broomcorn millet based on trnT-trnL and GBSSI sequences
Source: PLoS One. 2025 Jul 23;20(7):e0325433. doi: 10.1371/journal.pone.0325433 (PMC12286405; doi:10.1371/journal.pone.0325433)
Supplement: S1 Table — (ZIP) [file pone.0325433.s001.zip › Supporting information/Raw sequence.txt]

>1
CTGCGAGCTCGACACATCATGCGCCTCACCGGCATCACCGGGATCGTCAACGGCATGGACGTCAGCGAGTGGGACCCCAGCAAGGACAAGTACATCGCCACCAAGTACGACGTGTCGACGGTGAGCTCTTAATCAGCCGAATGATCATCTGATGAATTGGTTAAAATGTTCTCTGCGGATCCTGACTCTGAAAAGGAAGCATTTCACGCCGTTTCTGGCCATGTCCTCAAAAGGGATGCGCTGCGAGGCGCTGCCGGCCTCCCCCGGGATCCCAAGATCCCGCTGGAGGCGTTTGGCGGCGTGCTGGAGGAGGATAAAGGACCCGACGGCCTGCCCCCCCCCGTCCCCCACCTTCCGGAAGATGACGTCCGAAGACTCCTTCAGGTACCTTCAGGTTTACATCATGTTACCAAATCTTTGGGAACATTGTGGCTGATGTTGGATTGTCTTGCAGGGCACCGGGAATAATACGTTTGAGCGCATGCTGGTGAACCTGGAGGACAACTACCCCAACAAGGTGCGCCCCATGCTGAAGATCAACGCGGAGCTGGACCACCACATCGTGGCCGGCGCGGACCTGTTCACCGTCGCCCTGCGCTTCCAGCCCTGGGGCCTCATCCACCTGCTCGGGATGCCATACGGGGGTTCGTAACCTGCGGCCTCATCCAGCTGCAGGGGA
>2
CTGCGAGCTCGACACATCATGCGCCTCACCGGCATCACCGGGATCGTCAACGGCATGGACGTCAGCGAGTGGGACCCCAGCAAGGACAAGTACATCGCCACCAAGTACGACGTGTCGACGGTGAGCTCTTAATCTGCCGAATGATCGTCTGATAAATTGGTCAAAGTGTTCTCTGCGTCTCCTGACTCTGAAAAGGAAGCATTTCACGCCATTTCTGGCCATGTCCTGAAAAGGGATGCGCTGCGAGGCGCTGCCGGCCTCCCCGGGGACCGCAAGATCCCGCTGGAGGCGTTTGGCGGCGTGCTGGAGGAGGATAAAGGACCCGACGGCCTGGCCCCCCCCGTCCCCCACCTTATGGAGGATGACGTCCGAAGAGTCCTTCTGGTACCTTCAGGTTTACATCATGTTACCAAATCTTTGGGAGCATTGTGCCTGATATTGGATTGTCTTGCAGGGCACCGGGAATAATAAGTTTGAGCGCATGCTGATGAACCCGGAGGACAACTACCCCAACAAGGTGCGCGCCGTGCTGAAGATCAACGCGGAGCTGGACCACCACATCGTGGCCGGCGCCGACCTGCTCACCGTCACCCTGCGCTTCCAGCCCTGGGGCCTCATCCAGCTGCTCGGGATGCCATCGGGGATTCGTAACCTGCGGCCTCATCCAGCTGCAGGGGA
>3
CTGCGAGCTCGACAACATCATGCGCCTCACCGGCATCACCGGGATCGTCAACGGCATGGACGTCAGCGAGTGGGACCCCAGCAAGGACAAGTACATCGCCACCAAGTACGACGTGTCGACGGTGAGCTCTCACCCAGCCGAATGATCAACTGATAAATTGGTCAAAGTGTTCTCTGCGGATCCTGACTCTGAAAAGGAAGCATTTCACGCCATTTCTGGCCATGTCCTCAAAAGGGATGCGCTGCGAGGCGCTGCCGGCCTCCCCCGGGACCCCAATATACCGCAGGAGGCCTTTGGCGGCATGCTGCAGGAGGATAAAGGACCCGACGGCCTGCCACCCCCCGTCCCCCACCTCCCGGAAGATGACGTACGAAGACTCCTTCAGGTACCTTCAGGTTTACATCATGTTACCAAATCTTTGGGAACATTGTGGCTGATATTGGATTGTCTTGCAGGGCACCGGGAAGAATAAGTTTGAGCGCATGCTGATGAACCCGGAGGACAACTACCCCAACAAGGTGCGCCCCGTGCTGAAGATCAACGCGGCGCTGGACCACCACATCGTGGCCGGCGCGGACCTGCTCACCGTCACCAGCCGCTTCCAGCCCTGGGGCCTCATCCAGCTGCTCGCGATGCCTCGGGGTTTTGGTAACCTTGCGGCCTCATCCAGCTGCAGGGGA
>4
CTGCGAGCTCGACACATCATGCGCCTCACCGGCATCACCGGGATCGTCAACGGCATGGACGTCAGCGAGTGGGACCCCAGCAAGGACAAGTACATCGCCACCAAGTACGACGTGTCGACGGTGAGCTCTTAATCTGCCGAATGATCATCTGATGAATTTGTCAAAGTGTTCTCTGCGGATCCTGACTCTGAAAAGGAAGCATTTCACGCCGTTTCTGGCCATGTCCTGAAAAGGGATGCGCTGCGAGGCGCTGCCGGCCTCCCCGGGGATCGCAATATACCGCTGGAGGCCTTTGGCGGCGTGCTGGAGGAGGATAAAGGACCCGACGGCCTGCCCCCCCCCGTCCCCCACCTCCCGGAAGATGACGTCCGAAGACTCCTTCAGGTACCTTCAGGTTTACATCATGTTACCAAATCTTTGGGAACATTGTGGCTGATAGTGGATTGTCTTGCAGGGCACCGGGAATAATAAGTTTGAGCGCATGCTGATGAACCCGGAGGACAACTACCCCAACAAGGTGCGCGCCGTGCTGAAGATCAACGCGGAGCTGGACCACCACATCGTGGCCGGCGCCGACCTGCTCACCGTCACCCTGCGCTTCCAGCCCTGGGGCCTCATCCAGCTGCTCGGGATGCCATACCGGGTCGGTAACCTGCGGCCTCATCCAGCTGCAGGGGA
>5
CTGCGAGCTCGACACATCATGCGCCTCACCGGCATCACCGGGATCGTCAACGGCATGGACGTCAGCGAGTGGGACCCCAGCAAGGACAAGTACATCGCCACCAAGTACGACGTGTCGACGGTGAGCTCTTAATCAGCCGAATGATCATCTGATGAATTGGTTGAAGTGTTCTCTGCGGATCCTGACTCTGAAAAGGAAGCATTTCACGCCATTTCTGGCCATGTCCTGAAAAGGGATGCGCTGCGAGGCGCTGCCGGCCTCCCCCGGGATCGCAATATCCCGCTGGAGGCGTTTGGCGGCGTGCTGGAGGAGGATAAAGGACCCGACGGCCTGCCCCCCCCCGTCCCCCACCTTCCGGAAGATGACGTCCGAAGACTCCTTCAGGTACCTTCAGGTTTACATCATGTTACCAAATCTTTGGGAACATTGTGGCTGATGTTGGATTGTCTTGCAGGGCACCGGGAATAATACGTTTGAGCGCATGCTGGTGAACCCGGAGGACAACTACCCCAACAAGGTGCGCGCCGTGCTGAAGATCAACGCGGAGATGGACCACCACATCGTGCCCGGCGCCGACCTGCTCACCGTCACCCTGCGCTTCCAGCCCTGGGGCCTCATCCACCTGCTCGCGATGCCATACGGGGTTCGTAACCTGCGGCCTCATCCAGCTGCAGGGGA
>6
CTGCGAGCTCGACAACATCATGCGCCTCACCGGCATCACCGGGATCGTCAACGGCATGGACGTCAGCGAGTGGGACCCCAGCAAGGACAAGTACATCGCCACCAAGTACGACGTGTCGACGGTGAGCTCTTAATCAGCCGAATGATCGTCTGATGAATTGGTCGAAGTGTTCTCTGCGGATCCTGACTCTGAAAAGGAAGCATTTCACGCCGTTTCTGGCCATGTCCTGAAAAGGGATGCGCTGCGAGGCGCTGCCGGCCTCCCCCGGGATCCCAATATCCCGCTGGAGGCGTTTGGCGGCGTGCTGGAGGAGGATAAAGGACCCGACGGCCTGGCACCCCCCGTCCCCCACCTTCCGGAAGATGACGTCCGAAGACTCCTTCAGGTACCTTCAGGTTTACATCATGTTACCAAATCTTTGGGAACATTGTGGCTGATGTTGGATTGTCTTGCAGGGCACCGGGAATAATAAGTTTGAGCGCATGCTGGTGAACCCGGAGGACAACTACCCCAACAAGGTGCGCGCCATGCTGAAGATCAACGCGGAGATGGACCACCACATCGTGGCCGGCGCGGACCTGCTCACCGTCACCCTGCGCTTCCAGCCCTGCGGCCGCATCCAGCTGCTCGGGATGCCATACGGGGGTTGGTAACCCTGCGGCCTCATCCAGCTGCAGGGGA
>7
CTGCGAGCTCGACAACATCATGCGCCTCACCGGCATCACCGGGATCGTCAACGGCATGGACGTCAGCGAGTGGGACCCCAGCAAGGACAAGTACATCGCCACCAAGTACGACGTGTCGACGGTGAGCTCTCAATCAGTCGAATGATCAACTGATGAATTGGTTGAAAGGTTCTCTGCGGATCCTGACTCTGAAGCAGCTGTTCTTCACGCCGTTTCTGGCCATGTCCTCAAAGGGGATGAGCTGCGAGGCGCTGCCGGCCTCCCCCGGGATCCCCGTATACCGGTGGAGGCCTTTGGCGGCGTGCTGCAGGAGGCTAAAGGACCCGACGGCCCGCCACCCCCTGTCCCCCACCTTCCGGAAGATGACGTACGAAGACTCCTTCAGGTACCTTCAGGTTCACATCATGTTACACAATCTTTGGGAACATTGTGGCTTATGGTGGATTGTCTTGCGGAGCACCGGGCCTAATACGTTTGAGGGCATGCTTGGGAACCTGGAGGACAACTACCCCAACAAGTTCCAGCGCATGCTGATGATCGCGGAGGAGATGGACCACCACATCGTGCGCGGCGCGGACCTGCTCAACGCCGCCCTGGCGTTCCAGATCTGGGGCGGCATCCACCTGCTCGCCATGACAACCGGGGTTCGTAACCCTGCGGCCTCATCCAGCTGCAGGGGA
>8
CTGCGAGCTCGACAACATCATGCGCCTCACCGGCATCACCGGGATCGTCAACGGCATGGACGTCAGCGAGTGGGACCCCAGCAAGGACAAGTACATCGCCACCAAGTACGACGTGTCGACGGTGAGCTCTTAATCAGCCGAATGATCGTCTGATGAATTGGTTAAAAGGTTCTCTGCGGATCCTGACTCTGAAAAGGAAGCATTTCACGCCATTTCTGGCCATGTCCTGAAAAGGGATGCGCTGCGAGGCGCTGCCGGCCTCCCCCGGGATCCCAAGATCCCGCTGGAGGCGTTTGGCGGCGTGCTGGAGGAGGATAAAGGACCCGACGGCCTGCCACCCCCCGTCCCCCACCTTCTGGAGGATGACGTCCGAAGAGTCCTTCAGGTACCTTCAGGTTTACATCATGTTACAAAATCTTTGGGAACATTGTGGCTGATGTTGGATTGTCTTGCAGGGCACCGGGAAGAATAAGTTTGAGGGCATGCTGAGGAACCCGGAGGACAACTACCCCAACAAGGTCCGCCCCGTGCTGAAGATCAACGCGGAGCTGGACCACCACATCGTGCCCGGCGCCGACCTGCTCACCGTCGCCCTGCGCTTCCAGCCCTGGGGCCGCATCCAGCTGCTCGCCATGCCATACGGGGGTTCGTAACCTGCGGCCTCATCCAGCTGCAGGGGA
>9
CTGCGAGCTCGACAACATCATGCGCCTCACCGGCATCACCGGGATCGTCAACGGCATGGACGTCAGCGAGTGGGACCCCAGCAAGGACAAGTACATCGCCACCAAGTACGACGTGTCGACGGTGAGCTCTCAATCAGCCGAATGATCATCTGATGAATTGGTTGAAAGGTTCTCTGCGGATCCTGACTCTGAAGCAGATGCATTTCACGCCGTTTCTGGCCATGTCCTCAAAGGGGATGAGCTGCGAGGCGCTGCCGGCCTCCCCCGGGATCGCAATATACCGCTGGAGGCGTTTGGCGGCGTGCTGGAGGAGGATAAAGGACCCGACGGCCTGCCACCCCATGTCCCCCAGCTTCCGGAAGATGACGTACGAAGACTCCTTCAGGTACCTTCAGGTTTACATCATGTTACACAATCTTTGGGAACATTGTGGCTGATGTTGGATTGTCTTGCAGGGCACCGGGAATAATACGTTTGAGCGCATGCTTGGGAACCTGGAGGACAACTACCCCAACAAGGTGCACCCCATGCTGAAGATCGCGGAGGAGATGGACCACCACATCGTGCGCGGCGCGGAGAAGTTCAACGTCGCCCTGGCGTTCCAGCTCTGGGGCCGCATCCACCTGCTCGCCATGCCAACGGGGTTCGGTGACCTGCGGCCTCATCCAGCTGCAGGGGA
>10
CTGCGAGCTCGACAACATCATGCGCCTCACCGGCATCACCGGGATCGTCAACGGCATGGACGTCAGCGAGTGGGACCCCAGCAAGGACAAGTACATCGCCACCAAGTACGACGTGTCGACGGTGAGCTCTTAATCAGCCGAATGATCATCTGATGAATTGGTTAAAAGGTTCTCTGCGGATCCTGACTCTGAAGCGGAAGCATTTCACGCCATTTCTGGCCATGTCCTGAAAAGGGATGCGCTGCGAGGCGCTGCCGGCCTCCCCCGGGATCGCAAGATACCGCTGGAGGCGTTTGGCGGCGTGCTGGAGGAGGATAAAGGACCCGACGGCCTGCCCCCCCCCGTCCCCCACCTTCCGGAAGATGACGTCCGAAGAGTCCTTCAGGTACCTTCAGGTTTACATCATGTTACCAAATCTTTGGGAGCATTGTGGCTGATGTTGGATTGTCTTGCAGGGCACCGGGAATAATAAGTTTGAGCGCATGCTGATGAACCTGGAGGACAACTACCCCAACAAGGTGCACGCCATGCTGAAGATCAACGCGGAGCTGGACCACCACATCGTGGCCGGCGCGGACCTGCTCACCGTCGCCCTGCGCTTCCAGACCTGGGGCCGCATCCACCTGCTCGGGATGCCATCGGGGATTCGTAACCTGCGGCCTCATCCAGCTGCAGGGGA
>11
CTGCGAGCTCGACAACATCATGCGCCTCACCGGCATCACCGGGATCGTCAACGGCATGGACGTCAGCGAGTGGGACCCCAGCAAGGACAAGTACATCGCCACCAAGTACGACGTGTCGACGGTGAGCTCTTAATCTGCCGAATGATCGTCTGATGAATTGGTCGAAGTGTTCTCTGCGGATCCTGACTCTGAAAAGGAAGCATTTCACGCCATTTCTGGCCATGTCCTCAAAAGGGATGCGCTGCGAGGCGCTGCCGGCCTCCCCCGGGATCGCAAGATCCCGCTGGAGGCGTTTGGCGGCGTGCTGGAGGAGGATAAAGGACCCGACGGCCTGGCCCCCCCCGTCCCCCACCTTCCGGAAGATGACGTCCGAAGACTCCTTCAGGTACCTTCAGGTTTACATCATGTTACCAAATCTTTGGGAACATTGTGGCTGATGTTGGATTGTCTTGCAGGGCACCGGGAATAATAAGTTTGAGCGCATGCTGATGAACCCGGAGGACAACTACCCCAACAAGGTGCACCCCGTGCTGAAGATCAACGCGGAGCTGGACCACCACATCGTGGCCGGCGCCGACCTGCTCACCGTCACCAGCCGCTTCCAGCTCTGGGGCCGCATCCACCTGCTCGCGATGACTCGGGGGATCGGTATCCCTGCGGCCTCATCCAGCTGCAGGGGA
>12
CTGCGAGCTCGACAACATCATGCGCCTCACCGGCATCACCGGGATCGTCAACGGCATGGACGTCAGCGAGTGGGACCCCAGCAAGGACAAGTACATCGCCACCAAGTACGACGTGTCGACGGTGAGCTCTTAATCTGCCGAATGATCGTCTGATGAATTGGTCAAAGTGTTCTCTGCGGATCCTGACTCTGAAAAGGAAGCATTTCACGCCATTTCTGGCCATGTCCTGAAAAGGGATGCGCTGCGAGGCGCTGCCGGCCTCCCCCGGGATCGCAAGATCCCGCTGGAGGCGTTTGGCGGCGTGCTGGAGGAGGATAAAGGACCCGACGGCCTGGCCCCCCCCGTCCCCCACCTTCCGGAAGATGACGTCCGAAGAGTCCTTCAGGTACCTTCAGGTTTACATCATGTTACCAAATCTTTGGGAACATTGTGGCTGATGTTGGATTGTCTTGCAGGGCACCGGGAATAATAAGTTTGAGCGCATGCTGATGAACCCGGAGGACAACTACCCCAACAAGGTGCGCGCCATGCTGAAGATCAACGCGGCGCTGGACCACCACATCGTGGCCGGCGCGGACCTGCTCACCGTCACCAGCCGCTTCCAGCCCTGCGGCGGCATCCACCTGCTCGCGATGCCTCGGGGGTATCGGAGACCCTGCGGCCTCATCCAGCTGCAGGGGA
>13
CTGCGAGCTCGACAACATCATGCGCCTCACCGGCATCACCGGGATCGTCAACGGCATGGACGTCAGCGAGTGGGACCCCAGCAAGGACAAGTACATCGCCACCAAGTACGACGTGTCGACGGTGAGCTCTTAATCTGCCGAATGATCGTCTGATGAATTGGTCAAAGTGTTCTCTGCGGATCCTGACTCTGAAAAGGAAGCATTTCACGCCATTTCTGGCCATGTCCTGAAAAGGGATGCGCTGCGAGGCGCTGCCGGCCTCCCCCGGGATCGCAAGATCCCGCTGGAGGCGTTTGGCGGCGTGCTGGAGGAGGATAAAGGACCCGACGGCCTGGCCCCCCCCGTCCCCCACCTTCCGGAGGATGACGTCCGAAGAGTCCTTCAGGTACCTTCAGGTTTACATCATGTTACCAAATCTTTGGGAGCATTGTGGCTGATGTTGGATTGTCTTGCAGGGCACCGGGAAGAATAAGTTTGAGCGCATGCTGATGAACCCGGAGGACAACTACCCCAACAAGGTGCGCGCCGTGCTGAAGATCAACGCGGAGCTGGACCACCACATCGTGGCCGGCGCCGACCTGCTCACCGTCACCCTGCGCTTCCAGCCCTGGGGCCTCATCCACCTGCTCGGGATGCCATCGGGGGTCGGAAACCCTGCGGCCTCATCCAGCTGCAGGGGA
>14
CTGCGAGCTCGACAACATCATGCGCCTCACCGGCATCACCGGGATCGTCAACGGCATGGACGTCAGCGAGTGGGACCCCAGCAAGGACAAGTACATCGCCACCAAGTACGACGTGTCGACGGTGAGCTCTTAATCTGCCGAATGATCGTCTGATGAATTGGTCAAAGTGTTCTCTGCGGATCCTGACTCTGAAAAGGAAGCATTTCACGCCATTTCTGGCCATGTCCTGAAAAGGGATGCGCTGCGAGGCGCTGCCGGCCTCCCCCGGGATCGCAAGATCCCGCTGGAGGCGTTTGGCGGCGTGCTGGAGGAGGATAAAGGACCCGACGGCCTGGCCCCCCCCGTCCCCCACCTTACGGAAGATGACGTCCGAAGAGTCCTTCAGGTACCTTCAGGTTTACATCATGTTACCAAATCTTTGGGAGCATTGTGGCTGATGTTGGATTGTCTTGCAGGGCACCGGGAATAATAAGTTTGAGCGCATGCTGATGAACCCGGAGGACAACTACCCCAACAAGGTGCGCCCCGTGCTGAAGATCAACGCGGAGCTGGACCACCACATCGTGGCCGGCGCCGACCTGCTCACCGTCACCAGCCGCTTCCAGCCCTGGGGCCTCATCCACCTGCTCGCGATGCCATCGGGGGATTCGTAACCCTGCGGCCTCATCCAGCTGCAGGGGA
>15
CTGCGAGCTCGACAACATCATGCGCCTCACCGGCATCACCGGGATCGTCAACGGCATGGACGTCAGCGAGTGGGACCCCAGCAAGGACAAGTACATCGCCACCAAGTACGACGTGTCGACGGTGAGCTCTTAATCTGCCGAATGATCGTCTGATGAATTGGTCAAAGTGTTCTCTGCGGATCCTGACTCTGAAAAGGAAGCATTTCACGCCATTTCTGGCCATGTCCTGAAAAGGGATGCGCTGCGAGGCGCTGCCGGCCTCCCCCGGGATCGCAAGATCCCGCTGGAGGCGTTTGGCGGCGTGCTGGAGGAGGATAAAGGACCCGACGGCCTGGCCCCCCCCGTCCCCCACCTTATGGAGGATGACGTCCGAAGACTCCTTCTGGTACCTTCAGGTTTACATCATGTTACAAAATCTTTGGGAGCATTGTGGCTGATGTTGGATTGTCTTGCAGGGCACCGGGAAGAATAAGTTTGAGGGCATGCTGATGAACCCGGAGGACAACTACCCCAACAAGGTGCGCCCCGTGCTGAAGATCAACGCGGCGCTGGAGCACCACATCGTGGCCGGCGCCGACCTGCTCACCGTCGCCAGCCGCTTCCAGCCCTGGGGCCGCATCCAGCTGCTCGGGATGCCATCGGGGGTTCGTAACCCTGCGGCCTCATCCAGCTGCAGGGGA
>16
CTGCGAGCTCGACAACATCATGCGCCTCACCGGCATCACCGGGATCGTCAACGGCATGGACGTCAGCGAGTGGGACCCCAGCAAGGACAAGTACATCGCCACCAAGTACGACGTGTCGACGGTGAGCTCTTAATCTGCCGACTGATCGTCTGATGCATTGGTCGAAAGGTCCACTGCGTCTCCTGACTCTGAAAAAGAAGCATTTCACGCCGTCTCTGGCCATGTCCTGCAAGGCGCTGCCGGCCTCCGCGCGGACCGGAACATCCGGCTGCCGCGGGTAGCGGAAAAGCTGGATGAGGGGAATGGCCCCGACGTTATGGGAGCCGACAGCCCCCAACTCCTGGACGACGACCTTCCCATCGCTCTTGTGGGACGAAGACCTTATCATCCTGCTGGCAAATAATAGGTAGCACAGTGTCAGATATTATAGTGGCTTGTGGGGCACCGGGAAGAAGAACTTCGAGCCTGAGTTGATTGCCGCGAAGGATAATGACCCGGACGAGGCGCGCAACAAGAAGAACTACCGCATGCTGATGACCCACCACATCATGGACCCCGACAACGTGCTCGCCGTGACCAAGCTCTTCGAGCCCTGGGGCCTCCTCCTCCTGCCCGGGATGCACGGGGCCCCGGTAACCAGCCGGTTCGAGCCCCTGGCGGCCTCATCCAGCTGCAGGGGA
>17
CTGCGAGCTCGACACATCATGCGCCTCACCGGCATCACCGGGATCGTCAACGGCATGGACGTCAGCGAGTGGGACCCCAGCAAGGACAAGTACATCGCCACCAAGTACGACGTGTCGACGGTGAGCTCTCACTCTGTCGAATGATCATCTGGTGCATTTGTCGAAAGGTCCACTGCGGATCCTGACTCTGAAAAGGAAGCATTTGACGCCGTCTCTGGCCATGTCCTGCAAGGCGCTGAACTGCGAGGCGCTGCCGGCCGCACCCGGCCTCCCCGGGTACCGGAAGAGCCCGCTGGTGGCATTCGTCAGGAGGCTAAAGGAGCCGACGGCCCGCCACGCCCTGTCCCCCACCTTCCCGCAGATCATGTAGGAAGACGTCCTCATCGTCCTTCTGGTACATATTAGGTAGCACAGTCTTAGAGAATATTGTGGCTTATGGTGGATTGTCTTTCGGAGCATCGTGCCTGATTCGATTGCGGCGATCGATGGTGACCTGGAGGACACCGGCCCCAAGAAGTTCTACCGCATGCTGATGAGCGACGAGGAGATGTACCCCGACAACGTGCGCGCCGTGGAGAAGCTCAACGCGGCGCTGGGCCTCCACATCATGGCCGGCATCCACCTGCTCGCCGTAACCAACCGGATCGAGCCCTGCGGCCTCATCCAGCTGCAGGGGA
>18
CTGCGAGCTCGACAACATCATGCGCCTCACCGGCATCACCGGGATCGTCAACGGCATGGACGTCAGCGAGTGGGACCCCAGCAAGGACAAGTACATCGCCACCAAGTACGACGTGTCGACGGTGAGCTCTCACTCTGTCGAATGATCGACTGGTGCATTGGTCGAAAGGTCCTCTGCGGATCCTGACTCTGAAAAGGAAGCATTTCACGCCGTCGCTGGCCATGTCCTGAAAAGGGATGAGCTGCGAGGCGCTGCCGGCCTCCCCCGGGCCCCCAAGATCCCGCTGGAGCCCGCTGGCGGCGTGCTGCAGGAGGCTAAAGGACCCGACGGCCTGCCCCCCCCCGTCCCCCGCCTCCCGGAAGATGACGTACGAAGACGCCTTCAGGGACCTTCAGGTTTACATCATGTAACACAATCTTTGGGAACATTGTGGCTGATGTTGGATTGTCTTGCAGGGCACCGGGACTAATAAGATTGAGCGCATGCTGGTGAACCTGGAGGACAACGACCCCAACAAGGTGCACGCCGTGCTGATGATCAACGCGGAGATGGACCCCCACATCGTGCGCGGCGCGGACCTGTTCACCGCCGCCCTGCGCTTCCAGATCTGGGGCCTCATCGAGCTGCTCGCCGTGAGTGGGGGGATGGGACCCCTGCGGCCTCATCCAGCCTGCATGGGGA
>19
CTGCGAGCTCGACAACATCATGCGCCTCACCGGCATCACCGGGATCGTCAACGGCATGGACGTCAGCGAGTGGGACCCCAGCAAGGACAAGTACATCGCCACCAAGTACGACGTGTCGACGGTGAGCTCTCACTCTGTCGAATGATCGTCTGGTGCATTGGTCGAAAGGTCCACTGCGTCTCCTGACTCTGAAAAAGAAGCATTTCACGCCATCGCTGGCAATGTCCTGAAAAGGGATGAGCTGCGAGGCGCTGCCGGCCTCCCCCGGGATCCCAATATCCCGCTGGAGCCCGCTGGCGGCGTGCTGCAGGAGCCTAAAGGACCCGACGGCCTGCCCCCCCCCGTCCCCCGCCTCCCGGAAGATGACGTACGAAGAGGCCTTCAGGGACCTTCAGGTTTACATCATGTAACAAAATCTTTGGGAACATTGTGGCTGATGTTGGATTGTCTTGCAGAGCACCGGGACTAATAAGATTGAGCGCATGCTGGTGAACCTGGAGGACAACTACCCCAACAAGGTGCAGGCCGTGCTGATGATCGCGGAGGAGCTGTACCCCCACATCATGCGCGGCGCGGACCTGTTCACCGCCACCCTGCGCTTCCAGATCTGCGGCCTCATCCACCTGCTCGCCATGACTGCGGGGATGGTACCCCTGCGGCCTCATCCCGCCCTGCAGGGGA
>20
CTGCGAGCTCGACAACATCATGCGCCTCACCGGCATCACCGGGATCGTCAACGGCATGGACGTCAGCGAGTGGGACCCCAGCAAGGACAAGTACATCGCCACCAAGTACGACGTGTCGACGGTGAGCTCTTAATCTGCCGAATGATCAACTGATGAATTGGTCGAAAGGTCCTCTGCGGATCCTGACTCTGAAAAGGAAGCATTTCACGCCGTCTCTGGCCATGTCCTGAACAGGGATGAGCTGCGAGGCGCTGCCGGCCTCCCCCGGGATCGCAAGATCCCGCTGGAGCCGTTTGGCGGCGTGCTGCAGGAGGCTAAAGGACCCGACGGGCTGGCCGCCGCCGTCCCGCGCCTTCTGGAGGATGACGTACGAAGACTCCTTCAGGTACCTTCAGGTTTACATCATGTTACCCAATCTTTGGGAACATTGTGGCTGATGTTGGATTGTCTTGCAGGGCACCGGGAATAATAAGATTGAGCGCATGCTGGTGAACCTGGAGGACAACTACCCCAACAAGGTGCACCCCGTGCTGAAGATCAACGCGGAGATGGACCCCCACATCGTGGCCGGCGCCGACCTGCTCACCGTCGCCCTGCGCTTCCAGCTCTGGGGCCTCATCCACCTGCTCGCCATGCTGGGGCGCGCTATGCTGGCCCTGCGGCCTCATCCAGCTGCAGGGGA
>21
CTGCGAGCTCGACAACATCATGCGCCTCACCGGCATCACCGGGATCGTCAACGGCATGGACGTCAGCGAGTGGGACCCCAGCAAGGACAAGTACATCGCCACCAAGTACGACGTGTCGACGGTGAGCTCTCACCCAGTCGAATGATCAAATGGTGAATTGGTTGAAAGGTCCTCTGCGGATCCTGACTCTGAAGCAGATGTTTTTCACGCCGTTTCTGGCCATGTCCTGAAAGGGGATGAGCTGGGAGGCGCTGCCGGCCTCCCCCGGGCTCCCCGGAGACCGCTGGAGCCCGCTGGCGGCGTGCTGCAGGAGGCTAAAGGACCCGAAGGGCTGCGACCCCCTGTCCCCCGCCTTCTGGAAGATGATGGACGAAGACGCCTTCAGCGACCTTCAGGTTCACATCATGTAACACAATCTTTGGGAACATTGTGGCTTATGTTGGATTGTCTTGCGGAGCACCGGGACTAATACGATTGAGGGCATGCTGGGGGACCTGCAGGACACCGACCCCAACAAGGTGCAGCGCATGCTGATGATCGCGGAGGAGATGGACCCCCACATCGTGCGCGGCGCGGACCTGTTCACCGCCGCCCTGCGCTTCCACATCTGCGGCCTCATCCACCTGCTCGCCGTGACACCGGGGGATCGGAGCCCCTGCGGCCTCATCCAGCTGCAGGGGA
>22
CTGCGAGCTCGACAACATCATGCGCCTCACCGGCATCACCGGGATCGTCAACGGCATGGACGTCAGCGAGTGGGACCCCAGCAAGGACAAGTACATCGCCACCAAGTACGACGTGTCGACGGTGAGCTCTCACCCAGTCGAATGATCAACTGATGCATTGGTTGAAAGGTCCTCTGCGGATCCTGACTCTGAAAAAGATGTTTTTCACGCCGTTTCTGGCCATGTCCTGAAAGGGGATGAGCTGGGAGGCGCTGCCGGCCTCCCCCGGGATCGCCGGATACCGCTGGAGCCCGTTGGCGGCGTGCTGCAGGAGGATAAAGGACCCGACGGGCTGCGACCCCCTGTCCCCCGCCTTCTGGAAGATGATGGACGAAGACGCCTTCAGGGACCTTCAGGTTTACATCATGTAACACAATCTTTGGGAACATTGTGGCTGATGTTGGATTGTCTTGCAGAGCACCGGGAATAATACGATTGAGGGCATGCTGGTGAACCTGGAGGACACCTACCCCAACAAGGTGCACCGCATGCTGATGATCGCGGAGGAGATGGACCCCCACATCGTGCGCGGCGCGGACCTGTTCACCGCCGCCCTGCGCTTCCAGATCTGGGGCCTCATCCACCTGCTCGCCATGACATCCGGGGTGCGAAACCTGCGGCCTCATCCAGCTGCAGGGGA
>23
CTGCGAGCTCGACACATCATGCGCCTCACCGGCATCACCGGGATCGTCAACGGCATGGACGTCAGCGAGTGGGACCCCAGCAAGGACAAGTACATCGCCACCAAGTACGACGTGTCGACGGTGAGCTCTCACTCAGTCGACTGATCGACTGGTGCATTGGTCGAGAGGTCCTCTGCGGATCCTGACTCTGAAAAGGAAGTATTTCACGCCATTTCTGGCCATGTCCTGAAAAGGGATGAGCTGCGAGGCGCTGCCGGCCTCCCCCGGCCTCCCAATATCCCGCTGGAGCCCTTTGGCGGCGTGCTGCAGGAGCCTAAAGGACCCGAAGGCCTGCCCCCCCCTGTCCCCCACCTTCCGGAAGATGACGTACGAAGAGGCCTTCAGGGACCTTCAGGTTTACATCATGTAACAAAATCTTTGGGAACATTGTGGCTGATGTTGGATTGTCTTGCGGAGCACCGGGACTAATAAGATTGAGGGCATGCTGGTGAACCTGGAGGACACCTACCCCAACAAGGTGCAGCGCATGCTGATGATCGCGGAGGAGCTGTACCCCCACATCATGCGCGGCGCCGACCTGTTCACCGCCACCCTGCGCTTCCAGATCTGGGGCCTCATCCACCTGCTCGCCATGACCACCCGGATGGAACCCCTGCGGCCTCATCCAGCCTGCAGGGGA
>24
CTGCGAGCTCGACAACATCATGCGCCTCACCGGCATCACCGGGATCGTCAACGGCATGGACGTCAGCGAGTGGGACCCCAGCAAGGACAAGTACATCGCCACCAAGTACGACGTGTCGACGGTGAGCTCTTAATCAGCCGAATGATCGTCTGATGAATTGGTTAAAATGTTCTCTGCGGATCCTGACTCTGAAAAGGAAGCATTTCACGCCATTTCTGGCCATGTCCTGAAAGGCGCTGCGCTGCGAGGCGCTGCCGGCCTCCCCCGGCATCCGAAGATACCGGAGGAGCCGTTTGGCGGCATGCTGCAGGAGGATAAAGGACCCGACGGCCCGCCACCCCCCGTCCCCCACCTTCCGGAAGATGACGTAGGAAGACGCCTTCAGGGTCCTTCAGGTTTATATTAGGTAGCACAATCTTTGGGAACATTGTGCCTTATGGTGGATTGTCTTGCAGAGCACCGGGCCTAATACGATTGAGGCCATGCTTAGGAACCCGGAGGACAACTACCCCAACAAGTTGCACCCCATGCTGATGATCGCGGAGGAGATGGACCACCACATCGTGCGCGCCGTGGAGAAGTTCACCGCGGCCCTGGCGCTCCACCTCTGGGGCGGCATCCACCTGCATCGCGATGACATCGGGGTTCGGAGACCCTGCGGCCTCATCCAGCTGCAGGGGA
>25
CTGCGAGCTCGACACATCATGCGCCTCACCGGCATCACCGGGATCGTCAACGGCATGGACGTCAGCGAGTGGGACCCCAGCAAGGACAAGTACATCGCCACCAAGTACGACGTGTCGACGGTGAGCTCTTACTCTGCCGAATGATCGTCTGATGAATTGGGCAAAGTGTTCTCTGCGGATCCTGACTCTGAAAAGGAAGCATTTCACGCCATTTCTGGCCATGTCCTCAAAAGGGATGCGCTGCGAGGCGCTGCCGGCCTCCCCCGGGATCGGAATATCCCGCTGGAGGCGTTTGGCGGCGTGCTGGAGGAGGATAAAGGACCCGACGGCCTGGCCCCCCCCGTCCCCCACCTTCTGGAGGATGACGTCCGAAGAGTCCTTCTGGTACCTTCAGGTTTACATCATGTTACCAAATCTTTGGGAGCATTGTGCCTGATGTTGGATTGTCTTGCAGGGCACCGGGAATAATAAGTTTGAGCGCATGCTGATGAACCTGGAGGACAACTACCCCAACAAGGTGCGCGCCATGCTGAAGATCAACGCGGAGCTGGACCACCACATCGTGGCCGGCGCCGACCTGTTCACCGTCACCCTGCGCTTCCAGCCCTGGGGCCTCATCCACCTGCTCGGGATGCCATACCGGGTTCGAAACCTGCGGCCTCATCCAGCTGCAGGGGA
>26
CTGCGAGCTCGACAACATCATGCGCCTCACCGGCATCACCGGGATCGTCAACGGCATGGACGTCAGCGAGTGGGACCCCAGCAAGGACAAGTACATCGCCACCAAGTACGACGTGTCGACGGTGAGCTCTCAATCTGCCGAATGATCGACTGGTGAATTGGGCGAAGTGTTCTCTGCGGATCCTGACTCTGAAGAGGAAGCATTTCACGCCATTTCTGGCCATGTCCTGAAAAGGGATGAGCTGCGAGGCGCTGCCGGCCTCCCCCGGGATCCCAAGATCCCGCTGGAGGCCTTTGGCGGCGGGCTGGAGGAGGATAAAGGACCCGACGGCCTGCCCCCCCCCGTCCCCCACCTTATGGAAGATGACGTACGAAGACTCCTTCAGGTACCTTCAGGTTTACATCATGTTACACAATCTTTGGGAGCATTGTGGCTGATGTTGGATTGTCTTGCAGGGCACCGGGAATAATAAGTTTGAGGGCATGCTGATGAACCTGGAGGACAACTACCCCAACAAGGTGCGCGCCGTGCTGAAGATCAACGCGGAGATGGACCACCACATCATGGCCGGCGCCGACCTGCTCACCGTCACCAGCCGCTTCCAGACCTGGGGCCTCATCCACCTGCTCGGGATGCCATACGGGGGTTCGTAACCTGCGGCCTCATCCAGCTGCAGGGGA
>27
CTGCGAGCTCGACAACATCATGCGCCTCACCGGCATCACCGGGATCGTCAACGGCATGGACGTCAGCGAGTGGGACCCCAGCAAGGACAAGTACATCGCCACCAAGTACGACGTGTCGACGGTGAGCTCTTAATCTGCCGAATAATCGTCTGATAAATTGAGCAAAGTGTTCAGTGCGTCTTCGGACTCTGACAAGGAAGCATTTCAGGCCATCGCTGCCAAGGCGCTGAACAGGGATGCGCTGCAGGCCGCGGCCGGCCTCCCCGGGGACCGGAAGATCCCGCTGGAGGCGTTTGTCGGCAGGCTGCAGGAGCATAAGGGCCCCGACGTCCTGGCCGCCGCCGTCCCCCACCTCATGGAGGAGGACGTCCAAATCGTCCTTCTGGTACCTACAGCTTTACATCATGTTACCAAATCTTTGGGAGCATTGTGCCTGATATTCGATTGCCTTGCAGGGCACCGGGAAGAATAAGTTCGAGCGCATGCTGATGAACGCGGAGGAGAACTACCCCAACAAGGTGCGCGCCGTGGTGAAGTTCAACGCGGCGCTGGCGCACCACATCATGGCCGGCGCCGACCTGCTCGCCGTCACCAGCCGCTTCCAGCCCTGCGGCCTCATCCAGCTGCAGGGGATGCAACCGGGGACTCGATACCCCTGCGGCCTCATCCAGCTGCAGGGGA
>28
CTGCGAGCTCGACAACATCATGCGCCTCACCGGCATCACCGGGATCGTCAACGGCATGGACGTCAGCGAGTGGGACCCCAGCAAGGACAAGTACATCGCCACCAAGTACGACGTGTCGACGGTGAGCTCTTAATCTGCCGAATAATCGTCTGATAAATTGAGCAAAGTGTTCAGTGCGTCTTCGGACTCTGACAAGGAAGTATTTCACGCCATCTCTGCCAAGGCCCTGCAGGCCGCTCCCGGCCTCCCCGTGGACCGGAACATCCCGCTGCTGGCTTTTGTCGACAAGCTGGATGATCACATTGGCCCCCACGTCATGGCCGCCGCCATCCCCCAACTCATGGAGGACGACCTCCCCATCGTTCTTCTGGTACGAAGACCTTTTCATCATGTTGGCAAATCATTGGTAGCATTGTGTTTGATATTATATTGCCTTGTGGGGCACCTTCAATAAGAACTTCGAGCGCATGCTGATGACCGCGAAGGAAAATTACCCCGACAAGGTGCGCACCATGATGAACTTCAACGCGCTGCTGACCCACCACATCATGTCCGGCGCCAACCTGCTCGCCGTCACCAGCCTCTTCGAGCCCTGCGGCCTCATCCACCTGCAGGGGATGCAATTGCTCACGGTAACCAGCCGGTTCAAGCCCTGCGGCCTCATCCAGCTGCAGGGGA
>29
ATGCGACCTCGATACGTCATGCGCCTCGCCGGCATCACCGGGATCGTCGCGGCATGGACGTCAGCGAGTGGGACCCCAGCAAGGACAAGTACATCGCCACCAAGTACGACGTGTCGACGGTGAGCTCTTACTCTGCCGAATAATCGTCTGATAAATTGAGCAAAGTGTTCAGTGCGTCTTCGGACTCTGACAAGGAAGTATTTCACGCCATCTCTGCCAAGGCCCTGCAGGCCGCTCCCGGCCTCCCCGTGGACCGGAACATCCCGCTGCTGGCTTTTGTCGACAAGCTGGATGATCACATTGGCCCCCACGTCATGGCCGCCGCCATCCCCCAACTCATGGAGGACGACCTCCCCATCGTTCTTCTGGTACGAAGACCTTTTCATCATGTTGGCAAATCATTGGTAGCATTGTGTTTGATATTATATTGCCTTGTGGGGCACCTTCAATAAGAACTTCGAGCGCATGCTGATGACCGCGAAGGAAAATTACCCCGACAAGGTGCGCACCATGATGAACTTCAACGCGCTGCTGACCCACCACATCATGTCCGGCGCCAACCTGCTCGCCGTCACCAGCCTCTTCGAGCCCTGCGGCCTCATCCACCTGCAGGGGATGCAATTGCTCACGGTAACCAGCCGGTTCAAGCCCTGCGGCCTCATCCAGCTGCAGGGGA
>30
CTGCGAGCTCGACAACATCATGCGCCTCACCGGCATCACCGGGATCGTCAACGGCATGGACGTCAGCGAGTGGGACCCCAGCAAGGACAAGTACATCGCCACCAAGTACGACGTGTCGACGGTGAGCTCTTAATCTGCCGAATAATCGTCTGATAAATTGAGCAAAGTGTTCAGTGCGTCTTCTGACTCTGACAAGGAAGCATTTCAGGCCATCGCTGGCAAGGTGCTGAACAGGGATGCGCTGCGAGGCGCGGCCGGCCTCCCCGGGGACCGGAAGATCCCGCTGGAGGCGTTTGTCGGCAGGCTGGAGGAGCATAAAGGCCCCGACGGCATGGCCGCCGCCGTCCCGCACCTCATGGAGGAGGACGTCCAAATCGTCCTTCTGGTACCTACAGCTTTACATCATGTTACCAAATCTTTGGGAGCATTGTGCCTGATATTCGATTGCCTTGCAGGGCACCGGGAAGAATAAGTTCGAGCGCATGCTGATGAACGCGGAGGAGAACTACCCCAACAAGGTGCGCGCCGTGGTGAAGTTCAACGCGGCGCTGGCGCACCACATCATGGCCGGCGCCGACCTGCTCGCCGTCACCAGCCGCTTCCAGCCCTGCGGCCTCATCCAGCTGCAGGGGATGCGATGCCGGGACGGTAACCCTGCGGCCTCATCCAGCTGCAGGGGA
>31
CTGCGAGCTCGACAACATCATGCGCCTCACCGGCATCACCGGGATCGTCAACGGCATGGACGTCAGCGAGTGGGACCCCAGCAAGGACAAGTACATCGCCACCAAGTACGACGTGTCGACGGTGAGCTCTTACCCAGTCGACTGATCATCTTGTGCATTTGTTGAAAGGTCCTCTGCGGATCCTGACTCTGAAGCATATGTTTTTCACGCCGTTTCTGGCCATGTCCTGAAAAGGGATGAACTGCGAGGCGCTGCCGGCCTCCGCCGGGCTCCCCATATACCGGAGGAGGCCTTTGGCGGCGTGCTGCAGGAGGATAAAGGACCCGACGGGCCGCCCCCCCCTGTCCCCCGCCTTCCGGAAGATGACGGACGAAGACTCCTTCAGGTACCTTCAGGTTCACATCATGTAACACAATCTTTGGGAACATTGTGGCTTATGTTGGATTGTCTTGCAGGGCACCGGGACTGATACGATTGAGGGCATGCTTGTGAACCTGGAGGACAACTACCCCAACAAGGTGCACCGCATGCTGATGATCGCCGAGGAGATGGACCACCACATCGTGCGCGGCGCGGACCTGTTCAACGCCGCGCTGCGCTTCCACATCTTGGGCCTCATCCACCTGCTCGCCATGACATCCGGGATTCGTAACCCTGCGGCCTCATCCAGCTGCAGGGGA
>32
CTGCGATACAGCCGGTTAGGCCAAGCGACCGCCGGTTAAGGGGACGCGACAACGGCATGGACGTCAGCGAGTGGGACCCCAGCAAGGACAAGTACATCGCCACCAAGTACGACGTGTCGACGGTGAGCTCTCACCCAGCCGACTGATCGACTGGTGCATTGGTTGAAAGGTCGTCGGCGGATCCTGACTCTGAAAAAGATGTTTTTCACGCCGTTTCTGGCCATGTCCTCAAAAGGGATGAACTGGGAGGCGCTGCCGGCCTCCCCCGGCCTCCCAATATCCCGCTGGAGCCCTTTGGCGGCGTTCTGCAGGAGCCTAAAGGACCCGAAGGCCTGCCACCCCCTGTCCCCCGCCTTCCGGAAGATGATGTACGAAGACTCCTTCAGGTACCTTCAGGTTTACATCATGTAACAAAATCTTTGGGAACATTGTGGCTTATGTTGGATTGTCTTGCGGAGCACCGGGACTAATACGTTTGAGGGCATGCTGGTGAACCTGGAGGACACCTACCCCAACAAGTTCCAGCCCATGCTGAAGATCGCGGCGGCGCTGTACCCCCACATCGTGCGCGCCGCCGACCTGTTCACCGCCGCGCTGCGCTTCCAGATCATGGGCGTCATCCACCTGCTCGCCATGACATACCCGGTTCGAACTCCTGCGGCCTCATCCAGCTGCAGGGGA
>33
CTGCGAGCTCGACAACATCATGCGCCTCACCGGCATCACCGGGATCGTCAACGGCATGGACGTCAGCGAGTGGGACCCCAGCAAGGACAAGTACATCGCCACCAAGTACGACGTGTCGACGGTGAGCTCTCACCCTGCCGAATGATCGTCTGGTGCATTGGTCGAAAGGTCCACTGCGTCTCCTGACTCTGAAAAAGAAGCATTTCACGCCGTTTCTGGCCATGTCCTGAAAGGCGATGAGCTGCGAGGCGCTGCCGGCCTCCCCCGGCCTCCCCATATACCGCTGGAGCCGGTTGGCGGCATGCTGCAGGAGGATAAAGGACCCGAAGGCCCGCGACCCCCTGTCCCCCACCTTCCGGAAGATCATGTAGGAAGACGCCTTCAGCGACCTTCAGGTATATATTATGTAACACAATCTTAGGGAACATTGTGGCTTATGTTGGATTGTCTTGCAGAGCACCGGGAATAATACGATTGAGGGGATGCTGGGGAACCTGGAGGACACCTACCCCAACAAGTTGCACCGCATGCTGATGATCGCGGAGGAGATGGACCACCACAACGTGCGCGCCGCGGAGAAGTTCAACGCCGCGCTGCGCTTCCACATCTTGGGCGGCATCCACCTGCTCGCGATGACCACCCGGATTCGAACCCTGCGGCCTCATCCAGCTGCAGGGGA
>34
CTGCGAGCTCGACAACATCATGCGCCTCACCGGCATCACCGGGATCGTCAACGGCATGGACGTCAGCGAGTGGGACCCCAGCAAGGACAAGTACATCGCCACCAAGTACGACGTGTCGACGGTGAGCTCTTAATCTGCCGAATGATCGTCTGATAAATTGGTTAAAAGGTTCACTGCGTCTCCTGACTCTGAAAAGGAAGCATTTCACGCCATTTCTGGCCATGTCCTGAACAGGGATGAGCTGCGAGGCGCTGCCGGCCTCCCCCGGGATCGCAATATCCCGCTGGAGCCCTTTGGCGGCATGCTGCAGGAGGATAAAGGACCCGACGGCCTGCCCCCCCCCGTCCCCCACCTCCTGGAGGATGACGTACGAAGACTCCTTCAGGTACCTTCAGGTTTACATCATGTTACACAATCTTTGGGAACATTGTGGCTGATGTTGGATTGTCTTGCAGGGCACCGGGAATAATAAGATTGAGCGCATGCTGGTGAACCCGGAGGACAACTACCCCAACAAGGTGCACCGCGTGCTGAAGATCAACGCGGAGCTGGAGCACCACATCATGCGCGGCGCCGACCTGCTCACCGTCACGCTGCGCTTCCAGATCTGCGGCCTCATCCAGCTGCTCGCCATGCACATACGCGCACGGTACCCTGCGGCCTCATCCAGCTGCAGGGGA
>35
CTGCGATACGGCACGGTAACGTCATGCACCTCACCGGCATCACCGGGATCGTCAACGGCATGGACGTCAGCGAGTGGGACCCCAGCAAGGACAAGTACATCGCCACCAAGTACGACGTGTCGACGGTGAGCTCTTACTCAGCCGAATGATCGTCTGATGCATTGGTTGAAAGGTTCTCTGCGTATCCTGACTCTGAAAAGGAAGTTTTTCACGCCATTTCTGGCCATGTCCTGAACAGGGATGAGCTGCGAGGCGCTGCCGGCCTCCCCCGGGATCCCAATATCCCGCTGGAGCCCTTTGTCGGCATGCTGCAGGAGCCTAAAGGACCCGACGGCCTGCCCCCCCCCGTCCCCCACCTCCTGGAAGATGACGTACGAATAGTCCTTCAGGTACCTTCAGGTTTACATCATGTAACAAAATCTTTGAGAACATTGTGGCTGATGTTGGATTGTCTTGCAGAGCACCGGGACTAATAAGATTGAGCGCATGCTGGTGAACCCGGAGGACAACTACCCCAACAAGGTGCGCGGCGTGCTGATGATCAACGCGGAGCTGTACCCCCACATCATGCCCGGCGCCGACCTGTTCACCGTCACCCTGCGCTTCCAGATCTTGGGCCTCATCCACCTGCTCGCCATGACAACCGGGTTCGAACCCTGCGGCCTCATCCAGCTGCAGGGGA
>36
CTGCGAGCTCGACAACATCATGCGCCTCACCGGCATCACCGGGATCGTCAACGGCATGGACGTCAGCGAGTGGGACCCCAGCAAGGACAAGTACATCGCCACCAAGTACGACGTGTCGACGGTGAGCTCTTAATCTGCCGAATGATCGTCTGATGAATTGGTCAAAAGGTTCTCTGCGTCTCCTGACTCTGAAAAGGAAGTATTTCACGCCATCTCTGGCCATGTGCTGCAAGGCGCTCCCGGCCTCCCCGTGGACCGGAAGATCCCGCTGCCGCCGGTAGTCGAAAAGCTGGATGAGGACAATGGCCCCGACGTTATGGGAGCCGACATCCCCCAACTCCTGGAGGACGACCTTCCCATCGTTCTTGTGGGACGAAGAGCTTATCATCCTGCTGGCAAATCATTGGTAGCACTGTGTCTGATATTATATTGCCTTGTGGGGCACCTTCAATAAGAACTTCGAGCCTGTGCTGATGGCCGCGAAGGATAATGACCCCGACGAGGCGCGCAACAAGAAGAACTTGCGCATGCTGCTGACCCACCACATCATGTACGGCGACGACCTGCTCGCCGTGACCAACCGCTTCGAGCCCTGGGGCCTCCTCCTCCTGCACGGCATGCAACGGGTCACCGTAACCAGCCGGTTCGAGCCCTGCGGCCTCATCCAGCTGCAGGGGA
>37
CTGCGAGCTCGACAACATCATGCGCCTCACCGGCATCACCGGGATCGTCAACGGCATGGACGTCAGCGAGTGGGACCCCAGCAAGGACAAGTACATCGCCACCAAGTACGACGTGTCGACGGTGAGCTCTTAATCTGCCGAATAATCGTCTGATAAATTGGGCGAAGTGTTCAGTGCGTCTTCTGACTCTGACAAGGAAGTTTTTCAGGCCATCGCTGGCAATGTCCTGAACAGGGATGCGCTGCAGGCCGCGGCCGGCCTCCCCGGGGACCGCAATATCCCGCTGGAGGCGTTTGTCGGCGGGCTGCAGGAGGATAAAGGACCCGACGGCATGGCCGCCGCCGTCCCCCACCTCCTGGAGGATGACGTCCGAATCGTCCTTCTGGTACCTACAGCTTTACATCATGTTACCAAATCTTTGGGAACATTGTGCCTGATGTTCGATTGCCTTGCAGGGCACCGGGAAGAATAAGTTCGAGCGCATGCTGGTGAACCCGGAGGACAACTACCCCAACAAGGTGCGCCCCGTGGTGAAGTTCAACGCGGAGATGTACCACCACATCGTGGCCGGCGCGGACCTGTTCACCGTCACCCTGCGCTTCCAGCCCTGGGGCCTCTTCCACCTGCTCGACATGCACATACCCGTACGGAAACCCTGCGGCCTCATCCAGCTGCAGGGGA
>38
CTGCGAGCTCGACAACATCATGCGCCTCACCGGCATCACCGGGATCGTCAACGGCATGGACGTCAGCGAGTGGGACCCCAGCAAGGACAAGTACATCGCCACCAAGTACGACGTGTCGACGGTGAGCTCTTAATCAGTCGAATGATCATCTGATGAATTGGTTGAAAGGTTCTCTGCGGATCCTGACTCTGAAGCAGAAGTTTTTCACGCCGTTTCTGGCCATGTCCTCAAAGGGGATGCGCTGCGAGGCGCTGCCGGCCTCCCCCGGGATCCCAATATACCGCTGGAGGCCTTTGGCGGCGTGCTGGAGGAGGATAAAGGACCCGACGGCCTGCCACCCCCCGTCCCCCACCTTCCGGAAGATGACGTACGAAGACTCCTTCAGGTACCTTCAGGTTTACATCATGTTACACAATCTTTGGGAACATTGTGGCTGATGGTGGATTGTCTTGCGGGGCACCGGGAAGAATACGTTTGAGGGCATGCTTGGGAACCTGGAGGACAACTACCCCAACAAGGTCCAGCCCGTGCTGAAGATCGCGGAGGAGATGGACCACCACATCGTGCGCGGCGCGGACCTGTTCACCGTCGCCCTGGCGTTCCAGATCTGGGGCGGCATCCACCTGCTCGCCATGCCATACGGGGGTTCGTAACCCTGCGGCCTCATCCAGCTGCAGGGGA
>39
CTGCGAGCTCGACAACATCATGCGCCTCACCGGCATCACCGGGATCGTCAACGGCATGGACGTCAGCGAGTGGGACCCCAGCAAGGACAAGTACATCGCCACCAAGTACGACGTGTCGACGGTGAGCTCTTAATCAGCCGAATGATCGTCTGATGAATTGGTTGAAAGGTTCTCTGCGGATCCTGACTCTGAAAAGGAAGCATTTCACGCCGTTTCTGGCCATGTCCTCAAAAGGGATGCGCTGCGAGGCGCTGCCGGCCTCCCCCGGGATCGCAATATACCGCTGGAGGCGTTTGGCGGCGTGCTGGAGGAGGATAAAGGACCCGACGGCATGCCACCCCCCGTCCCCCACCTTCCGGAAGATGACGTCCGAAGAGTCCTTCAGGTACCTTCAGGTTTACATCATGTTACCAAATCTTTGGGAACATTGTGGCTGATGTTGGATTGTCTTGCAGGGCACCGGGAATAATACGTTTGAGCGCATGCTTAGGAACCTGGAGGACAACTACCCCAACAAGGTGCGCCCCATGCTGAAGATCAACGCGGAGATGGACCACCACATCGTGGCCGGCGCGGACCTGTTCACCGTCGCCCTGCGCTTCCAGCCCTGGGGCCGCATCCACCTGCTCGGGATGACATCGGGGGTCGGGAGACCCTGCGGCCTCATCCAGCTGCAGGGGA
>40
CTGCGAGCTCGACAACATCATGCGCCTCACCGGCATCACCGGGATCGTCAACGGCATGGACGTCAGCGAGTGGGACCCCAGCAAGGACAAGTACATCGCCACCAAGTACGACGTGTCGACGGTGAGCTCTTAATCTGCCGAATGATCGTCTGATGAATTGGTCAAAGTGTTCTCTGCGGATCCTGACTCTGAAAAGGAAGCATTTCACGCCATTTCTGGCCATGTCCTCAAAAGGGATGCGCTGCGAGGCGCTGCCGGCCTCCCCCGGGACCGCAAGATCCCGCTGGAGGCGTTTGGCGGCGTGCTGGAGGAGGATAAAGGACCCGACGGCCTGGCCCCCCCCGTCCCCCACCTTCCGGAGGATGACGTCCGAAGAGTCCTTCAGGTACCTTCAGGTTTACATCATGTTACCAAATCTTTGGGAGCATTGTGGCTGATGTTGGATTGTCTTGCAGGGCACCGGGAAGAATAAGTTTGAGGGCATGCTGATGAACCCGGAGGACAACTACCCCAACAAGGTGCGCGCCGTGCTGAAGATCAACGCGGCGATGGCCCACCACATCGTGGCCGGCGCCGACCTGCTCACCGTCACCAGCCGCTTCCAGCCCTGGGGCCTCATCCACCTGCTCGGGATGCCATCGGGGTCTCGTAACCCTGCGGCCTCATCCAGCTGCAGGGGA
>41
CTGCGAGCTCGACAACATCATGCGCCTCACCGGCATCACCGGGATCGTCAACGGCATGGACGTCAGCGAGTGGGACCCCAGCAAGGACAAGTACATCGCCACCAAGTACGACGTGTCGACGGTGAGCTCTTAATCAGCCGAATGATCATCTGATGAATTGGTTGAAAGGTTCTCTGCGGATCCTGACTCTGAAGCGGAAGCATTTCACGCCATTTCTGGCCATGTCCTCAAAAGGGATGCGCTGCGAGGCGCTGCCGGCCTCCCCCGGGATCGCAAGATACCGCTGGAGGCGTTTGGCGGCGTGCTGGAGGAGGATAAAGGACCCGACGGCCTGCCACCCCCCGTCCCCCAGCTTCCGGAAGATGACGTACGAAGACTCCTTCAGGTACCTTCAGGTTTACATCATGTTACAAAATCTTTGGGAACATTGTGGCTGATGTTGGATTGTCTTGCAGGGCACCGGGAATAATAAGTTTGAGGGCATGCTGAGGAACCTGGAGGACAACTACCCCAACAAGGTGCGCGCCATGCTGAAGATCAACGCGGAGCTGGACCACCACATCGTGGCCGGCGCGGACCTGTTCACCGTCGCGCTGCGCTTCCAGCTCTGGGGCCGCATCCAGCTGCTCGGGATGCCATACGGGGTTCGTAACCTGCGGCCTCATCCAGCTGCAGGGGA
>42
CTGCGAGCTCGACAACATCATGCGCCTCACCGGCATCACCGGGATCGTCAACGGCATGGACGTCAGCGAGTGGGACCCCAGCAAGGACAAGTACATCGCCACCAAGTACGACGTGTCGACGGTGAGCTCTTAATCTGCCGAATGATCGTCTGATGAATTGGTTAAAGTGTTCTCTGCGGATCCTGACTCTGAAAAGGAAGCATTTCACGCCGTTTCTGGCCATGTCCTCAAAAGGGATGCGCTGCGAGGCGCTGCCGGCCTCCCCCGGGATCCCAATATACCGCTGGAGGCGTTTGGCGGCGTGCTGGAGGAGGATAAAGGACCCGACGGCCTGCCACCCCCCGTCCCCCACCTTCCGGAAGATGACGTCCGAAGACTCCTTCAGGTACCTTCAGGTTTACATCATGTTACCAAATCTTTGGGAACATTGTGGCTGATGTTGGATTGTCTTGCAGGGCACCGGGAATAATAAGTTTGAGCGCATGCTGAGGAACCTGGAGGACAACTACCCCAACAAGGTGCGCCCCATGCTGAAGATCAACGCGGAGATGGACCACCACATCGTGGCCGGCGCGGACCTGTTCACCGTCGCCCTGCGCTTCCAGCCCTGCGGCCGCATCCACCTGCTCGCCATGCCATCGGGGGTTCGTAACCTGCGGCCTCATCCAGCTGCAGGGGA
>43
CTGCGAGCTCGACAACATCATGCGCCTCACCGGCATCACCGGGATCGTCAACGGCATGGACGTCAGCGAGTGGGACCCCAGCAAGGACAAGTACATCGCCACCAAGTACGACGTGTCGACGGTGAGCTCTTAATCAGCCGAATGATCATCTGATGAATTGGTCAAAAGGTTCTCTGCGGATCCTGACTCTGAAAAGGAAGCATTTCACGCCATTTCTGGCCATGTCCTGAAAAGGGATGCGCTGCGAGGCGCTGCCGGCCTCCCCCGGGATCGCAAGATCCCGCTGGAGGCGTTTGGCGGCGTGCTGGAGGAGGATAAAGGACCCGACGGCCTGGCACCCCCCGTCCCCCACCTTCTGGAGGATGACGTCCGAAGAGTCCTTCAGGTACCTTCAGGTTTACATCATGTTACAAAATCTTTGGGAACATTGTGGCTGATGTTGGATTGTCTTGCAGGGCACCGGGAAGAATAAGTTTGAGGGCATGCTGATGAACCCGGAGGACAACTACCCCAACAAGGTGCGCCCCGTGCTGAAGATCAACGCGGAGATGGACCACCACATCGTGGCCGGCGCCGACCTGCTCACCGTCACCCTGCGCTTCCAGCTCTGGGGCCTCATCCAGCTGCTCGCCATGCCATACGGGGTCGGTAACCTGCGGCCTCATCCAGCTGCAGGGGA
>44
CTGCGAGCTCGACAACATCATGCGCCTCACCGGCATCACCGGGATCGTCAACGGCATGGACGTCAGCGAGTGGGACCCCAGCAAGGACAAGTACATCGCCACCAAGTACGACGTGTCGACGGTGAGCTCTCACCCAACCGAATGATCAACTGATGAATGGGTTGAAAGGTCCTCTGCGGATCCTGACTCTGAAGCATCTGTTCTTCACGCCGTTTCTGGCCATGTCCTCAAAGGGGATGAGCTGCGAGGCGCTGCCGGCCTCCCCCGGGCTCCCCGGATACCGCTGGAGCCCGTTGGCGGCGTGCTGCAGGAGGCTAAAGGACCCGACGGCCCGCCACCCCCCGTCCCCCACCTTCCGGAAGATGACGGACGAAGACGCCTTCAGGGACCTTCAGGTTCGCATCATGTTACACAATCTTTGGGAACATTGTGGCTTATGGTGGATAGTCTTGCAGAGCACCGGGAATAATAAGATTGAGGGGATGCTTGGGAACCTGGAGGACAACTACCCCAACAAGGTGCAGCGCATGCTGAAGATCACGGAGGAGAAGGACCACCACAAGGTGCGCGGCGCGGAGAAGTTCAACGCCGCCCTGGCGTTCCAGATCTGGGGCGGCATCCACCTGCTCGCCATGACATCGGGGGTTCGTAACCCTGCGGCCTCATCCAGCTGCAGGGGA
>45
CTGCGAGCTCGACAACATCATGCGCCTCACCGGCATCACCGGGATCGTCAACGGCATGGACGTCAGCGAGTGGGACCCCAGCAAGGACAAGTACATCGCCACCAAGTACGACGTGTCGACGGTGAGCTCTCAATCAGCCGAATGATCAACTGATGAATTGGGTAAAAGGTTCACTGCGGATCCTGACTCTGAAGAGGAAGTATTTCACGCCGTTTCTGGCCATGTCCTGAAAGGGGATGAGCTGGGAGGCGCTGCCGGCCTCCCCCGGGATCCCAAGATACCGGTGGAGGCCGTTGGCGGCGGGCTGGAGGAGGATAAAGGACCCGACGGCCTGCCACCCCCCGTCCCCCACCTTCTGGAAGATGACGTACGAAGACTCCTTCAGGGACCTTCAGGTTCGCATCATGTTACAAAATCTTTGGGAACATTGTGGCTGATAGTGGATAGTCTTGCAGGGCACCGGGAAGAATAAGTTTGAGGGGATGCTTATGAACCTGGAGGAGAACTACCCCAACAAGGTGCGGCGCGTGCTGAAGATCAACGAGGAGAAGGACCACCACAAGGTGGCCGGCGCCGACCTGCTCAACGTCGCCCTGGGCTTCCAGACCTGGGGCGTCATCCAGCTGCTCGGCATGCCATACCGGACGGAAACCTGCGGCCTCATCCAGCTGCAGGGGA
>46
CTGCGAGCTCGACAACATCATGCGCCTCACCGGCATCACCGGGATCGTCAACGGCATGGACGTCAGCGAGTGGGACCCCAGCAAGGACAAGTACATCGCCACCAAGTACGACGTGTCGACGGTGAGCTCTCAACCAGCCGAATGATCAACTGATGAATTGGTTAAAAGGTTCTCTGCGGATCCTGACTCTGAAAAGGAAGCATTTCACGCCGTTTCTGGCCATGTCCTGAAAGGGGATGCGCTGCGAGGCGCTGCCGGCCTCCCCCGGGATCCCAAGATACCGGTGGAGGCCTTTGGCGGCGTGCTGGAGGAGGATAAAGGACCCGACGGGCTGCCACCCCATGTCCCCCACCTTCTGGAGGATGACGTACGAAGACTCCTTCAGGTACCTTCAGGTTTACATCATGTTACAAAATCTTTGGGAACATTGTGGCTTATATTGGATTGTCTTGCAGGGCACCGGGAATAATACGTTTGAGGGCATGCTTGTGAACCCGGAGGACAACTACCCCAACAAGGTCCGCGCCGTGCTGAAGATCAACGCGGAGATGGACCACCACATCGTGGCCGGCGCCGACCTGCTCAACGCCACCAGCCGCTTCCAGCCCTGGGGCCTCATCCAGCTGCTCGCCATGCCATACGGGGACGGTAACCTGCGGCCTCATCCAGCTGCAGGGGA
>47
CTGCGAGCTCGACAACATCATGCGCCTCACCGGCATCACCGGGATCGTCAACGGCATGGACGTCAGCGAGTGGGACCCCAGCAAGGACAAGTACATCGCCACCAAGTACGACGTGTCGACGGTGAGCTCTCAATCAGCCGAATGATCAACTGATGAATTGGTTAAAAGGTTCACTGCGGATCCTGACTCTGAAAAGGAAGCATTTCACGCCATTTCTGGCCATGTCCTGAAAAGGGATGAGCTGCGAGGCGCTGCCGGCCTCCCCCGGGATCCCAAGATCCCGCTGGAGGCCTTTGGCGGCGGGCTGGAGGAGGATAAAGGACCCGACGGCATGCCACCCCATGTCCCCCACCTTCTGGAAGATGACGTACGAAGACTCCTTCAGGTACCTTCAGGTTTACATCATGTTACAAAATCTTTGGGAACATTGTGGCTGATGTTGGATTGTCTTGCAGGGCACCGGGAAGAATAAGTTTGAGGGCATGCTTGTGAACCTGGAGGAGAACTACCCCAACAAGGTCCGCCCCGTGCTGAAGATCAACGCGGCGATGGACCCCCACATCGTGGCCGGCGCCGACCTGCTCAACGTCACCAGCCGCTTCCAGACCTGGGGCGTCATCCAGCTGCTCGGGATGCCATACCGGGTTCGTAACCTGCGGCCTCATCCAGCTGCAGGGGA
>48
CTGCGAGCTCGACACATCATGCGCCTCACCGGCATCACCGGGATCGTCAACGGCATGGACGTCAGCGAGTGGGACCCCAGCAAGGACAAGTACATCGCCACCAAGTACGACGTGTCGACGGTGAGCTCTCACCCTGTCGACTGATCATCTGGTGCATTTGTTGAAAGGTTCTCTGCGGATCCTGACTCTGAAGCATATGTTTTTCACGCCGTTTCTGGCCATGTCCTCAAAGGGGATGAGCTGCGAGGCGCTGCCGGCCTCCCCCGGGATCCCAATATACCGCTGGAGCCCGTTGGCGGCGTGCTGCAGGAGGCTAAAGGACCCGACGGCCTGCCACCCCCTGTCCCCCACCTTCCGGAAGATGACGGACGAAGACGCCTTCAGGGACCTTCAGGTTCGCATCATGTTACACAATCTTACGGAACATTGTGGCTTATGGTGGATAGTCTTGCAGAGCACCGGGCCTAATACGTTTGAGGGCATGCTTGGGGACGCGGAGGAGAACGGGAAGAACAAGGTCCAGCGCGTGCTGATGATCAACGAGGAGATGTACCACCACATCGTGCGCGGCGTGGACCTGCTCAACGCCGCCCTGGGGTTCCAGATCTGGGGCGGCATCCACCTGCTCGCCATGACATACGGGGTTTCGTAACCCTGCGGCCTCATCCAGCTGCAGGGGA
>49
CTGCGAGCTCGACAACATCATGCGCCTCACCGGCATCACCGGGATCGTCAACGGCATGGACGTCAGCGAGTGGGACCCCAGCAAGGACAAGTACATCGCCACCAAGTACGACGTGTCGACGGTGAGCTCTTAATCTGCCGAATAATCGTCTGATAAATTGAGCAAAGTGTTCAGTGCGTCTCCTGACTCTGACAAGGAAGCATTTCAGGCCATCGCTGGCAATGTGCTGCAGGGCGCGGCCGGCCTCCCCGTGGACCGGAAGATCCCGCTGGTGGCGTTTGTCGGCAAGCTGGAGGAGGAGAAGGGCCCCGACGTCATGGCCGCCGACATCCCGCAACTCATGGAGGAGGACGTCCACATCGTCCTTCTGGGACGAAGAGCTTTACATCCTGTTAGCAAATCATTGGTAGCAGTGTGCCTGATATTCGATTGCCTTGCAGGGCACCGGGAAGAAGAACTTCGAGCGCATGCTGATGAGCGCGGAGGAGAAGTACCCCGACGAGGTGCGCGCCAAGATGAACTTCAACGCGGCGCTGGCGCACCACATCATGGCCGGCGCCGACCTGCTCGCCGTCACCAGCCGCTTCGAGCCCTGCGGCCTCCTCCAGCTGCACGGCATGCAACTGCTCACCGTAACCAGCCGGTTCGAGCCCTGCGGCCTCATCCAGCTGCAGGGGA
>50
CTGCGAGCTCGACAACATCATGCGCCTCACCGGCATCACCGGGATCGTCAACGGCATGGACGTCAGCGAGTGGGACCCCAGCAAGGACAAGTACATCGCCACCAAGTACGACGTGTCGACGGTGAGCTCTTAATCTGCCGAATAATCGTCTGATAAATTGAGCAAAGTGTTCAGTGCGTCTCCTGACTCTGACAAGGAAGCATTTCAGGCCATCGCTGGCAATGTGCTGCAGGGCGCGGCCGGCCTCCCCGTGGACCGGAAGATCCCGCTGGTGGCGTTTGTCGGCAAGCTGGAGGAGGAGAAGGGCCCCGACGTCATGGCCGCCGACATCCCGCAACTCATGGAGGAGGACGTCCACATCGTCCTTCTGGGACGAAGAGCTTTACATCCTGTTAGCAAATCATTGGTAGCAGTGTGCCTGATATTCGATTGCCTTGCAGGGCACCGGGAAGAAGAACTTCGAGCGCATGCTGATGAGCGCGGAGGAGAAGTACCCCGACGAGGTGCGCGCCAAGATGAACTTCAACGCGGCGCTGGCGCACCACATCATGGCCGGCGCCGACCTGCTCGCCGTCACCAGCCGCTTCGAGCCCTGCGGCCTCCTCCAGCTGCAGGGGATGCAATAGCGCACGGTAACCAGCCGGTTCGAGCCCTGCGGCCTCATCCAGCTGCAGGGGA
>51
TTGCGAGCTCGACAACATCATGCGCCTCACCGGCATCACCGGGATCGTCAACGGCATGGACGTCAGCGAGTGGGACCCCAGCAAGGACAAGTACATCGCCACCAAGTACGACGTGTCGACGGTGAGCTCTTAATCTGCCGAATGATCGTCTGATAAATTGGGTAAAGGGTTCATTGCGTCTCCTGACTCTGAAAAGGAAGCTTTTCAGGCCATCGCTGGCCATGTGCTGCAGGGCGCGCCGGCCTCCCCGTGGACCGGAAGATCCCGCTGGTGGCGTTTGTCGGCAAGCTGGAGGAGGAGAAGGGCCCCGACGTCATGGCCGCCGACATCCCGCAACTCATGGAGGAGGACGTCCACATCGTCCTTCTGGGACGAAGAGCTTTACATCCTGTTAGCAAATCATTGGTAGCAGTGTGCCTGATATTCGATTGCCTTGCAGGGCACCGGGAAGAAGAACTTCGAGCGCATGCTGATGAGCGCGGAGGAGAAGTACCCCGACGAGGTGCGCGCCAAGATGAACTTCAACGCGGCGCTGGCGCACCACATCATGGCCGGCGCCGACCTGCTCGCCGTCACCAGCCGCTTCGAGCCCTGCGGCCTCCTCCAGCTGCAGGGGATGCAATAGCGCACGGTAACCAGCCGGTTCGAGCCCTGCGGCCTCATCCAGCTGCAGGGGA
>52
CTGCGAGCTCGACAACATCATGCGCCTCACCGGCATCACCGGGATCGTCAACGGCATGGACGTCAGCGAGTGGGACCCCAGCAAGGACAAGTACATCGCCACCAAGTACGACGTGTCGACGGTGAGCTCTTAATCTGCCGAATAATCGTCTGATAAATTGAGCAAAGTGTTCAGTGCGTCTTCTGACTCTGACAAGGAAGCATTTCAGGCCATCGCTGGCAATGTGCTGCAGGGCGCGGCCGGCCTCCCCGTGGACCGGAAGATCCCGCTGGTGGCGTTTGTCGGCAAGCTGGAGGAGGAGAAGGGCCCCGACGTCATGGCCGCCGACATCCCGCAACTCATGGAGGAGGACCTCCACATCGTCCTTCTGGGACGAAGAGCTTTACATCCTGTTAGCAAATCATTGGTAGCAGTGTGCCTGATATTCTATTGCCTTGCGGGGCACCGGGAAGAAGAAGTTCGAGCGCATGCTGATGAGCGCGGAGGAGAAGTACCCCGACGAGGCGCGCGCCATGATGAAGTTCAACGCGGCGCTGACGCACCACATCATGGACGGCGCCAACCTGCTCGCCGTCACCAACCGCTTCGAGCCCTGCGGCCTCATCCAGCTGCACGGGATGCAATAGGTCACGGTAACCAGCCGGTTCGAGCCCTGCGGCCTCATCCAGCTGCAGGGGA
>53
CTGCGAGCTCGACAACATCATGCGCCTCACCGGCATCACCGGGATCGTCAACGGCATGGACGTCAGCGAGTGGGACCCCAGCAAGGACAAGTACATCGCCACCAAGTACGACGTGTCGACGGTGAGCTCTTAATCTGCCGAATAATCGTCTGATAAATTGGTCAAAGTGTTCACTGCGTCTCCTGACTCTGACAAGGAAGCATTTCACGCCATCGCTGGCAATGTGCTGCAGGGCGCTGCCGGCCTCCCCGTGGACCGGAAGATCCCGCTGGTGGCGGTTGTCGAAAAGCTGGATGAGGAGAATGGCCCCGACGTCATGGGCGCCGACATCCCGCAACTCATGGAGGAGGACCTCCCCATCGTCCTTCTGGGACGAAGAGCTTAACATCCTGTTGGCACATCATTGGTAGCACTGTGTCTGATATTCGATTGCCTTGCAGGGCACCGGGAAGAAGAACTTCGAGCGCATGCTGATGACCGCGAAGGAGAAGTACCCCGACGAGGTGCGCGCCAAGATGAACTTCAACGCGGTGCTGACGCACCACATCATGGACGGCGCCGACCTGCTCGCCGTCACCAGCCGCTTCGAGCCCTGCGGCCTCCTCCTGCTGCACGGGATGCAATAGGCTCACGGTAACCAGCCGGTTCGAGCCCTGCGGCCTCATCCAGCTGCAGGGGA
>54
CTGCGAGCTCGACAACATCATGCGCCTCACCGGCATCACCGGGATCGTCAACGGCATGGACGTCAGCGAGTGGGACCCCAGCAAGGACAAGTACATCGCCACCAAGTACGACGTGTCGACGGTGAGCTCTTAATCTGTCGAATGATCGTCTGATGAATTGGTTGAAAGGTTCTCTGCGGATCCTGACTCTGAAAAGGAAGTATTTCACGCCGTCTCTGGCCATGTCCTGCAAGGCGCTCACGGCCTCCGCGCGGACCGGAAGATCCCGCTGCCGCGGGTAGCCGAAAAGCTGGATGAGGACAATGGCCCCGACGTTATGGGCGCCGACATCCCCCAACTCATGGAGGACGACCTTCCCATCGTTCTTGTGGGACGAAGACCTTATCATCCTGCTGGCACATCATTGGTAGCACTGTGTCTGATATTATTGTGCCTTATGGGGGACCGGGAAGAAGAACTTCGAGCCTGTGTTGATGGCCGCGAAGGATAAGGACCCGGACGAGGCGCGCAACAAGAAGAACTACAACATGCTGATGACGCACCACATCATGGACGGCGACGACCTGCTCGCCGTGACCAACCTCTTCGAGCCCTGGGGGCTCCTCCTCCTGCACGGGATGCAATTGGGTCACCGTAACCAGCCGGTTCGAGCCCTGCGGCCTCATCCAGCTGCAGGGGA
>55
CTGCGAGCTCGACAACATCATGCGCCTCACCGGCATCACCGGGATCGTCAACGGCATGGACGTCAGCGAGTGGGACCCCAGCAAGGACAAGTACATCGCCACCAAGTACGACGTGTCGACGGTGAGCTCTTAATCTGCCGAATAATCGTCTGATAAATTGAGCAAAGTGTTCAGTGCGTCTTCTGACTCTGACAAGGAAGCATTTCAGGCCATCGCTGGCAATGTGCTGCAGGGCGCGGCCGGCCTCCCCGTGGACCGGAAGATCCCGCTGGTGGCGTTTGTCGAAAAGCTGGAGGAGGAGAAGGGCCCCGACGTCATGGCCGCCGACATCCCGCAACTCATGGAGGAGGACCTCCACATCGTCCTTCTGGGACGAAGAGCTTAACATCCTGTTAGCAAATCATTGGTAGCACTGTGCCTGATATTCGATTGCCTTGCAGGGCACCGGGAAGAAGAACTTCGAGCGCATGCTGATGAGCGCGGAGGAGAAGTACCCCGACGAGGTGCGCGCCAAGATGAACTTCAACGCGGCGCTGACGCACCACATCATGGACGGCGCCGACCTGCTCGCCGTCACCAGCCGCTTCGAGCCCTGCGGCCTCCTCCTGCTGCACGGGATGCGATGGGTCACGGTAACCAGCCGGTTCGAGCCCTGCGGCCTCATCCAGCTGCAGGGGA
>56
CTGCGAGCTCGACAACATCATGCGCCTCACCGGCATCACCGGGATCGTCAACGGCATGGACGTCAGCGAGTGGGACCCCAGCAAGGACAAGTACATCGCCACCAAGTACGACGTGTCGACGGTGAGCTCTCACTCAGCCGAATGATCGTCTGATGAATTGGTTGAAAGGTTCTCTGCGGATCCTGACTCTGAAAAGGATGTTTTTCACGCCGTTTCTGGCCATGTCCTGCAAGGCGCTCCCGGCCTCCGCGCGGACCGGAACATCCGGCTGCCGCGGGTAGCCGAAAAGCTGGATGAGGGCATTGGCCCCGACGTTATGGGAGCCGACAGCCCCCAACTCCTGGACCACCACCTTCCCATCGCTCTTGTGGGACGAAGACCTTATCGTCCTGCTGGTACATAATTGGTAGCACAGTGTTAGATATTATTGTGCCTTATGGGGGACCGTCAAGAAGAGCTTCGAGCCTGAGTTGATTGCCGCGATCGATGGGGACCCGGACGAGGCCGGCGCCAAGATGAACTACCGCGTGCTGATGAGCCACCAGGAGATGTACGGCGCCGACGTGCTCGCCGTGACCAAGCTCTTCGAGGCCTGGGGCCTCCTCCTGCTGCCCGGCATGCATTGGCTTCGCGGTAACCAGCCGGTTCGAGCCCTGCGGCCTCATCCAGCTGCAGGGGA
>57
CTGCGAGCTCGACAACATCATGCGCCTCACCGGCATCACCGGGATCGTCAACGGCATGGACGTCAGCGAGTGGGACCCCAGCAAGGACAAGTACATCGCCACCAAGTACGACGTGTCGACGGTGAGCTCTCAATCTGCCGAATGATCGTCTGATGCATTGGTCAAAAGGTTCTCTGCGTCTCCTGACTCTGAAAAGGAAGCATTTCACGCCGTCGCTGGCCATGTGCTGCAAGGCGCTCCCGGCCTCCGCGCGGACCGGAAGATCCGGCTGCCGCGGGTAGCCGAAAAGCTGGATGAGGACAATGGCCCCGACGTTATGGGCGCCGACAGCCCCCAACTCCTGGAGGACGACCTTCCCATCGCTCTTGTGGGACGAAGACCTTATCATCCTGCTGGCACATCATTGCTAGCACTGTGTTTGATATTATTGTGCCTTGTGGGGCACCTTCAAGAAGAACTTCGAGCCTGTGTTGATGGCCGCGATCGATAAGGACCCGGACGAGGCGCGCAACAAGAAGAACTACAACATGCTGATGACCCACCACATCATGTACGGCGACAACCTGCTCGCCGTGACCAACCGCTTCGAGCCCTGGGGCCTCCTCCTCCTGCACGGGATGCATGGGCTGCACCCGTATCACCAGCCGGTTCGAGCCCCTGCGGCCTCATCCAGCTGCAGGGGA
>58
CTGCGAGCTCGACAACATCATGCGCCTCACCGGCATCACCGGGATCGTCAACGGCATGGACGTCAGCGAGTGGGACCCCAGCAAGGACAAGTACATCGCCACCAAGTACGACGTGTCGACGGTGAGCTCTCACTCTGCCGAATGATCAACTGATGCATTGGTCGAAAGGTCCTCTGCGTCTCCTGACTCTGAAAAGGAAGCATTTCACGCCATCTCTGGCCATGTCCTGAAAAGGGATGAGCTGCGAGGCGCTGCCGGCCTCCCCCGGGATCCCAATATCCCGCTGGAGCCCTTTGGCGGCGTGCTGCAGGAGGCTAAAGGACCCGACGGCCTGCCCGCCCCTGTCCCCCACCTTCCGGAGGATGACGTACGAAGAGTCCTTCAGGTACCTTCAGGTTTACATCATGTAACACAATCTTTGGGAACATTGTGGCTGATGTTGGATTGCCTTGCGGGGCACCGGGAATAATAAGATTGAGCGCATGCTGGTGAACCTGGAGGACAACTACCCCAACAAGGTGCACCCCATGCTGATGATCGCGGAGGAGCTGGCCCCCCACATCATGGCCGGCGCCGACCTGTTCACCGCCACCCTGCGCTTCCAGACCTTGGGCCTCATCCACCTGCTCGCGATGAGTCGGGGATGGAACCCTGCGGCCTCATCCAGCCTGCAGGGGA
>59
CTGCGATGCGAGATCGATACATCATGCACCTCACCGGCATCACCGGGATCGTCAACGGCATGGACGTCAGCGAGTGGGACCCCAGCAAGGACAAGTACATCGCCACCAAGTACGACGTGTCGACGGTGAGCTCTCACTCAGCCGACTGATCATCTGATGCATTGGTCGAAAGGTCCTCTGCGTATCCTGACTCTGAAAAGTAAGTTTTTCACGCCATCTCTGGCCATGTCCTGCAAGGCGCTCCCGGCCTCCCCGTGGACCGGAAGATCCCGCTGCCGCGGGTAGCCGAAAAGCTGGATGAGGACAATGGCCCCGACGTTATGGGAGCCGACATCCCCCAACTCCTGGAGGACCACCTTCCCATCGTTCTTGTGGGACGAAGACCTTATCATCCTGCTGGCAAATAATTGGTAGCACTGTCTTTGATATTATTGTGCCTTATGGGGCACCTTCAATAAGAACTTCGAGCCTAAGCTGATGACCGCGAAGGATAATGACCCGGACAAGGCGCGCAACATGATGAACTTCAGCATGCTGATGACCCACCACATCATGTACGCCGACAACCTGCTCGCCGTGACCAAGTGCTTCGAGCCCTGGGGCCTCCTCCTCCTGCCCGGGATGCAACAGGGTCACGGTAACCAGCCGGTTCGAGCCCCTGCGGCCTCATCCAGCTGCAGGGGA
>60
CTGCGAGCTCGACAACATCATGCGCCTCACCGGCATCACCGGGATCGTCAACGGCATGGACGTCAGCGAGTGGGACCCCAGCAAGGACAAGTACATCGCCACCAAGTACGACGTGTCGACGGTGAGCTCTCAATCAGTCGAATGATCGACTGATGAATTGGGTGAAAGGTTCTCTGCGGATCCTGACTCTGAAGAGGAAGCATTTCACGCCGTTTCTGGCCATGTCCTGAAAGGGGATGAGCTGGGAGGCGCTGCCGGCCTCCCCCGGGATCCCAAGATACCGGTGGAGGCCTTTGGCGGCGGGCTGGAGGAGGATAAAGGACCCGACGGCCTGCCACCCCCCGTCCCCCACCTTCTGGAAGATGACGGACGAAGACGCCTTCAGGGACCTTCAGGTTCACATCATGTTACACAATCTTTGGGAGCATTGTGGCTTATGTTGGATTGTCTTGCAGGGCACCGGGAATAATACGATTGAGGGCATGCTTGTGAACCTGGAGGACAACTACCCCAACAAGGTGCAGCGCATGCTGAAGATCAACGCGGAGATGGACCACCACATCGTGGGCGGCGCGGACCTGCTCACCGTCGCCCTGGGCTTCCAGACCTGGGGCCTCATCCACCTGCTCGGCATGCCATCGGGGGTTGGAGACCCTGCGGCCTCATCCAGCTGCAGGGGA
>61
CTGCGAGCTCGACAACATCATGCGCCTCACCGGCATCACCGGGATCGTCAACGGCATGGACGTCAGCGAGTGGGACCCCAGCAAGGACAAGTACATCGCCACCAAGTACGACGTGTCGACGGTGAGCTCTCAATCTGCCGAATGATCGACTGATGAATTGGGTGAAAGGTTCTCTGCGGATCCTGACTCTGAAGAGGAAGTATTTCACGCCGTTTCTGGCCATGTCCTGAAAGGGGATGCGCTGCGAGGCGCTGCCGGCCTCCCCCGGGATCCCAAGATACCGCTGGAGGCCTTTGGCGGCGGGCTGGAGGAGGATAAAGGACCCGACGGCCCGCCCCCCCCCGTCCCCCACCTTCCGGAAGATGACGTACGAAGACGCCTTCAGGTACCTTCAGGTTCACATCATGTTACACAATCTTTGGGAACATTGTGGCTGATGTTGGATTGTCTTGCAGGGCACCGGGAATAATAAGTTTGAGGGCATGCTGGGGAACCCGGAGGACAACTACCCCAACAAGGTGCAGCGCGTGCTGAAGATCAACGCGGAGATGGACCACCACATCGTGCGCGGCGCCGACCTGCTCAACGTCACCCTGGGCTTCCAGACCTGGGGCGTCATCCACCTGCTCGCCATGCCATACGGGGATTCGTAACCCTGCGGCCTCATCCAGCTGCAGGGGA
>62
CTGCGAGCTCGACAACATCATGCGCCTCACCGGCATCACCGGGATCGTCAACGGCATGGACGTCAGCGAGTGGGACCCCAGCAAGGACAAGTACATCGCCACCAAGTACGACGTGTCGACGGTGAGCTCTCACCCTGCCGAATGATCGACTGATGAATTGGGCAAAGTGTTCTCTGCGGATCCTGACTCTGAAAAGGAAGCATTTCACGCCATTTCTGGCCATGTCCTCAAAAGGGATGCGCTGCGAGGCGCTGCCGGCCTCCCCCGGGACCCCAAGATCCCGCTGGAGGCCTTTGGCGGCGGGCTGGAGGAGGATAAAGGACCCGACGGCCTGCCACCCCCCGTCCCCCACCTTCTGGAGGATGACGTCCGAAGACTCCTTCAGGTACCTTCAGGTTTACATCATGTTACACAATCTTTGGGAACATTGTGGCTGATATTGGATTGTCTTGCAGGGCACCGGGAATAATAAGTTTGAGGGCATGCTGATGAACCTGGAGGACAACTACCCCAACAAGGTGCGCGCCGTGCTGATGATCAACGAGGAGAAGGACCACCACATCGTGGCCGGCGCCGACCTGCTCACCGTCGCCCTGGGCTTCCAGACCTGGGGCCTCATCCACCTGCTCGCCATGCCATACGGGGTTCGTAACCTGCGGCCTCATCCAGCTGCAGGGGA
>63
CTGCGAGCTCGACAACATCATGCGCCTCACCGGCATCACCGGGATCGTCAACGGCATGGACGTCAGCGAGTGGGACCCCAGCAAGGACAAGTACATCGCCACCAAGTACGACGTGTCGACGGTGAGCTCTCACCCAGCCGACTGATCAACTGGTGCATGGGTTGAAAGGTCCTCTGCGGATCCTGACTCTGAAGCAGCTGTTCTTCACGCCGTTTCTGGCCATGTCCTCAAAGGGGATGAGCTGCGAGGCGCTGCCGGCCTCCCCCGGGCTCCCCGGATACCGGTGGAGCCCGTTGGCGGCGTGCTGCAGGAGGATAAAGGACCCGACGGGCTGCCACCCCCTGTCCCCCACCTTCCGGAAGATGACGGACGAAGACGCCTTCAGGGACCTTCAGGTTCACATCATGTTACACAATCTTTGGGAACATTGTGGCTTATGGTGGATAGTCTTGCAGAGCACCGGGAATAATACGATTGAGGGGATGCTTGGGGACCTGGAGGACAACTACCCCAACAAGGTCCAGCGCATGCTGATGATCAACGAGGAGAAGGACCCCCACAAGGTGCGCGGCGCGGAGAAGTTCAACGCCGCCCTGGCGTTCCAGATCTGGGGCGGCATCCACCTGCTCGCCATGACAACGGGGGTTCGTAACCTGCGGCCTCATCCAGCTGCAGGGGA
>64
CTGCGAGCTCGACAACATCATGCGCCTCACCGGCATCACCGGGATCGTCAACGGCATGGACGTCAGCGAGTGGGACCCCAGCAAGGACAAGTACATCGCCACCAAGTACGACGTGTCGACGGTGAGCTCTCAATCAGTCGAATGATCAACTGATGAATTGGTTAAAAGGTTCTCTGCGGATCCTGACTCTGAAGAGGAAGCATTTCACGCCGTTTCTGGCCATGTCCTGAAAGGGGATGAGCTGCGAGGCGCTGCCGGCCTCCCCCGGGATCCCAAGATACCGGTGGAGGCCGTTGGCGGCGGGCTGGAGGAGGATAAAGGACCCGACGGCCTGCCACCCCCTGTCCCCCACCTTCTGGAAGATGACGTACGAAGACGCCTTCAGGGACCTTCAGGTTCGCATCATGTTACACAATCTTTGGGAACATTGTGGCTGATAGTGGATAGTCTTGCAGGGCACCGGGAATAATAAGTTTGAGGGCATGCTTGTGAACCTGGAGGACAACTACCCCAACAAGGTGCGGCCCGTGCTGATGATCAACGCGGAGAAGGACCCCCACATCGTGCCCGGCGCCGACCTGCTCACCGCCGCCCTGCGCTTCCAGACCTGGGGCCTCATCCACCTGCTCGCCATGCCATACGGGGCTCGTACCCTGCGGCCTCATCCAGCTGCAGGGGA
>65
CTGCGAGCTCGACAACATCATGCGCCTCACCGGCATCACCGGGATCGTCAACGGCATGGACGTCAGCGAGTGGGACCCCAGCAAGGACAAGTACATCGCCACCAAGTACGACGTGTCGACGGTGAGCTCTCAATCTGTCGAATGATCAACTGATGAATTGGGTGAAAGGTTCTCTGCGGATCCTGACTCTGAAGAGGAAGTATTTCACGCCGTCGCTGGCCATGTCCTGAAAGGGGATGAGCTGGGAGGCGCTGCCGGCCTCCCCCGGGATCCCAAGATACCGGTGGAGGCCTTTGGCGGCGGGCTGGAGGAGGATAAAGGACCCGACGGCATGCCACCCCATGTCCCCCACCTTCTGGAAGATGACGGACGAAGACGCCTTCAGGGACCTTCAGGTTCGCATCATGTTACACAATCTTTGGGAACATTGTGGCTTATGTTGGATAGTCTTGCAGGGCACCGGGAATAATAAGATTGAGGGGATGCTTAGGAACCTGGAGGACAACTACCCCAACAAGGTCCAGCGCGTGCTGAAGATCAACGCGGAGATGGACCACCACATCGTGCGCGGCGCCGACCTGCTCAACGTCGCCCTGCGCTTCCAGATCTGGGGCGGCATCCACCTGCTCGCCATGACATACCGGGTCGGTAACCTGCGGCCTCATCCAGCTGCAGGGGA
>66
CTGCGAGCTCGACACATCATGCGCCTCACCGGCATCACCGGGATCGTCAACGGCATGGACGTCAGCGAGTGGGACCCCAGCAAGGACAAGTACATCGCCACCAAGTACGACGTGTCGACGGTGAGCTCTCACCCAGCCGAATGATCAACTGATGAATTGGGCAAAAGGTTCAGTGCGGATCCTGACTCTGAAAAGGAAGTATTTCACGCCGTTTCTGGCCATGTCCTGAAAGGGGATGAGCTGGGAGGCGCTGCCGGCCTCCCCCGGGATCCCAAGATACCGGTGGAGGCCTTTGGCGGCGGGCTGGAGGAGGATAAAGGACCCGACGGCCTGCGACCCCATGTCCCCCAGCTTCTGGAAGATGACGGACGAAGACTCCTTCAGGGACCTTCAGGTTTACATCATGTTACACAATCTTTGGGAGCATTGTGGCTTATGTTGGATTGTCTTGCAGGGCACCGGGAATAATAAGTTTGAGGGCATGCTGGTGAACCTGGAGGAGAACTACCCCAACAAGGTGCGGGCCGTGCTGAAGATCAACGCGGAGATGGACCACCACATCGTGGCCGGCGCCGACCTGCTCAACGTCACCATGCGCTTCCAGACCTGGGGCCGCATCCAGCTGCTCGCCATGCCATACGGGGTTCGTACCCTGCGGCCTCATCCAGCTGCAGGGGA
>67
CTGCGAGCTCGACAACATCATGCGCCTCACCGGCATCACCGGGATCGTCAACGGCATGGACGTCAGCGAGTGGGACCCCAGCAAGGACAAGTACATCGCCACCAAGTACGACGTGTCGACGGTGAGCTCTCAATCAGTCGAATGATCAACTGATGAATTGGGTAAAAGGTTCACTGCGGATCCTGACTCTGAAGAGGAAGCATTTCACGCCGTTTCTGGCCATGTCCTGAAAAGGGATGAGCTGCGAGGCGCTGCCGGCCTCCCCCGGGATCCCAAGATACCGCTGGAGGCGTTTGGCGGCGGGCTGGAGGAGGATAAAGGACCCGACGGCCTGCCACCCCCCGTCCCCCACCTTCTGGAAGATGACGTACGAAGACGCCTTCTGGTACCTTCAGGTTCGCATCATGTTACACAATCTTTGGGAACATTGTGGCTGATGTTGGATTGTCTTGCAGGGCACCGGGAAGAATAAGTTTGAGGGGATGCTGGTGAACCCGGAGGAGAACTACCCCAACAAGGTCCGCCGCGTGCTGAAGATCAACGAGGAGAAGGACCACCACATCGTGGCCGGCGCCGACCTGCTCAACGTCGCCAGCCGCTTCCAGACCTGGGGCGTCATCCAGCTGCTCGCCATGCCATACGGGGACGGTAACCTGCGGCCTCATCCAGCTGCAGGGGA
>68
CTGCGAGCTCGACAACATCATGCGCCTCACCGGCATCACCGGGATCGTCAACGGCATGGACGTCAGCGAGTGGGACCCCAGCAAGGACAAGTACATCGCCACCAAGTACGACGTGTCGACGGTGAGCTCTTAATCAGCCGAATGATCAACTGATGAATTGGGCAAAGTGTTCACTGCGGATCCTGACTCTGACAAGGAAGCATTTCACGCCATCGCTGGCCATGTGCTGAAAAGGGATGCGCTGCGAGGCGCTGCCGGCCTCCCCCGGGACCGCAAGATCCCGCTGGAGGCGTTTGGCGGCAGGCTGGAGGAGGATAAAGGACCCGACGGCCTGCCCCCCCCCGTCCCCCACCTTATGGAAGATGACGTACAAAGACTCCTTCAGGTACCTTCAGGTTTACATCATGTTACAAAATCTTTGGGAGCATTGTGGCTGATATTGGATTGTCTTGCAGGGCACCGGGAAGAATAAGTTTGAGGGCATGCTGATGAACCCGGAGGAGAACTACCCCAACAAGGTGCGCGCCGTGGTGAAGATCAACGCGGAGATGGACCACCACATCATGGCCGGCGCCGACCTGCTCACCGTCACCAGCCGCTTCCAGCCCTGGGGCCTCATCCAGCTGCTCGGGATGCCATCGGGGATCGGTAACCCTGCGGCCTCATCCAGCTGCAGGGGA
>69
CTGCGAGCTCGACAACATCATGCGCCTCACCGGCATCACCGGGATCGTCAACGGCATGGACGTCAGCGAGTGGGACCCCAGCAAGGACAAGTACATCGCCACCAAGTACGACGTGTCGACGGTGAGCTCTTACTCTGCCGAATGATCGACTGGTGAATGGGGCAAAGTGTTCACTGCGGATCCTGACTCTGAAGAGGAAGCATTTCACGCCGTTTCTGGCCATGTCCTGAAAGGGGATGAGCTGCGAGGCGCTGCCGGCCTCCCCCGGGATCCCAAGATCCCGCTGGAGGCCTTTGGCGGCGGGCTGGAGGAGGATAAAGGACCCGACGGCCTGCCCCCCCCCGTCCCCCACCTTATGGAAGATGACGTACGAAGACTCCTTCAGGGACCTTCAGGTTTACATCATGTTACCCAATCTTTGGGAACATTGTGGCTGATGTTGGATTGTCTTGCAGGGCACCGGGAATAATAAGTTTGAGGGCATGCTGGTGAACCTGGAGGACAACTACCCCAACAAGGTGCGCGCCGTGCTGAAGATCAACGCGGAGCTGGACCACCACATCGTGGCCGGCGCCGACCTGCTCACCGTCACCAGCCGCTTCCAGACCTGGGGCCTCATCCACCTGCTCGGGATGCCATCGGGGTCTCGTAACCCTGCGGCCTCATCCAGCTGCAGGGGA
>70
CTGCGAGCTCGACAACATCATGCGCCTCACCGGCATCACCGGGATCGTCAACGGCATGGACGTCAGCGAGTGGGACCCCAGCAAGGACAAGTACATCGCCACCAAGTACGACGTGTCGACGGTGAGCTCTTAATCTGTCGAATGATCGTCTGATGAATTGGTTAAAAGGTTCACTGCGGATCCTGACTCTGAAGAGGAAGCATTTCAGGCCGTTTCTGGCCATGTCCTGAAAGGGGATGCGCTGCGAGGCGCTGCCGGCCTCCCCGGGGATCCCAAGATCCCGCTGGAGGCCTTTGGCGGCGGGCTGGAGGAGGATAAAGGACCCGACGGCCTGCCCCCCCCCGTCCCCCACCTTACGGAAGATGACGGCCGAAGACTCCTTCTGGGACCTTCAGGTTTACATCATGTTACCAAATCTTTGGGAGCATTGTGGCTGATGTTGGATTGTCTTGCAGGGCACCGGGAATAATAAGTTTGAGGGCATGCTTATGAACCTGGAGGACAACTACCCCAACAAGGTGCGCGCCGTGCTGAAGATCAACGAGGAGATGGACCACCACATCGTGGCCGGCGCCGACCTGCTCAACGTCGCCCTGCGCTTCCAGACCTGGGGCCTCATCCAGCTGCTCGGCATGCCATACCGGTCGGTAACCTGCGGCCTCATCCAGCTGCAGGGGA
>71
CTGCGAGCTCGACAACATCATGCGCCTCACCGGCATCACCGGGATCGTCAACGGCATGGACGTCAGCGAGTGGGACCCCAGCAAGGACAAGTACATCGCCACCAAGTACGACGTGTCGACGGTGAGCTCTTAATCTGCCGAATGATCGTCTGATGAATTGGTTAAAGTGTTCACTGCGGATCCTGACTCTGAAAAGGAAGCATTTCACGCCATCGCTGGCCATGTCCTGAAAGGGGATGAGCTGCGAGGCGCTGCCGGCCTCCCCCGGGATCCCAAGATCCCGCTGGAGGCCTTTGGCGGCGGGCTGGAGGAGGATAAAGGACCCGACGGCCTGCCACCCCCCGTCCCCCACCTTCCGGAGGATGACGTCCGAAGACTCCTTCTGGTACCTTCAGGTTTACATCATGTTACAAAATCTTTGGGAGCATTGTGGCTGATGTTGGATTGTCTTGCAGGGCACCGGGAAGAATAAGTTTGAGGGCATGCTGATGAACCTGGAGGAGAACTACCCCAACAAGGTGCGCGCCGTGCTGAAGATCAACGCGGCGATGGACCACCACATCGTGGCCGGCGCCGACCTGCTCACCGTCACCAGCCGCTTCCAGACCTGGGGCCTCATCCACCTGCTCGGGATGCCATCGGGGTTTGGTAACCCTGCGGCCTCATCCAGCTGCAGGGGA
>72
CTGCGAGCTCGACAACATCATGCGCCTCACCGGCATCACCGGGATCGTCAACGGCATGGACGTCAGCGAGTGGGACCCCAGCAAGGACAAGTACATCGCCACCAAGTACGACGTGTCGACGGTGAGCTCTTAATCTGTCGAATGATCGTCTGATGAATTTGGTAAAAGGTTCAGTGCGGATCCTGACTCTGAAAAGGAAGCATTTCACGCCGTCGCTGGCCATGTGCTGAAAGGGGATGAGCTGGGAGGCGCTGCCGGCCTCCCCCGGGATCCCAAGATCCCGCTGGAGGCCTTTGGCGGCGGGCTGGAGGAGGATAAAGGACCCGACGGCCTGCCCCCCCCCGTCCCCCACCTTCTGGAGGATGACGGACGAAGACTCCTTCTGGTACCTTCAGGTTCACATCATGTTACCCAATCTTTCGGAGCATTGTGGCTTATGTTGGATTGTCTTGCAGGGCACCGGGAATAATAAGTTTGAGGGCATGCTTATGAACCTGGAGGAGAACTACCCCAACAAGGTGCGCGCCGTGGTGAAGATCAACGCGGAGATGGACCACCACATCGTGGGCGGCGCCGACCTGCTCACCGTCACCCTGCGCTTCCAGACCTGGGGCCTCATCCAGCTGCTCGGGATGCCATCGGGGTTCGGAGACCCTGCGGCCTCATCCAGCTGCAGGGGA
>73
CTGCGAGCTCGACAACATCATGCGCCTCACCGGCATCACCGGGATCGTCAACGGCATGGACGTCAGCGAGTGGGACCCCAGCAAGGACAAGTACATCGCCACCAAGTACGACGTGTCGACGGTGAGCTCTCAATCTGTCGAATGATCGACTGATGAATTGGGTGAAAGGTTCAGTGCGGATCCTGACTCTGAAGAGGAAGCATTTCACGCCGTTTCTGGCCATGTCCTGAAAGGGGATGAGCTGCGAGGCGCTGCCGGCCTCCCCCGGGATCCCAAGATCCCGCTGGAGGCCTTTGGCGGCGGGCTGGAGGAGGATAAAGGACCCGACGGCCTGCCCCCCCCCGTCCCCCACCTTCTGGAAGATGACGTACGAAGACTCCTTCAGGTACCTTCAGGTTTACATCATGTTACACAATCTTTGGGAGCATTGTGGCTTATGTTGGATTGTCTTGCAGGGCACCGGGAATAATAAGTTTGAGGGCATGCTGGTGAACCTGGAGGAGAACTACCCCAACAAGGTGCGCGCCATGCTGAAGATCAACGAGGAGATGGACCACCACATCGTGGGCGGCGCCGACCTGCTCAACGTCACCCTGCGCTTCCAGACCTGGGGCCTCATCCACCTGCTCGCCATGCCATACGGGGGTTCGTAACCCTGCGGCCTCATCCAGCTGCAGGGGA
>74
CTGCGAGCTCGACAACATCATGCGCCTCACCGGCATCACCGGGATCGTCAACGGCATGGACGTCAGCGAGTGGGACCCCAGCAAGGACAAGTACATCGCCACCAAGTACGACGTGTCGACGGTGAGCTCTTAATCTGCCGAATGATCGTCTGATAAATTGGGCAAAGTGTTCAGTGCGTCTCCTGACTCTGACAAGGAAGCATTTCACGCCATCGCTGGCAAGGCGCTGAACAGGGATGCGCTGCGAGGCGCTGCCGGCCTCCCCGGGGACCGGAAGATCCCGCTGGAGGCGTTTGGCGGCAGGCTGGAGGAGGATAAAGGACCCGACGGCCTGGCCGCCCCCGTCCCCCACCTTATGGAGGATGACGTCCGAATCGTCCTTCTGGTACCTTCAGGTTTACATCATGTTACCAAATCTTTGGGAGCATTGTGCCTGATATTGGATTGCCTTGCAGGGCACCGGGAAGAAGAAGTTCGAGCGCATGCTGATGAACGCGGAGGAGAACTACCCCAACAAGGTGCGCGCCGTGGTGAAGATCAACGCGGCGCTGGAGCACCACATCATGGCCGGCGCCGACCTGCTCGCCGTCACCAGCCGCTTCCAGCCCTGGGGCCTCATCCAGCTGCAGGGGATGCCATACCGCACGGTAACCTGCGGCCTCATCCAGCTGCAGGGGA
>75
CTGCGAGCTCGACAACATCATGCGCCTCACCGGCATCACCGGGATCGTCAACGGCATGGACGTCAGCGAGTGGGACCCCAGCAAGGACAAGTACATCGCCACCAAGTACGACGTGTCGACGGTGAGCTCTTAATCTGCCGAATGATCGTCTGGTGAATTGGGCAAAGTGTTCAGTGCGGATCCTGACTCTGAAAAGGAAGCATTTCACGCCATCGCTGGCCATGTGCTGAAAAGGGATGCGCTGCGAGGCGCTGCCGGCCTCCCCCGGGATCCCAAGATCCCGCTGGAGGCGTTTGGCGGCGGGCTGGAGGAGGATAAAGGACCCGACGGCCTGCCCCCCCCCGTCCCCCAGCTTACGGAGGATGACGTCCGAAGACTCCTTCTGGTACCTTCAGGTTTACATCATGTTACAAAATCTTTGGGAGCATTGTGGCTGATGTTGGATTGTCTTGCAGGGCACCGGGAAGAATAAGTTCGAGGGCATGCTGATGAACCCGGAGGAGAACTACCCCAACAAGGTGCGCGCCGTGCTGAAGATCAACGCGGAGCTGGACCACCACATCATGGCCGGCGCCGACCTGCTCAACGTCACCAGCCGCTTCCAGACCTGGGGCGTCATCCAGCTGCTCGCCATGCCAAGGGGGTTCGGAGACCCTGCGGCCTCATCCAGCTGCAGGGGA
>76
CTGCGAGCTCGACAACATCATGCGCCTCACCGGCATCACCGGGATCGTCAACGGCATGGACGTCAGCGAGTGGGACCCCAGCAAGGACAAGTACATCGCCACCAAGTACGACGTGTCGACGGTGAGCTCTCAATCTGTCGAATGATCAACTGATGAATTGGGTAAAAGGTTCTCTGCGGATCCTGACTCTGAAGAGGAAGCATTTCACGCCGTTTCTGGCCATGTCCTGAAAGGGGATGAGCTGGGAGGCGCTGCCGGCCTCCCCCGGGATCCCAAGATACCGGTGGAGGCCGTTGGCGGCGGGCTGGAGGAGGATAAAGGACCCGACGGCCTGCCACCCCCCGTCCCCCACCTTCTGGAAGATGACGGACGAAGACGCCTTCAGGGACCTTCAGGTTCGCATCATGTTACACAATCTTTGGGAACATTGTGGCTTATGTTGGATTGTCTTGCAGGGCACCGGGAATAATAAGTTTGAGGGGATGCTTAGGAACCTGGAGGAGAACTACCCCAACAAGGTCCAGCGCGTGCTGAAGATCAACGCGGAGATGGACCACCACATCGTGGCCGGCGCCGACCTGCTCAACGTCGCCCTGCGCTTCCAGACCTGGGGCGTCATCCAGCTGCTCGCCATGCCATACGGGGTCGGTAACCTGCGGCCTCATCCAGCTGCAGGGGA
>77
CTGCGAGCTCGACACATCATGCGCCTCACCGGCATCACCGGGATCGTCAACGGCATGGACGTCAGCGAGTGGGACCCCAGCAAGGACAAGTACATCGCCACCAAGTACGACGTGTCGACGGTGAGCTCTTAATCTGCCGAATGATCGTCTGATGAATTGGGCAAAGTGTTCAGTGCGGATCCTGACTCTGAAAAGGAAGCATTTCACGCCATCGCTGGCCATGTGCTGAAAAGGGATGCGCTGCGAGGCGCTGCCGGCCTCCCCCGGGATCGCAAGATCCCGCTGGAGGCGTTTGGCGGCGGGCTGGAGGAGGATAAAGGACCCGACGGCCTGCCCCCCCCCGTCCCCCAGCTTATGGAGGATGACGTCCGAAGACTCCTTCTGGTACCTTCAGGTTTACATCATGTTACAAAATCTTTGGGAGCATTGTGGCTGATGTTGGATTGTCTTGCAGGGCACCGGGAAGAATAAGTTTGAGGGCATGCTGATGAACCCGGAGGAGAACTACCCCAACAAGGTGCGCGCCGTGCTGAAGATCAACGCGGAGCTGGACCACCACATCGTGGCCGGCGCCGACCTGCTCACCGTCACCATGCGCTTCCAGACCTTGGGCCTCATCCAGCTGCTCGGGATGACTGGGGGGTTCGGGTATCCTTGCGGCCTCATCCAGCTGCAGGGGA
>78
CTGCGAGCTCGACACATCATGCGCCTCACCGGCATCACCGGGATCGTCAACGGCATGGACGTCAGCGAGTGGGACCCCAGCAAGGACAAGTACATCGCCACCAAGTACGACGTGTCGACGGTGAGCTCTTAATCTGCCGAATGATCGTCTGATGAATTGGTTAAAGTGTTCTCTGCGGATCCTGACTCTGACAAGGAAGCATTTCACGCCATCGCTGGCCATGTGCTGAAAAGGGATGCGCTGCGAGGCGCTGCCGGCCTCCCCCGGGATCGCAAGATCCCGCTGGAGGCGTTTGGCGGCGGGCTGGAGGAGGATAAAGGACCCGACGGCCTGCCCCCCCCCGTCCCCCACCTTATGGAGGATGACGTCCGAAGACTCCTTCTGGTACCTTCAGGTTTACATCATGTTACCAAATCTTTGGGAGCATTGTGGCTGATGTTGGATTGTCTTGCAGGGCACCGGGAATAATAAGTTTGAGGGCATGCTGATGAACCCGGAGGACAACTACCCCAACAAGGTGCGCGCCGTGCTGAAGATCAACGCGGAGATGGACCACCACATCGTGGCCGGCGCCGACCTGCTCACCGTCACCATGCGCTTCCAGCCCTGGGGCCTCATCCAGCTGCTCGGGATGCCATACCGGGTTCGTAACCTGCGGCCTCATCCAGCTGCAGGGGA
>79
CTGCGAGCTCGACAACATCATGCGCCTCACCGGCATCACCGGGATCGTCAACGGCATGGACGTCAGCGAGTGGGACCCCAGCAAGGACAAGTACATCGCCACCAAGTACGACGTGTCGACGGTGAGCTCTTAATCAGTCGAATGATCGACTGATGAATTGGGCGAAGTGTTCAGTGCGGATCCTGACTCTGAAAAGGAAGCATTTCACGCCGTCGCTGGCCATGTCCTGAAAGGGGATGAGCTGCGAGGCGCTGCCGGCCTCCCCCGGGATCCCAAGATACCGCTGGAGGCCTTTGGCGGCGGGCTGGAGGAGGATAAAGGACCCGACGGCCTGCCCCCCCCCGTCCCCCACCTTATGGAGGATGACGTACGAAGACTCCTTCTGGGACCTTCAGGTTTGCATCATGTTACACAATCTTTGGGAGCATTGTGGCTGATGTTGGATTGTCTTGCAGGGCACCGGGAAGAATAAGTTTGAGGGCATGCTGATGAACCCGGAGGAGAACTACCCCAACAAGGTGCGCGCCGTGCTGAAGATCAACGCGGAGATGGACCACCACATCGTGGCCGGCGCCGACCTGCTCACCGTCGCCCTGCGCTTCCAGACCTGGGGCCTCATCCAGCTGCTCGCCATGCCATACGGGGACGGTAACCTGCGGCCTCATCCAGCTGCAGGGGA
>80
CTGCGAGCTCGACAACATCATGTGCCTCACCGGCATCACCGGGATCGTCAACGGCATGGACGTCAGCGAGTGGGACCCCAGCAAGGACAAGTACATCGCCACCAAGTACGACGTGTCGACGGTGAGCTCTCAATCAGTCGAATGATCAACTGATGAATTGGTTAAAAGGTTCACTGCGGATCCTGACTCTGAAGAGGAAGCATTTCACGCCGTTTCTGGCCATGTCCTGAAAGGGGATGAGCTGGGAGGCGCTGCCGGCCTCCCCCGGGATCCCAAGATACCGGTGGAGGCCGTTGGCGGCGGGCTGGAGGAGGATAAAGGACCCGACGGCCTGCCACCCCCCGTCCCCCACCTTCTGGAAGATGACGGACGAAGACGCCTTCAGGTACCTTCAGGTTCGCATCATGTTACACAATCTTTGGGAACATTGTGGCTTATGGTGGATTGTCTTGCAGGGCACCGGGAAGAATAAGTTTGAGGGGATGCTGGTGAACCTGGAGGAGAACTACCCCAACAAGGTCCGCCGCGTGCTGAAGATCAACGCGGAGATGGACCACCACATCGTGCGCGGCGCCGACCTGCTCAACGTCGCCCTGCGCTTCCAGACCTGCGGCCTCATCCAGCTGCTCGCCATGACATACCGGGACGGTAACCTGCGGCCTCATCCAGCTGCAGGGGA
>81
CTGCGAGCTCGACACATCATGCGCCTCACCGGCATCACCGGGATCGTCAACGGCATGGACGTCAGCGAGTGGGACCCCAGCAAGGACAAGTACATCGCCACCAAGTACGACGTGTCGACGGTGAGCTCTTAATCTGTCGAATGATCATCTGATGAATTGGTTAAAGTGTTCAGTGCGGATCCTGACTCTGAAAAGGAAGTTTTTCAGGCCATTTCTGGCCATGTCCTGAAAAGGGATGAGCTGCGAGGCGCTGCCGGCCTCCCCCGGGATCCCAAGATCCCGCTGGAGGCGTTTGGCGGCAGGCTGGAGGAGGATAAAGGACCCGACGGCCTGCCACCCCCCGTCCCCCACCTTCTGGAAGATGACGTACGAAGACTCCTTCTGGTACCTTCAGGTTTACATCATGTTACCAAATCTTTGGGAGCATTGTGGCTGATGTTGGATTGTCTTGCAGGGCACCGGGAATAATAAGTTTGAGGGCATGCTGGTGAACCTGGAGGACAACTACCCCAACAAGGTGCGCGCCATGCTGAAGATCAACGCGGAGATGGACCACCACATCGTGGGCGGCGCCGACCTGCTCAACGTCACCCTGGCCTTCCAGACCTGGGGCCTCATCCACCTGCTCGGGATGACATACCGGGTTCGTAACCTGCGGCCTCATCCAGCTGCAGGGGA
>82
CTGCGAGCTCGACACATCATGTGCCTCACCGGCATCACCGGGATCGTCAACGGCATGGACGTCAGCGAGTGGGACCCCAGCAAGGACAAGTACATCGCCACCAAGTACGACGTGTCGACGGTGAGCTCTCAATCAGTCGAATGATCAAATGATGAATTGGTTAAAAGGTTCTCTGCGGATCCTGACTCTGAAAAGGAAGCATTTCACGCCGTTTCTGGCCATGTCCTGAAAGGGGATGAGCTGCGAGGCGCTGCCGGCCTCCCCCGGGATCCCAAGATACCGCTGGAGGCCTTTGGCGGCGTGCTGGAGGAGGATAAAGGACCCGACGGCCTGCCACCCCCCGTCCCCCACCTTCTGGAAGATGACGTACGAAGACTCCTTCAGGTACCTTCAGGTTTACATCATGTTACACAATCTTTGGGAGCATTGTGGCTTATGTTGGATTGTCTTGCAGGGCACCGGGAATAATAAGTTTGAGGGCATGCTGGTGAACCTGGAGGACAACTACCCCAACAAGGTGCAGCGCATGCTGAAGATCAACGCGGAGAAGGACCACCACATCGTGGCCGGCGCCGACCTGCTCAACGTCACCCTGGGCTTCCAGACCTGGGGCCTCATCCACCTGCTCGCCATGACATACGGGGTTCGTAACCCTGCGGCCTCATCCAGCTGCAGGGGA
>83
CTGCGAGCTCGACAACATCATGCGCCTCACCGGCATCACCGGGATCGTCAACGGCATGGACGTCAGCGAGTGGGACCCCAGCAAGGACAAGTACATCGCCACCAAGTACGACGTGTCGACGGTGAGCTCTCACCCAGCCGAATGATCAACTGATGAATTGGTCAAAAGGTTCTCTGCGGATCCTGACTCTGAAGAGGAAGCATTTCACGCCATTTCTGGCCATGTCCTCAAAAGGGATGAGCTGCGAGGCGCTGCCGGCCTCCCCCGGGATCCCAAGATACCGCTGGAGGCCTTTGGCGGCGGGCTGGAGGAGGATAAAGGACCCGACGGCCCGCCACCCCCCGTCCCCCAGCTTCTGGAAGATGACGTACGAAGACTCCTTCAGGTACCTTCAGGTTTACATCATGTTACACAATCTTTGGGAGCATTGTGGCTGATGTTGGATTGTCTTGCAGGGCACCGGGAATAATAAGTTTGAGGGCATGCTTATGAACGCGGAGGACAACTACCCCAACAAGGTGCGCGCCGTGCTGAAGATCAACGCGGAGCTGGACCACCACATCGTGCGCGGCGCCGACCTGCTCAACGTCACGCTGGCTTCCAGACCTGGGGCGTCATCCAGCTGCTCGCCATGACATCGGGGACGGTAACCTGCGGCCTCATCCAGCTGCAGGGGA
>84
CTGCGAGCTCGACAACATCATGCGCCTCACCGGCATCACCGGGATCGTCAACGGCATGGACGTCAGCGAGTGGGACCCCAGCAAGGACAAGTACATCGCCACCAAGTACGACGTGTCGACGGTGAGCTCTCAATCAGTCGAATGATCAACTGATGAATTGGTTAAAAGGTTCTCTGCGGATCCTGACTCTGAAGAGGAAGCATTTCACGCCGTTTCTGGCCATGTCCTCAAAAGGGATGAGCTGCGAGGCGCTGCCGGCCTCCCCCGGGATCCCAAGATACCGCTGGAGGCCTTTGGCGGCGTGCTGGAGGAGGATAAAGGACCCGACGGCATGCCACCCCATGTCCCCCAGCTTCTGGAAGATGACGTACGAAGACTCCTTCAGGTACCTTCAGGTTCGCATCATGTTACACAATCTTTGGGAACATTGTGGCTTATGTTGGATTGTCTTGCAGGGCACCGGGAATAATACGTTTGAGGGCATGCTTAGGAACCTGGAGGACAACTACCCCAACAAGGTGCAGCGCATGCTGAAGATCGCGGAGGAGCTGGACCACCACATCGTGCGCGGCGCCGACCTGCTCAACGTCGCCCTGGGCTTCCAGACCTGCGGCGGCATCCACCTGCTCGCCATGCCATACCGGGTCGGTAACCTGCGGCCTCATCCAGCTGCAGGGGA
>85
CTGCGAGCTCGACAACATCATGCGCCTCACCGGCATCACCGGGATCGTCAACGGCATGGACGTCAGCGAGTGGGACCCCAGCAAGGACAAGTACATCGCCACCAAGTACGACGTGTCGACGGTGAGCTCTTAATCTGCCGAATGATCGTCTGATGAATTGGGCAAAGTGTTCAGTGCGGATCCTGACTCTGAAAAGGAAGCATTTCACGCCATCGCTGGCCATGTCCTGAAAAGGGATGCGCTGCGAGGCGCTGCCGGCCTCCCCCGGGACCCCAAGATCCCGCTGGAGGCGTTTGGCGGCGGGCTGGAGGAGGATAAAGGACCCGACGGCATGCCCCCCCCCGTCCCCCAGCTTACGGAAGATGACGTCCGAAGAGTCCTTCAGGTACCTTCAGGTTTACATCATGTTACAAAATCTTTGGGAGCATTGTGGCTGATATTGGATTGTCTTGCAGGGCACCGGGAAGAATACGTTCGAGCGCATGCTGATGAACCCGGAGGAGAACTACCCCAACAAGGTGCGCGCCGTGGTGAAGATCAACGCGGAGATGGACCACCACATCATGGCCGGCGCCGACCTGCTCACCGTCACCAGCCGCTTCCAGCCCTGGGGCCTCATCCAGCTGCTCGGGATGCCTGCGGGGCCTGGGTACCCTTGCGGCCTCATCCAGCTGCAGGGGA
>86
CTGCGAGCTCGACAACATCATGCGCCTCACCGGCATCACCGGGATCGTCAACGGCATGGACGTCAGCGAGTGGGACCCCAGCAAGGACAAGTACATCGCCACCAAGTACGACGTGTCGACGGTGAGCTCTTAATCTGCCGAATGATCGTCTGATGAATTGGTCGAAAGGTTCTCTGCGTCTCCTGACTCTGAAAAGGAAGCATTTCACGCCGTCGCTGGCCATGTGCTGCAAGGCGCTGCCGGCCTCCGCGCGGACCGGAAGATCCCGCTGGCGGGGGTAGTCGAAAAGCTGGATGAGGAGAATGGCCCCGACGTTATGGGAGCCGACAGCCCCCAACTCCTGGAGGAGGACCTTCCCATCGTTCTTGTGGGACGAAGACCTTATCATCCTGTTGGCACATCATTGGTAGCACTGTGTCTGATATTATTGTGCCTTATGGGGCACCGGGAAGAAGAACTTCGAGCCTGTGTTGATGGCCGCGAAGGATAAGGACCCGGACGAGGCGCGCAACAAGAAGAACTACAACGTGCTGATGACGCACCACATCATGGACGGCGACAACCTGCTCGCCGTGACCAACCGCTTCGAGCCCTGGGGCCTCCTCCTCCTGCACGGGA
>87
CTGCGAGCTCGACACATCATGCGCCTCACCGGCATCACCGGGATCGTCAACGGCATGGACGTCAGCGAGTGGGACCCCAGCAAGGACAAGTACATCGCCACCAAGTACGACGTGTCGACGGTGAGCTCTCACTCTGTCGAATGATCGTCTGGTGCATTGGTCGAGAGGTCCTCTGCGTCTCCTGACTCTGAAAAGGAAGTATTTCACGCCATCGCTGGCAATGTCCTGAAAAGGGATGAGCTGCAAGGCGCTGCCGGCCTCCCCCGGGCCCCCAATATCCCGCTGGAGCCGTTTGGCGGCGTGCTGCAGGAGGATAAAGGACCCGACGGCCTGCCCCCCCCCGTCCCCCACCTCCCGGAAGATGACGTACGAAGAGTCCTTCAGGTACCTTCAGGTTTACATCATGTAACCAAATCTTTGGGAACATTGTGGCTGATGTTGGATTGCCTTGCAGAGCACCGGGAATAATAAGATTGAGCGCATGCTGGTGAACCCGGAGGACAACTACCCCAACAAGGTGCAGGCCGTGCTGAAGATCAACGCGGAGCTGGACCCCCACATCATGCCCGGCGCCGACCTGTTCACCGTCACCCTGCGCTTCCAGACCTGGGGCCTCATCCACCTGCTCGCGATGACATCGGGGTTCGAACCCTGCGGCCTCATCCAGCTGCAGGGGA
>88
CTGCGAGCTCGACAACATCATGCGCCTCACCGGCATCACCGGGATCGTCAACGGCATGGACGTCAGCGAGTGGGACCCCAGCAAGGACAAGTACATCGCCACCAAGTACGACGTGTCGACGGTGAGCTCTTACTCTGTCGAATGATCGTCTGATGAATTGGTCAAAAGGTTCACTGCGTCTCCTGACTCTGAAAAGGAAGCATTTCACGCCGTCTCTGGCCATGTGCTGCAAGGCGCTGCCGGCCTCCGCGTGGACCGGAAGATCCCGCTGGCGCGGGTTGTCGAAAAGCTGGATGAGGACAATGGCCCCGACGTTATGGGAGCCGACAGCCCCCAACTCCTGGAGGACGACCTTCCCATCGCTCTTGTGGGACGAAGACCTTATCATCCTGCTGGCAAATCATTGCTAGCACTGTGTCTGATATTATTGTGCCTTATGGGGGACCTTCAAGAAGAACTTCGAGCCTGTGTTGATTGCCGCGAAGGATGGTGACCCGGACGAGGCGCGCAACAAGAAGAACTACAACATGCTGATGACCCACCACATCATGTACGGCGACAACCTGCTCGCCGTGACCAACCGCTTCGAGCCCTGGGGCCTCCTCCTCCTGCACGGCATGCATGGGCTCCACCCGTACACCAGCCGGTTCGAGCCCCTTGCGGCCTCATCCAGCTGCAGGGGA
>89
CTGCGGTAGGACCGGCTACGCCATGCACCCGCCGGCATCACCGGAATCGTCAACGGCATGGACGTCAGCGAGTGGGACCCCAGCAAGGACAAGTACATCGCCACCAAGTACGACGTGTCGACGGTGAGCTCTTACTCTGCCGAATGATCGTCTGGTGCATTTGTCAAGAGGTCCTCTGCGGATCCTGACTCTGAAAAATATGCATTTCACGCCATCTCTGGCCATGTCCTGAAAAGGGATGAGCTGCGAGGCGCTGCCGGCCTCCCCCGGCCCCCCAATATACCGCTGGAGCCCGTTGGCGGCATGCTGCAGGAGGATAAAGGACCCGAAGGCCTGCCCGCCCCTGTCCCCCACCTTCTGGAAGATCATGTACGAAGAGGCCTTCAGGGACCTTCAGGTATACATCATGTAACACAATCTTTGAGAGCATTGTGGCTGATGTTCGATTGCCTTGCGGAGCACCGGGACTAATAAGATTGAGCGCATGCTGGTGAACCTGGAGGACAACTACCCCAACAAGGTGCAGCGCATGCTGATGATCGCGGAGGAGCTGTACCACCACATCATGCGCGGCGCGGAGCTGTTCACCGCCACCCTGCGCTTCCACACCTGGGGCCTCGTCCACCTGCTCGGGATGACATACGGGATCGAACCCTGCGGCCTCATCCAGCTGCAGGGGA
>90
CTGCGGTGCGAGCTCGATACATCATGCACCTCACCGGCATCACCGGGATCGTCAACGGCATGGACGTCAGCGAGTGGGACCCCAGCAAGGACAAGTACATCGCCACCAAGTACGACGTGTCGACGGTGAGCTCTCACTCAGTCGACTGATCAACTTGTGCATTTGTTAAAAGGTCCTCTGCGTCTCCTGACTCTGAAAAATCTGTTTTTCACGCCGTTTCTGGCCATCTCCTGCAAGGCGCTCACGGCCTCCCCGCTGACCGCAACATCCGGCTTCCGCGTGTAGCCGAAAATCTGGCTGATGACATTGGTCCCCACGTTATGGGAGCCGACAGCCCCCAACTCCTGGACCACCACCTTCCCATCGCTCTTGTGGGACGAAGACCTTATCGTCCTGCTGGTACATAATAGCTAGCACAGTGTTAGATATTATTGTGGCTTATGGGGGCCCTTCAATAAGAACTTCGAGCCTGAGTCGATTGCCGCGATCGATGGTGACCTGGACGGCGCGGGCAACAAGAAGAACTAGCGCATGCTGATGACCGAGCAGGAGAAGTACGGCGACGAGGTGCTCGCCGTGGTGAAGTGCTTCGAGGCCTGGGGGCTCCTCCTCATGCCCGGCATGCAACTGCTCGCCGTAACCAGCCGGTTCGAGCCCTGCGGCCTCATCCAGCTGCAGGGGA
>91
CTGCGATACGGCACGGCAACGCCAAGGACCTGCCGGTTCACCGGGCTCGTCGACGCCATGGGCGTCAGCGAGTGGGACCCCAGCAAGGACAAGTACATCGCCACCAAGTACGACGTGTCGACGGTGAGCTCTTACTCAGCCGACTGATCATCTGATGAATTTGTTGAAAGGTCGTCGGCGTATCCTGACTCTGAAGAAGAAGTATTTCACGCCGTTTCTGGCCATGTCCTGAACGGGGATGAGCTGCGAGCCGCTGCCGGCCTCCCCCGGCATCCCAATATCCCGCTGGAGCCGTTTGGCGGCGTGCTGCAGGAGGATAAAGGACCCGACGGCCTGCCCCCCCCCGTCCGGCGCCTCCCGGAAGATGACGTCCAAATCCTCCTTCAGCGACCTTCAGGTTTACATTATGTAACAAAATCTTTGAGAACATTGTGGCTTATATTCGATTGCCTTGCGGGGCACCGGGAATAATAAGATTGAGCGCATGCTGGTGAACCCGCAGGACACCTACCCCAACAAGGTCCAGCGCATGCTGATGATCAAGGAGGAGATGTACCCCCACATCATGCGCGGCGCCGAGCTGCTCGCCGTCACCCTGCCCTTCCACACCTTCGCCCTCATCCACCTGCTCGGGATGCGATACCGGACGGAACCCTGCGGCCTCATCCAGCTGCAGGGGA
>92
CTGCGAGCTCGACAACATCATGCGCCTCACCGGCATCACCGGGATCGTCAACGGCATGGACGTCAGCGAGTGGGACCCCAGCAAGGACAAGTACATCGCCACCAAGTACGACGTGTCGACGGTGAGCTCTTAATCTGCCGAATAATCGTCTGATAAATTGATCAAAAGGTTCACTGCGTCTCCTGACTCTGACAAGGAAGCATTTCACGCCATCTCTGGCAATGTGCTGCAGGGCGCTGCCGGCCTCCCCGTGGACCGGAAGATCCCGCTGGCGGGGGTTGTCGAAAAGCTGGATGAGGAGAATGGCCCCGACGTTATGGGCGCCGACATCCCGCAACTCATGGAGGAGGACCTTCCCATCGTCCTTCTGGGACGAAGACCTTAACATCCTGTTGGCAAATAATTGGTAGCACTGTGTCTGATATTATTGTGCCTTGCAGGGCACCGGGAAGAAGAACTTCGAGCGCATGTTGATGGCCGCGAAGGAGAAGTACCCCGACGAGGTGCGCGCCAAGATGAACTTCAACGCGGTGCTGACGCACCACATCATGGACGGCGCCGACCTGCTCGCCGTCACCAGCCGCTTCGAGCCCTGCGGCCTCCTCCTGCTGCACGGCATGCAATTGGCTCACGGTAACCAGCCGGTTCGAGCCCTGCGGCCTCATCCAGCTGCAGGGGA
>93
CTGCGAGCTCGACAACATCATGCGCCTCACCGGCATCACCGGGATCGTCAACGGCATGGACGTCAGCGAGTGGGACCCCAGCAAGGACAAGTACATCGCCACCAAGTACGACGTGTCGACGGTGAGCTCTTACTCTGCCGAATAATCGTCTGATGCATTGGTCAAAAGGTCCTCTGCGGATCCTGACTCTGAAAAGGAAGCATTTCACGCCATCTCTGGCCATGTCCTGCAGGGCGCTCCCGGCCTCCCCGCGGACCGGAAGATCCCGCTGCCGCCGGTAGCCGAAAAGCTGGATGAGGACAATGGCCCCGACGTTATGGGAGCCGACATCCCCCAACTCCTGGAGGAGGACCTTCCCATCGTTCTTGTGGGACGAAGACCTTATCATCCTGTTGGCAAATAATTGCTAGCACTGTGTTTGATATTATTGTGCCTTATGGGGCACCTTCAATAAGAACTTCGAGCCTGTGTTGATTGCCGCGATCGATAATGACCCGGACGAGGCGCGCAACAAGAAGAACTACAACATGCTGATGACCCACCACATCAAGTACCGCGACGACCTGCTCGCCGTCGCCAGCCGCTTCGAGCCCTGGGGCCTCCTCCTGCTGCACGGCATGCAACTGGGTCACGGTAACCAGCCGGTTCGAGCCCTGCGGGCCTCATCCAGCTGCAGGGGA
>94
CTGCGAGCTCGACAACATCATGCGCCTCACCGGCATCACCGGGATCGTCAACGGCATGGACGTCAGCGAGTGGGACCCCAGCAAGGACAAGTACATCGCCACCAAGTACGACGTGTCGACGGTGAGCTCTTAATCTGTCGAATGATCGTCTGATGAATTGGTTGAAAGGTTCTCTGCGTCTCCTGACTCTGAAAAGGAAGTTTTTCACGCCGTCTCTGGCCATGTCCTGCAAGGCGCTCACGGCCTCCGCGCGGACCGGAAGATCCCGCTGGCGCGGGTAGCCGAAAAGCTGGATGAGGGCAATGGCCCCGACGTTATGGGAGCCGACATCCCCCAACTCATGGAGCACGACCTTCCCATCGTTCTTGTGGGACGAAGACCTTATCATCCTGTTGGCACATAATTGGTAGCACTGTGTCTGATATTATTGTGCCTTATGGGGGACCGGGAAGAAGAACTTCGAGCCTGTGTTGATTGCCGCGAAGGATAAGGACCCCGACGAGGCCCGCACCGAGATGAACTACAACGTGCTGCTGACGCACCACATCATGTACGGCGCCGACCTGCTCGCCGTCGCCAAGCGCTTCGAGGCCTGGGGGCTCCTCCTCCTGCACGGCATGCACCTGGTCACCGTAACCAGCCGGTTCGAGCCCTGCGGCCTCATCCAGCTGCAGGGGA
>95
CTGCGAGCTCGACAACATCATGCGCCTCACCGGCATCACCGGGATCGTCAACGGCATGGACGTCAGCGAGTGGGACCCCAGCAAGGACAAGTACATCGCCACCAAGTACGACGTGTCGACGGTGAGCTCTTAATCTGTCGAATGATCGACTGATGAATTGGGTGAAAGGTTCTCTGCGGATCCTGACTCTGAAGAGGAAGCATTTCACGCCGTTTCTGGCCATGTCCTGAAAGGGGATGAGCTGCGAGGCGCTGCCGGCCTCCCCCGGGATCCCAAGATACCGCTGGAGGCCTTTGGCGGCGGGCTGGAGGAGGATAAAGGACCCGACGGCCTGCCACCCCCCGTCCCCCACCTTCTGGAAGATGACGTACGAAGACTCCTTCAGGTACCTTCAGGTTTACATCAGGTTACACAATCTTTGGGAGCATTGTGGCTGATGTTGGATTGTCTTGCAGGGCACCGGGAATAATAAGTTTGAGGGCATGCTGGTGAACCTGGAGGACAACTACCCCAACAAGGTGCAGCGCGTGCTGAAGATCAACGCGGAGAAGGACCACCACATCGTGGCCGGCGCCGACCTGCTCACCGTCGCCCTGCGCTTCCAGACCTGGGGCGTCATCCACCTGCTCGCCATGACATCGGGGGTTCGAGACCTGCGGCCTCATCCAGCTGCAGGGGA
>96
CTGCGAGCTCGACACATCATGCGCCTCACCGGCATCACCGGGATCGTCAACGGCATGGACGTCAGCGAGTGGGACCCCAGCAAGGACAAGTACATCGCCACCAAGTACGACGTGTCGACGGTGAGCTCTCACCCAGCCGAATGATCAACTGATGAATTGGTTGAAAGGTTCTCTGCGGATCCTGACTCTGAAGCGGAAGCATTTCACGCCGTTTCTGGCCATGTCCTGAAAGGGGATGAGCTGCGAGGCGCTGCCGGCCTCCCCCGGGATCCCAAGATACCGGTGGAGGCCTTTGGCGGCGGGCTGGAGGAGGATAAAGGACCCGACGGCCTGCGACCCCATGTCCCCCAGCTTCCGGAAGATGACGTACGAAGACTCCTTCAGGGACCTTCAGGTTCGCATCATGTTACACAATCTTTGGGAGCATTGTGGCTGATGGTGGATTGTCTTGCGGGGCACCGGGAATAATACGTTTGAGGGCATGCTTGGGAACCTGGAGGAGAACTACCCCAACAAGGTGCGCCGCGTGCTGAAGATCAACGCGGAGATGGACCACCACATCGTGCGCGGCGCCGACCTGCTCAACGCCGCCCTGGGCTTCCAGACCTGGGGCGTCATCCAGCTGCTCGCCATGACATCGGGGGCTCGAACCCTGCGGCCTCATCCAGCTGCAGGGGA
>97
CTGCGAGCTCGACAACATCATGCGCCTCACCGGCATCACCGGGATCGTCAACGGCATGGACGTCAGCGAGTGGGACCCCAGCAAGGACAAGTACATCGCCACCAAGTACGACGTGTCGACGGTGAGCTCTCAATCTGCCGAATGATCGTCTGATGAATTGGGCAAAGTGTTCAGTGCGGATCCTGACTCTGAAAAGGAAGCATTTCACGCCATCGCTGGCCATGTGCTGAAAAGGGATGCGCTGCGAGGCGCTGCCGGCCTCCCCCGGGATCCCAAGATCCCGCTGGAGGCGTTTGGCGGCGGGCTGGAGGAGGATAAAGGACCCGACGGCCTGCCCCCCCCCGTCCCCCACCTTATGGAGGATGACGTCCGAAGACTTCTTCTGGTACCTTCAGGTTTACATCATGTTACCAAATCTTTGGGAGCATTGTGGCTGATGTTGGATTGTCTTGCAGGGCACCGGGAATAATAAGTTTGAGGGCATGCTGATGAACCTGGAGGACAACTACCCCAACAAGGTGCGCGCCGTGCTGAAGATCAACGCGGAGCTGGACCACCACATCGTGGCCGGCGCCGACCTGCTCACCGTCACCAGCCGCTTCCAGACCTGGGGCCTCATCCAGCTGCTCGCCATGCCATCGGGGATTCGTACCCTGCGGCCTCATCCAGCTGCAGGGGA
>98
CTGCGAGCTCGACAACATCATGCGCCTCACCGGCATCACCGGGATCGTCAACGGCATGGACGTCAGCGAGTGGGACCCCAGCAAGGACAAGTACATCGCCACCAAGTACGACGTGTCGACGGTGAGCTCTTAATCAGCCGAATGATCGTCTGATGAATTGGTCGAAAGGTTCTCTGCGGATCCTGACTCTGAAAAGGAAGCATTTCACGCCATTTCTGGCCATGTCCTCAAAAGGGATGCGCTGCGAGGCGCTGCCGGCCTCCCCCGGGATCGCAAGATCCCGCTGGAGGCGTTTGGCGGCGTGCTGGAGGAGGATAAAGGACCCGACGGCCTGGCACCCCCCGTCCCCCACCTTCCGGAGGATGACGTCCGAAGAGTCCTTCAGGTACCTTCAGGTTTACATCATGTTACCAAATCTTTGGGAGCATTGTGGCTGATGTTGGATTGTCTTGCAGGGCACCGGGAATAATAAGTTTGAGGGCATGCTGGTGAACCCGGAGGACAACTACCCCAACAAGGTGCGCGCCGTGCTGAAGATCAACGCGGAGCTGGACCACCACATCGTGGCCGGCGCCGACCTGCTCACCGTCACCCTGCGCTTCCAGCCCTGGGGCCTCATCCAGCTGCTCGCCATGCCATACGGGGTTCGTAACCTGCGGCCTCATCCAGCTGCAGGGGA
>99
CTGCGAGCTCGACACATCATGCGCCTCACCGGCATCACCGGGATCGTCAACGGCATGGACGTCAGCGAGTGGGACCCCAGCAAGGACAAGTACATCGCCACCAAGTACGACGTGTCGACGGTGAGCTCTTAATCTGCCGAATGATCGTCTGATAAATTGAGCAAAGTGTTCACTGCGTCTCCTGACTCTGACAAGGAAGCATTTCACGCCATCGCTGGCCATGTGCTGAACAGGGATGCGCTGCGAGGCGCTGCCGGCCTCCCCGTGGACCGGAAGATCCCGCTGGAGGCGTTTGGCGGCGGGCTGGAGGAGGATAAAGGACCCGACGGCCTGGCCGCCGCCGTCCCGCACCTCATGGAGGATGACGTCCGAATCGTCCTTCTGGTACGTTCAGGTTTACATCATGTTACCAAATCTTTGGGAGCATTGTGCCTGATATTCGATTGCCTTGCAGGGCACCGGGAAGAATAAGTTCGAGCGCATGCTGATGAACCCGGAGGAGAACTACCCCAACAAGGTGCGCGCCGTGGTGAAGTTCAACGCGGCGCTGGCGCACCACATCATGGCCGGCGCCGACCTGCTCGCCGTCACCAGCCGCTTCCAGCCCTGGGGCCTCATCCAGCTGCAGGGGATGCCATACCGCACGGTAACCTGCGGCCTCATCCAGCTGCAGGGGA
>100
CTGCGAGCTCGACAACATCATGCGCCTCACCGGCATCACCGGGATCGTCAACGGCATGGACGTCAGCGAGTGGGACCCCAGCAAGGACAAGTACATCGCCACCAAGTACGACGTGTCGACGGTGAGCTCTTACCCAGCCGAATGATCGTCTGGTGAATTGGTCGAAAGGTTCTCTGCGGATCCTGACTCTGAAAAGGATGCTTTTCACGCCGTCTCTGGCCATGTCCTGAACGGGGATGCGCTGCGAGGCGCTGCCGGCCTCCCCCGGGATCGCAAGATCCCGCAGGAGCCCTTTGGCGGCATGCTGCAGGAGGATAAAGGACCCGACGGCCTGCCAGCCCCCGTCCCCCGCCTCCTGGAGGATGACGTACGAAGACTCCTTCAGGTACCTTCAGGTTTACATCATGTTACCCAATCTTTGGGAACATTGTGCCTGATGTTGGATTGCCTTGCAGGGCACCGGGAAGGATACGATCGAGCGCATGCTGATGAACCCGGAGGACAACTACCCCAACAAGGTGCACCCCGTGGTGATGATCGCCGCGGAGCTGTACCCCCACATCGTGGCCGGCGCGGACCTGCTCGCCGCCGCCCTCCGCTTCCAGCTCTGGGGCGTCATCCAGCTGCTCGGCATGCCAAGCCGGGTTTCGTACCCTTGCGGCCTCATCCAGCTGCAGGGGA
>101
CTGCGAGCTCGACAACATCATGCGCCTCACCGGCATCACCGGGATCGTCAACGGCATGGACGTCAGCGAGTGGGACCCCAGCAAGGACAAGTACATCGCCACCAAGTACGACGTGTCGACGGTGAGCTCTCACCCAGCCGACTGATCGTCTGATGCATTGGTCGAAAGGTCCTCTGCGGATCCTGACTCTGAAGAGGAAGCTTTTCACGCCGTCTCTGGCCATGTCCTGAACGGGGATGCGCTGCGAGGCGCTGCCGGCCTCCCCCGGGATCCCAATATCCCGCTGGAGCCCTTTGGCGGCGTGCTGCAGGAGGATAAAGGACCCGACGGCCTGCCAGCCCCCGTCCCCCGCCTCCTGGAGGATGACGTACGAAGACTCCTTCAGGTACCTTCAGGTTTACATCATGTTACCCAATCTTTGGGAACATTGTGCCTGATGTTGGATTGTCTTGCAGGGCACCGGGACTAATACGATCGAGCGCATGCTGATGAACGCGGAGGACACCTACCCCAACAAGGTGCACGCCGTGCTGAAGATCAACGCGGCGCTGTAGCCCCACATCGTGCCCGCCGCGGACCTGTTCGCCGCCGCCCTCCGCTTCCAGCTCTGCGGCCTCATCCAGCTGCTCGCCATGCACATACCGGGTTGGAACCCTGCGGCCTCATCCAGCTGCAGGGGA
>102
CTCGACAACATCATGCGCCTCACCGGCATCACCGGGATCGTCAACGGCATGGACGTCAGCGAGTGGGACCCCAGCAAGGACAAGTACATCGCCACCAAGTACGACGTGTCGACGGTGAGCTCTTAATCTGCCGAATAATCGTCTGATAAATTGAGCAAAGTGTTCAGTGCGTCTCCGGACTCTGACAAGGAAGCATTTCAGGCCGTCGCTGGCAATGTGCTGCAGGGCGCTGCCGGCCTCCCCGTGGACCGGAAGATCCCGCTGGTGCGGGTTGCCGACAAGCTGGATGAGGGCAATGGCCCCGACGTCATGGGCGCCGACATCCCCCAACTCATGGAGGAGGACCTCCCCATCGTTCTTCTGGGACGAAGACCTTTACATCCTGTTGGCAAATCATTGGTAGCACTGTGTCTGATATTATATTGCCTTGCAGGGCACCGGGAAGAAGAACTTCGAGCGCATGCTGATGACCGCGAAGGAGAAGTACCCCGACGAGGCGCGCGCCAAGATGAACTTCAACGCGGCGCTGACGCACCACATCATGGACGGCGCCGACCTGCTCGCCGTCACCAACCGCTTCGAGCCCTGGGGCCTCATCCTCCTGCACGGGATGCAATTGCTCACGGTAACCAGCCGGTTCGAGCCCTGCGGCCTCATCCAGCTGCAGGGGA
>103
CTGCGAGCTCGACAACATCATGCGCCTCACCGGCATCACCGGGATCGTCAACGGCATGGACGTCAGCGAGTGGGACCCCAGCAAGGACAAGTACATCGCCACCAAGTACGACGTGTCGACGGTGAGCTCTTAATCTGCCGAATAATCGTCTGATAAATTGAGCAAAGTGTTCAGTGCGTCTTCGGACTCTGACAAGGAAGCATTTCAGGCCATCGCTGCCAATGTGCTGCAGGGCGCGGCCGGCCTCCCCGTGGACCGGAAGATCCCGCTGGCGGCGTTTGTCGGCAAGCTGGAGGAGGAGAAGGGCCCCGACGTCATGGCCGCCGACATCCCGCAACTCATGGAGGAGGACGTCCACATCGTCCTTCTGGTACGAAGAGCTTAACATCCTGTTAGCAAATCATTGGTAGCAGTGTGCCTGATATTCGATTGCCTTGCGGGGCACCGGGAAGAAGAACTTCGAGCGCATGCTGATGACCGCGGAGGAAAAGTACCCCGACGAGGTGCGCGCCAAGATGAAGTACAACGCGGCGCTGGCGCACCACATCATGGCCGGCGCCGACCTGCTCGCCGTCACCAGCCGCTTCGAGCCCTGCGGCCTCATCCAGCTGCAGGGGATGCAAAGGGGCCCACCGGTAACCCAGCCGGTTCGACCCCTGCGGCATCCATCCAGCTGCAGGGGA
>104
CTGCGAGCTCGACAACATCATGCGCCTCACCGGCATCACCGGGATCGTCAACGGCATGGACGTCAGCGAGTGGGACCCCAGCAAGGACAAGTACATCGCCACCAAGTACGACGTGTCGACGGTGAGCTCTTAATCAGCCGAATGATCAACTGATAAATTGGTCGAAAGGTCCACTGCGTCTCCTGACTCTGAAAAGTAAGCATTTCACGCCGTCTCTGGCCATGTCCTGCAAGGCGCTCACGGCCTCCGCGCGGACCGGAAGATCCCGCTGGCGCGGGTAGTCGAAAAGCTGGATGAGGACAATGGCCCCGACGTTATGGGAGCCGACATCCCCCAACTCCTGGAGGACGACCTTCCCATCGTTCTTGTGGGACGAAGACCTTATCATCCTGCTGGCACATCATTGCTAGCACTGTGTCTGATATTATTGTGCCTTATGGGGCACCTTCAAGAAGAACTTCGAGCCTGTGTTGATTGCCGCGAAGGATAAGGACCCGGACGAGGCGCGCAACAAGAAGAACTACAACATGCTGCTGACCCACCACATCATGTACGGCGACGACCTGCTCGCCGTGACCAAGCGCTTCGAGCCCTGGGGCCTCCTCCTCCTGCACGGCACGCACTGGGTCCCCCGTAACCAGCCGGTTCGAGCCCTGCGGCCTCATCCAGCTGCAGGGGA
>105
CTGCGAGCTCGACAACATCATGCGCCTCACCGGCATCACCGGGATCGTCAACGGCATGGACGTCAGCGAGTGGGACCCCAGCAAGGACAAGTACATCGCCACCAAGTACGACGTGTCGACGGTGAGCTCTTAATCTGCCGAATAATCGTCTGATAAATTGGGCAAAGTGTTCACTGCGTCTCCTGACTCTGACAAGGAAGCATTTCACGCCATCGCTGCCAATGTCCTGCAGGGCGCTGCCGGCCTCCCCGTGGACCGGAACATCCCGCTGCCGCCGTTTGTCGACAAGCTGGATGAGGACAATGGCCCCGACGTCATGGCCGCCGACATCCCCCAACTCATGGAGGAGGACCTCCCCATCGTCCTTCTGGTACGAAGACCTTTACATCCTGTTAGCAAATCATTGGTAGCACTGTGCCTGATATTCTATTGCCTTGCGGGGCACCGGGAAGAAGAACTTCGAGCGCATGCTGATGACCGCGAAGGATAAGTACCCCGACGAGGTGCGCGCCAAGATGAACTTCAACGCGGCGCTGACGCACCACATCATGGCCGGCGCCGACCTGCTCGCCGTCACCAACCGCTTCGAGCCCTGCGGCCTCATCCAGCTGCAGGGGATGCAATGGGCTCACCGGTCACCAAGCCGGTTCGAGCCCCTGCGGCCTCATCCAGCTGCAGGGGA
>106
CTGCGAGCTCGACAACATCATGCGCCTCACCGGCATCACCGGGATCGTCAACGGCATGGACGTCAGCGAGTGGGACCCCAGCAAGGACAAGTACATCGCCACCAAGTACGACGTGTCGACGGTGAGCTCTTAATCAGCCGAATGATCAACTGATAAATTGGTCGAAAGGTCCACTGCGTCTCCTGACTCTGAAAAGTAAGCATTTCACGCCGTCTCTGGCCATGTCCTGCAAGGCGCTCACGGCCTCCGCGCGGACCGGAAGATCCCGCTGGCGCGGGTAGTCGAAAAGCTGGATGAGGACAATGGCCCCGACGTTATGGGAGCCGACATCCCCCAACTCCTGGAGGACGACCTTCCCATCGTTCTTGTGGGACGAAGACCTTATCATCCTGCTGGCACATCATTGCTAGCACTGTGTCTGATATTATTGTGCCTTATGGGGCACCTTCAAGAAGAACTTCGAGCCTGTGTTGATTGCCGCGAAGGATAAGGACCCGGACGAGGCGCGCAACAAGAAGAACTACAACATGCTGCTGACCCACCACATCATGTACGGCGACGACCTGCTCGCCGTGACCAAGCGCTTCGAGCCCTGGGGCCTCCTCCTCCTGCACGGCACGCACTGGGTCCCCCGTAACCAGCCGGTTCGAGCCCTGCGGCCTCATCCAGCTGCAGGGGA
>107
CTGCGAGCTCGACAACATCATGCGCCTCACCGGCATCACCGGGATCGTCAACGGCATGGACGTCAGCGAGTGGGACCCCAGCAAGGACAAGTACATCGCCACCAAGTACGACGTGTCGACGGTGAGCTCTTAATCTGCCGAATAATCGTCTGATAAATTGAGCAAAGTGTTCAGTGCGTCTTCGGACTCTGACAAGGAAGCATTTCAGGCCATCGCTGGCAAGGCGCTGCAGGGCGCGGCCGGCCTCCCCGTGGACCGGAAGATCCCGCTGGTGGCGTTTGTCGGCAAGCTGGAGGAGCACAAGGGCCCCGACGTCATGGCCGCCGACATCCCGCAACTCATGGAGGAGGACCTCCAGATCGTTCTTCTGGGACGAAGAGCTTTACATCCTGTTAGCAAATCATTGGTAGCAGTGTGCCTGATATTCGATTGCCTTGCAGGGCACCGGGAAGAAGAAGTTCGAGCGCATGCTGATGAGCGCGGAGGATAAGTACCCCGACGAGGTGCGCGCCAAGATGAAGTTCAACGCGGCGCTGGCGCACCACATCATGGACGGCGCCGACCTGCTCGCCGTCACCAGCCGCTTCGAGCCCTGCGGCCTCATCCAGCTGCACGGGATGCAATAGGGCACGGTAACCAGCCGGTTCGAGCCCTGCGGCCTCATCCAGCTGCAGGGGA
>108
CTGCGAGCTCGACAACATCATGCGCCTCACCGGCATCACCGGGATCGTCAACGGCATGGACGTCAGCGAGTGGGACCCCAGCAAGGACAAGTACATCGCCACCAAGTACGACGTGTCGACGGTGAGCTCTTACCCAGCCGACTGATCGTCTGGTGCATTGGTTGAAGTGTTCTCTGCGGATCCTGACTCTGGAAAGGAAGCATTTCACGCCGTCTCTGGCCATGTCCTGAACGGGGATGCGCTGCGAGGCGCTGCCGGCCTCCCCCGGCATCGCAAGATCCCGCTGGAGCCCTTTGTCGGCATGCTGCAGGAGGATAAAGGACCCGACGGCCTGCCAGCCCCCGTCCCCCGCCTCCTGGAGGATGACGTACGAAGACTCCTTCAGGTACCTTCAGCTTTACATCATGTTACCCAATCTTTGGGAGCATTGTGCCTGATGTTCGATTGCCTTGCAGGGCACCGGGAATAATACGATCGAGCGCATGCTGATGAACGCGGAGGACAACTACCCCAACAAGGTGCACGCCGTGCTGAAGTTCAACGCGGCGCTGTAGCACCACATCGTGGCCGCCGTGGACCTGTTCGCCGTCGCCATCCGCTTCCAGCTCTGGGGCCTCATCGAGCTGCTCGCCATGCGAACCCGGATTCGAACCCTGCGGCCTCATCCAGCTGCAGGGGA
>109
CTGCGAGCTCGACAACATCATGCGCCTCACCGGCATCACCTGGGATCGTCAACGGCATGGACGTCAGCGAGTGGGACCCCAGCAAGGACAAGTACATCGCCACCAAGTACGACGTGTCGACGGTGAGCTCTTACCCAGCCGACTGATCGTCTGGTGCATTGGTCGAAAGGTTCTCTGCGGATCCTGACTCTGAAGAGGATGCTTTTCACGCCGTCTCTGGCCATGTCCTGAACGGGGATGCGCTGCGAGGCGCTGCCGGCCTCCCCCGGGATCCCAATATCCCGGAGGAGCCCTTTGGCGGCGTGCTGCAGGAGGCTAAAGGACCCGACGGCCTGCCAGCCCCCGTCCCCCGCCTCCTGGAGGATGACGTACGAAGACTCCTTCAGCGACCTTCAGGTTTACATCATGTTACCCAATCTTTGGGAACATTGTGCCTGATGTTGGATTGTCTTGCGGAGCACCGTGAATAATACGATCGAGCGCATGCTGATGAACGCGGAGGACACCTACCCCGACAAGGTGCGCGCCGTGCTGATGATCGCGCGGCGCTGTCGCACCACATCGTGCCCGGCGTGGACCTGTTCACCGTCGCGCTCCGCTTCCACCTCTTCGGCGGCATCCAGCTGCTCGCCATGACATACCCGGTTCGAACCCTGCGGCCTCATCCAGCTGCAGGGGA
>110
CTGCGAGCTCGACAACATCATGCGCCTCACCGGCATCACCGGGATCGTCAACGGCATGGACGTCAGCGAGTGGGACCCCAGCAAGGACAAGTACATCGCCACCAAGTACGACGTGTCGACGGTGAGCTCTTACCCAGCCGAATGATCGTCTGGTGAATTGGTCGAAAGGTCCTCTGCGGATCCTGACTCTGAAGAGGATGCATTTCACGCCGTCTCTGGCCATGTCCTGAACAGGGATGCGCTGCGAGGCGCTGCCGGCCTCCCCCGGCATCGCAAGATACCGCAGGAGCCCTTTGGCGGCGTGCTGCAGGAGGATAAAGGACCCGACGGCCTGCCAGCCCCCGTCCCCCGCCTTCTGGAGGATGACGTACGAAGACTCCTTCAGGGACCTTCAGGTTTACATCATGTTACCCAATCTTTGGGAACATTGTGCCTGATGTTGGATTGCCTTGCAGGGCACCGTGACTAATACGATCGAGCGCATGCTGATGAACGCGCAGGACAACTACCCCAACAAGGTGCACGCCGTGCTGAAGATCAACGCGGAGCTGTAGCACCACATCGTGCCCGGCGTCGACCTGTTCGCCGTCGCCCTCCGCTTCCAGCTCTGCGCCGTCATCGAGCTGCTCGCCATCACATACCGGGTTCGAGCCCTGCGGCCTCATCCAGCTGCAGGGGA
>111
CTGCGAGCTCGACAACATCATGCGCCTCACCGGCATCACCGGGATCGTCAACGGCATGGACGTCAGCGAGTGGGACCCCAGCAAGGACAAGTACATCGCCACCAAGTACGACGTGTCGACGGTGAGCTCTTACCCAGCCGAATGATCGTCTGGTGAATTGGTCGAAAGGTCCTCTGCGGATCCTGACTCTGAAAAGGAAGCTTTTCACGCCGTCTCTGGCCATGTCCTGAACGGGGATGCGCTGCGAGGCGCTGCCGGCCTCCCCCGGGACCGCAAGATCCCGCTGGAGCCCTTTGGCGGCGTGCTGGAGGAGGATAAAGGACCCGACGGCCTGCCCCCCCCCGTCCCCCGCCTCCTGGAGGAGGACGTACGAAGAGTCCTTCAGGTACCTTCAGGTTTACATCATGTTACCCAATCTTTGGGAACATTGTGCCTGATGTTGGATTGCCTTGCAGGGCACCGGGAATAATACGATCGAGCGCATGCTGATGAACGCGGAGGACACCTACCCCAACAAGGTGCACGCCGTGCTGATGATCAACGCGGCGCTGTAGCACCACATCGTGCCCGCCGTGGACCTGCTCGCCGTCGCCATCCGCTTCCAGCTCTGGGGCCTCATCGAGCTGCTCGCCATGCACATACCGGGGTTCGTAGCCCCTGCGGCCTCATCCAGCTGCAGGGGA
>112
CTGCGAGCTCGACAACATCATGCGCCTCACCGGCATCACCGGGATCGTCAACGGCATGGACGTCAGCGAGTGGGACCCCAGCAAGGACAAGTACATCGCCACCAAGTACGACGTGTCGACGGTGAGCTCTTACCCAGTCGAATGATCGTCTGGTGCATTGGTCGAAAGGTTCTCTGCGGATCCTGACTCTGAAAAGGATGCTTTTCACGCCGTCTCTGGCCATGTCCTGAACGGGGATGCGCTGCGAGGCGCTGCCGGCCTCCCCCGGGATCCCAAGATACCGCTGGAGCCCTTTGGCGGCGTGCTGCAGGAGGATAAAGGACCCGACGGCCTGCCACCCCCCGTCCCCCGCCTCCCGGAGGATGACGGACGAAGACTCCTTCAGGGACCTTCAGGTTTACATCATGTTACCCAATCTTTGGGAACATTGTGCCTGATGTTGGATTGCCTTGCGGGGCACCGGGACTAATACGATCGAGCGCATGCTGATGAACCCGGAGGACAACTACCCCAACAAGGTGCACGCCGTGCTGATGTTCGCGGCGGCGCTGTAGCACCACATCGTGCCCGGCGCGGACCTGCTCGCCGCCGCGCTGCGCTTCCAGCCCTTGGGCGGCGCCCAGCTGCTCGCCATGACAGCCGGGTTTCGAACCCTGCGGGCCTCATCCAGCTGCAGGGGA
>113
CTGCGAGCTCGACAACATCATGCGCCTCACCGGCATCACCGGGATCGTCAACGGCATGGACGTCAGCGAGTGGGACCCCAGCAAGGACAAGTACATCGCCACCAAGTACGACGTGTCGACGGTGAGCTCTCACCCAGCCGACTGATCGTCTGGTGCATTGGTCGAAAGGTTCTCTGCGGATCCTGACTCTGAAAAGGATGCTTTTCACGCCGTCTCTGGCCATGTCCTGAACGGGGATGCGCTGCGAGGCGCTGCCGGCCTCCCCCGGCACCCCAAGATACCGCAGGAGCCCTTTGGCGGCGTGCTGCAGGAGGATAAAGGACCCGACGGCCTGCCAGCCCCCGTCCCCCGCCTCCCGGAGGATGACGGACGAAGACTCCTTCAGGTACCTTCAGGTTTACATCATGTTACCCAATCTTTGGGAACATTGTGCCTGATGTTGGATTGCCTTGCAGGGCACCGGGAATGATACGATCGAGCGCATGCTGATGAACCCGGAGGACAACTACCCCAACAAGGTGCACGCCGTGGTGATGTTCGCCGCGGCGCTGTACCACCACATCATGGCCGGCGTGGACCTGCTCACCGCCGCCCTCCGCTTCCAGCTCTTGGGCCGCATCGAGCTGCTCGGCATGACAAGCCGGGTTTCGAACCCTGCGGCCTCATCCAGCTGCAGGGGA
>114
CTGCGAGCTCGACAACATCATGCGCCTCACCGGCATCACCGGGATCGTCAACGGCATGGACGTCAGCGAGTGGGACCCCAGCAAGGACAAGTACATCGCCACCAAGTACGACGTGTCGACGGTGAGCTCTTACCCAGCCGAATGATCGTCTGGTGCATTGGTCGAAAGGTTCTCTGCGGATCCTGACTCTGAAAAGGATGCTTTTCACGCCGTCTCTGGCCATGTCCTGAACGGGGATGCGCTGCGAGGCGCTGCCGGCCTCCCCCGGGATCGCAAGATCCCGCTGGAGCCCTTTGGCGGCGTGCTGCAGGAGGATAAAGGACCCGACGGCCTGCGAGCCCCCGTCCCCCGCCTCCTGGAGGATGACGTACGAAGAGTCCTTCAGGGACCTTCAGGTTTACATCATGTTACCCAATCTTTGGGAACATTGTGCCTGATGTTGGATTGCCTTGCAGGGCACCGGGAAGAATACGTTCGAGCGCATGCTGATGAACGCGGAGGACAACTACCCCAACAAGGTGCACGCCGTGCTGATGTTCGCGGCGGCGCTGGAGCACGACATCGTGGCCGGCGCGGACCTGCTCGCCGCCGCCCTCCGCTTCCAGCTCTTCGGCGGCATCCAGCTGCTCGCCATGCCCAGCCGGGTCTCGACCCTTGCGGCCTCATCCAGCTGCAGGGGA
>115
CTGCGAGCTCGACAACATCATGCGCCTCACCGGCATCACCGGGATCGTCAACGGCATGGACGTCAGCGAGTGGGACCCCAGCAAGGACAAGTACATCGCCACCAAGTACGACGTGTCGACGGTGAGCTCTCACCCAGCCGACTGATCGTCTGGTGCATTGGTCGAAAGGTCCTCTGCGGATCCTGACTCTGAAAAGGATGCTTTTCACGCCGTCTCTGGCCATGTCCTGAACGGGGATGCGCTGCGAGGCGCTGCCGGCCTCCCCCGGCATCCCAGTATACCGGAGGAGCCCTTTGGCGGCGTGCTGCAGGAGGCTAAAGGACCCGACGGCCTGCCACCCCCCGTCCCCCGCCTCCCGGAGGATGACGGACGAAGACTCCTTCAGGTACCTTCAGGTTTGCATCATGTTACACAATCTTTGGGAATATTGTGGCTGATGGTGGATTGTCTTGCAGGGCACCGGGAAGAATACGTTCGAGGGGATGCTTAGGAACGCGGAGGAAAACTACCCCAACAAGGTCCACCGCGTGCTGATGATCGCTGCGGCGCTGTAGCGCGACATCGTGCCCGGCGCGGACCTGCTCTGCGCCGCCCTCCGCTTCCAGCCCTTGACCGGCTCCAGCTGCTCGCCATGTCAAGCGGGTTCGACCCCTGCGGCCTCATGCAACTGCAGGGGA
>116
CTGCGAGCTCGACAACATCATGCGCCTCACCGGCATCACCGGGATCGTCAACGGCATGGACGTCAGCGAGTGGGACCCCAGCAAGGACAAGTACATCGCCACCAAGTACGACGTGTCGACGGTGAGCTCTCAATCTGTCGAATGATCAACTGATGAATTGGTTGAAAGGTTCTCTGCGGATCCTGACTCTGAAGAGGATGTATTTCACGCCATTTCTGGCCATGTCCTCAAAGGGGATGAGCTGCGAGGCGCTGCCGGCCTCCCCCGGGATCCCAAGATACCGCTGGAGGCCGTTGGCGGCGTGCTGGAGGAGGATAAAGGACCCGACGGGCTGCCACCCCCTGTCCCCCACCTTCCGGAAGATGACGGACGAAGACGCCTTCAGGGACCTTCAGGTTCGCATCATGTTACACAATCTTTGGGAACATTGTGGCTTATGTTGGATTGTCTTGCAGGGCACCGGGAATAATAAGTTTGAGGGCATGCTTAGGAACCTGGAGGACAACTACCCCAACAAGGTGCAGGCCGTGCTGAAGATCGCGGAGGAGATGGACCACCACATGGTGCGCGGCGCGGAGCTGCTCACCGTCGCCCTGGCGTTCCAGACCTGGGGCGGCATCCAGCTGCTCGCCATGACTCGGGGGTTGGAGACCCTGCGGCCTCATCCAGCTGCAGGGGA
>117
CTGCGAGCTCGACAACATCATGCGCCTCACCGGCATCACCGGGATCGTCAACGGCATGGACGTCAGCGAGTGGGACCCCAGCAAGGACAAGTACATCGCCACCAAGTACGACGTGTCGACGGTGAGCTCTCAATCTGTCGAATGATCAAATGATGAATTGGTTGAAAGGTTCTCTGCGGATCCTGACTCTGAAGAGGAAGTTTTTCACGCCATTTCTGGCCATGTCCTGAAAGGGGATGAGCTGGGAGGCGCTGCCGGCCTCCCCCGGGATCCCCGGATACCGGTGGAGGCCGTTGGCGGCGTGCTGCAGGAGGATAAAGGACCCGACGGCACGCCACCCCATGTCCCCCAGCTTCCGGAGGATGATGGAGGAAGACGCCTTCAGGGACCTTCTGGTTCGCATCATGTTACACAATCTTAGGGAGCATTGTGGCTTATGGTGGATAGTCTTGCAGGGCACCGGGAATAATACGATTGAGGGGATGCTTAGGAACCTGGAGGACAACTACCCCAACAAGGTGCAGCGCGTGCTGATGAGCAACGAGGAGAAGGACCACCACAAGGTGCGCGGCGCCGACCTGCTCAACGCGGCGCTGGCGCACCAGATCTTGGGCGGCATCCACCTGCTCGCCATGACATACCGGTTCGTAACCTGCGGCCTCATCCAGCTGCAGGGGA
>118
CTGCGAGCTCGACAACATCATGCGCCTCACCGGCATCACCGGGATCGTCAACGGCATGGACGTCAGCGAGTGGGACCCCAGCAAGGACAAGTACATCGCCACCAAGTACGACGTGTCGACGGTGAGCTCTTAATCTGCCGAATAATCGACTGATGAATTGGGCAAAGTGTTCAGTGCGTCTCCTGACTCTGAAAAGGAAGCATTTCACGCCATCGCTGGCCATGTGCTGAAAAGGGATGAGCTGCGAGGCGCTGCCGGCCTCCCCCGGGATCGCAAGATCCCGCTGGAGGCGTTTGGCGGCGGGCTGGAGGAGGATAAAGGACCCGACGGCCTGCCCCCCCCCGTCCCCCACCTTATGGAGGATGACGTACGAAGACTCCTTCTGGGACCTTCAGGTTTACATCATGTTAGACAATCTTTGGGAGCATTGTGGCTGATATTGGATTGCCTTGCAGGGCACCGGGAAGAATAAGATTGAGCGCATGCTGATGAACGCGGAGGAGAACTACCCCAACAAGGTGCGCGCCGTGCTGAAGATCAACGCGGAGATGGACCACCACATCATGGCCGGCGCCGACCTGCTCACCGTCACCAGCCGCTTCCAGACCTGCGGCCTCATCCAGCTGCTCGCCATGCGATACCGCACGGTAACCTGCGGCCTCATCCAGCTGCAGGGGA
>119
CTGCGAGCTCGACAACATCATGCGCCTCACCGGCATCACCGGGATCGTCAACGGCATGGACGTCAGCGAGTGGGACCCCAGCAAGGACAAGTACATCGCCACCAAGTACGACGTGTCGACGGTGAGCTCTTAATCTGCCGAATGATCATCTGATGAATTGGTTAAAGTGTTCTCTGCGGATCCTGACTCTGAAGAGGAAGCATTTCACGCCATCGCTGGCCATGCGCTCAAAAGGGATGAGCTGCGAGGCGCTGCCGGCCTCCCCCGGGATCCCAAGATACCGCTGGAGGCCTTTGGCGGCGTGCTGGAGGAGGATAAAGGACCCGACGGCCCGCCACCCCCCGTCCCCCACCTTCTGGAAGATGACGTACGAAGACTCCTTCAGGGACCTTCAGGTTTGCATCATGTTACCCAATCTTTGGGAACATTGTGGCTGATAGTGGATAGTCTTGCAGGGCACCGGGAAGGATAAGTTTGAGGGCATGCTGATGAACCCGGAGGACAACTACCCCAACAAGGTGCGGCCCGTGCTGAAGATCAACGAGGAGATGGACCACCACATCGTGGCCGGCGCCGACCTGCTCGACGTCACCATGCGCTTCCAGACCTGGGGCGTCATCCAGCTGCTCGCCATGCCATACGGGGTTGGTAACCCTGCGGCCTCATCCAGCTGCAGGGGA
>120
CTGCGAGCTCGACAACATCATGCGCCTCACCGGCATCACCGGGATCGTCAACGGCATGGACGTCAGCGAGTGGGACCCCAGCAAGGACAAGTACATCGCCACCAAGTACGACGTGTCGACGGTGAGCTCTTAATCTGCCGAATGATCGACTGATGAATTGGGCAAAGTGTTCAGTGCGGATCCTGACTCTGAAAAGGAAGCATTTCACGCCATCGCTGGCCATGTGCTGCAAGGCGCTGAACTGCGAGGCGCTGCCGGCCTCGCCCGGCCTCCGCGGGTACCGGAAGAGCCGGTTGGTGGCATGCGGCAGGAGGCTAAGGGAGCCGACGGCCCGCGACCCCCTGTCCCCCACCTTCCGGCAGATCATGTAGGAAGACGTCCTCTTCGTCCTTCTGGTACATATTAGGTAGCACAGTCTTTGAGAATATTGTGGCTTATGGTGGATAGTCTTGCAGAGCACCGTGCCTAAGTCGATTGAGGCGATGGATAGGGACCTGGAGGAGACCTGGAACAAGAAGTTGCAGCGCGTGCTGATGAGCGACGAGGAGATGGACCCCGACAACGTGCGCGCCGTGGACAAGCTCAACGCGGCCCTGGGCCTCCACCTCTTGGGCGGCATCCACCTGCTCGCCATAACATACCGGGTTCGAGCCCTGCGGCCTCATCCAGCTGCAGGGGA
>121
CTGCGAGCTCGACAACATCATGCGCCTCACCGGCATCACCGGGATCGTCAACGGCATGGACGTCAGCGAGTGGGACCCCAGCAAGGACAAGTACATCGCCACCAAGTACGACGTGTCGACGGTGAGCTCTCAATCAGTCGAATGATCGACTGGTGAATTGGTTGAAAGGTTCTCTGCGGATCCTGACTCTGAAGAGGATGTTTTTCACGCCGTTTCTGGCCATGTCCTCAAAGGGGATGAGCTGCGAGGCGCTGCCGGCCTCCCCCGGGATCCCAAGATACCGGTGGAGGCCTTTGGCGGCGTGCTGGAGGAGGATAAAGGACCCGACGGGACGCCACGCCATGTCCCCCAGCTTCCGGAAGATGACGGACGAAGACGCCTTCAGGGACCTTCAGGTTCGCATCATGTTACACAATCTTTGGGAACATTGTGGCTTATGGTGGATTGTCTTGCGGGGCACCGGGAATAATACGTTTGAGGGCATGCTTGTGAACCTGGAGGACAACTACCCCAACAAGGTGCAGCGCGTGCTGAAGAGCAACGCGGAGATGGACCACCACATGGTGCGCGGCGCGGACCTGCTCAACGCCGCCCTGGCGTTCCAGACCTGGGGCGGCATCCACCTGCTCGCCATGACATCGGGGGGTTCGTAACCCTGCGGCCTCATCCAGCTGCAGGGGA
>122
CTGCGAGCTCGACAACATCATGCGCCTCACCGGCATCACCGGGATCGTCAACGGCATGGACGTCAGCGAGTGGGACCCCAGCAAGGACAAGTACATCGCCACCAAGTACGACGTGTCGACGGTGAGCTCTTAATCAGTCGAATGATCGACTGATGAATTGGGTGAAAGGTTCTCTGCGGATCCTGACTCTGAAGAGGAAGCATTTCACGCCATTTCTGGCCATGTCCTGAAAGGGGATGAGCTGCGAGGCGCTGCCGGCCTCCCCCGGGATCCCAAGATACCGCTGGAGGCCTTTGGCGGCGGGCTGGAGGAGGATAAAGGACCCGACGGCCTGCCACCCCCCGTCCCCCACCTTCTGGAAGATGACGTACGAAGACGCCTTCAGGGACCTTCAGGTTCACATCATGTTACACAATCTTTGGGAACATTGTGGCTGATGTTGGATTGTCTTGCAGGGCACCGGGAATAATAAGTTTGAGGGCATGCTGATGAACCTGGAGGACAACTACCCCAACAAGGTGCGCGGCGTGCTGATGATCAACGCGGAGCTGGACCACCACATCGTGCGCGGCGCCGACCTGCTCAACGTCGCCCTGGGCTTCCAGACCTGGGGCGGCATCCAGCTGCTCGCCATGCCATCGGGGTTTGGTAACCCTGCGGCCTCATCCAGCTGCAGGGGA
>123
CTGCGAGCTCGACAACATCATGCGCCTCACCGGCATCACCGGGATCGTCAACGGCATGGACGTCAGCGAGTGGGACCCCAGCAAGGACAAGTACATCGCCACCAAGTACGACGTGTCGACGGTGAGCTCTTAATCTGCCGAATGATCGTCTGATGAATTGGTTAAAAGGTCGTCTGCGTCTCCTGACTCTGAAAAGGAAGCATTTCACGCCATCGCTGGCAATGTCCTGAAAAAGGATGAGCTGCAAGGCGCGGCCGGCCTCCCCCGGGACCGCAAGATCCCGCTGGAGGCGTTTGTCGGCGGGCTGGAGGAGGATAAAGGACCCGACGGGATGCCCGCCGCCGTCCCCCACCTTCTGGAGGATGATGTCCGAAGAGGCCTTCTGGTACCTTCAGGTTTACATCATGTTAGCAAATCTTTGGGAGCATTGTGCCTGATGTTGGATTGCCTTGCAGGGCACCGGGAATAATAAGTTCGAGCGCATGCTGGTGAACCTGGAGGAAAACGACCCCAACAAGGTGCGCGCCGTGCTGATGATCGCGGAGGAGATGGACCACCACATCATGGCCGGCGCCGACCTGCTCACCGCCGCCATGCGCTTCCAGCCCTGCGGCCTCATCCACCTGCTCGCCATGACATACCGCACGGTAACCTGCGGCCTCATCCAGCTGCAGGGGA
>124
CTGCGAGCTCGACAACATCATGCGCCTCACCGGCATCACCGGGATCGTCAACGGCATGGACGTCAGCGAGTGGGACCCCAGCAAGGACAAGTACATCGCCACCAAGTACGACGTGTCGACGGTGAGCTCTCAATCTGTCGAATGATCAACTGATGAATTGGTTGAAAGGTTCTCTGCGGATCCTGACTCTGAAGAGGATGTTTTTCACGCCGTTTCTGGCCATGTCCTCAAAGGGGATGAGCTGCGAGGCGCTGCCGGCCTCCCCCGGGATCCCAAGATACCGGTGGAGGCCTTTGGCGGCGTGCTGGAGGAGGATAAAGGACCCGACGGGATGCCACCCCATGTCCCCCAGCTTCCGGAAGATGACGGACGAAGACTCCTTCAGGGACCTTCAGGTTCACATCATGTTACACAATCTTTGGGAACATTGTGGCTGATGTTGGATTGTCTTGCGGGGCACCGGGAATAATACGTTTGAGGGCATGCTTGGGAACCTGGAGGACAACTACCCCAACAAGGTCCGGGCCATGCTGATGATCGCGGAGGAGATGGACCACCACATGGTGGCCGGCGCGGACCTGCTCAACGTCGCCCTGGGCTTCCAGCCCTGGGGCCGCATCCACCTGCTCGCGATGCCTCCGGGTATCTCGTACCCCTGCGGCCTCATCCAGCTGCAGGGGA
>125
CTGCGAGCTCGACAACATCATGCGCCTCACCGGCATCACCGGGATCGTCAACGGCATGGACGTCAGCGAGTGGGACCCCAGCAAGGACAAGTACATCGCCACCAAGTACGACGTGTCGACGGTGAGCTCTCAATCTGCCGAATGATCGTCTGATGAATTGGTTAAAGTGTTCTCTGCGGATCCTGACTCTGAAAAGGAAGCATTTCACGCCATTTCTGGCCATGTGCTCAAAAGGGATGAGCTGCGAGGCGCTGCCGGCCTCCCCCGGGATCGCAAGATACCGCTGGAGGCCTTTGGCGGCGGGCTGGAGGAGGATAAAGGACCCGACGGCCTGCCCCCCCCCGTCCCCCACCTTACGGAAGATGACGTCCGAAGACTCCTTCAGGTACCTTCAGGTTTACATCATGTTACAAAATCTTTGGGAGCATTGTGGCTGATGTTGGATTGCCTTGCAGGGCACCGGGAAGAATAAGTTTGAGGGCATGCTGAGGAACCCGGAGGACAACTACCCCAACAAGGTGCGCGCCGTGCTGAAGATCAACGCGGAGCTGGACCACCACATCGTGGCCGGCGCCGACCTGCTCACCGTCACCAGCCGCTTCCAGCCCTGGGGCCTCATCCAGCTGCTCGCCATGCCATACGGCACGGTAACCTGCGGCCTCATCCAGCTGCAGGGGA
>126
CTGCGAGCTCGACAACATCATGCGCCTCACCGGCATCACCGGGATCGTCAACGGCATGGACGTCAGCGAGTGGGACCCCAGCAAGGACAAGTACATCGCCACCAAGTACGACGTGTCGACGGTGAGCTCTTAATCTGCCGAATGATCGACTGATGAATTGGTTAAAGTGTTCACTGCGGATCCTGACTCTGAAGAGGAAGCATTTCACGCCATTTCTGGCCATGTCCTCAAAGGGGATGCGCTGCGAGGCGCTGCCGGCCTCCCCCGGGATCCCAAGATACCGCTGGAGGCCTTTGGCGGCGGGCTGGAGGAGGATAAAGGACCCGACGGCATGCCACCCCCCGTCCCCCAGCTTCCGGAAGATGACGTACGAAGACTCCTTCAGGTACCTTCAGGTTTACATCATGTTACACAATCTTTGGGAACATTGTGGCTGATGTTGGATTGTCTTGCAGGGCACCGGGAAGAATAAGTTTGAGGGCATGCTGATGAACCCGGAGGACAACTACCCCAACAAGGTGCGCGCCGTGCTGAAGATCAACGCGGAGCTGGACCACCACATCGTGGCCGGCGCCGACCTGCTCAACGTCACCAGCCGCTTCCAGACCTGGGGCCGCATCCAGCTGCTCGGGATGACTCGGGGGTTCGGAGACCTTGCGGCCTCATCCAGCTGCAGGGGA
>127
CTGCGAGCTCGACAACATCATGCGCCTCACCGGCATCACCGGGATCGTCAACGGCATGGACGTCAGCGAGTGGGACCCCAGCAAGGACAAGTACATCGCCACCAAGTACGACGTGTCGACGGTGAGCTCTTAATCTGTCGAATGATCAACTGATGAATTGGTTGAAAGGTTCTCTGCGGATCCTGACTCTGAAGAGGAAGCATTTCACGCCGTTTCTGGCCATGTCCTCAAAGGGGATGAGCTGCGAGGCGCTGCCGGCCTCCCCCGGGATCCCAAGATACCGCTGGAGGCCTTTGGCGGCGTGCTGGAGGAGGATAAAGGACCCGACGGCATGCGACCCCACGTCCCCCAGCTTCCGGAAGATGACGTACGAAGACGCCTTCAGGTACCTTCAGGTTCACATCATGTTACACAATCTTTGGGAACATTGTGGCTGATGTTGGATTGTCTTGCAGGGCACCGGGAAGAATAAGTTTGAGGGCATGCTGGTGAACCTGGAGGACAACTACCCCAACAAGGTGCAGCGCGTGCTGATGATCAACGCGGAGATGGACCACCACATCGTGGCCGGCGCGGACCTGCTCAACGTCGCCCTGGGCTTCCAGATCTGGGGCGGCATCCAGCTGCTCGGCATGACTGGGGGGTCTCGGGTACCCCTGCGGCCTCATCCAGCTGCAGGGGA
>128
CTGCGAGCTCGACAACATCATGCGCCTCACCGGCATCACCGGGATCGTCAACGGCATGGACGTCAGCGAGTGGGACCCCAGCAAGGACAAGTACATCGCCACCAAGTACGACGTGTCGACGGTGAGCTCTTAATCTGCCGAATGATCGTCTGATGAATTGGGCAAAGTGTTCAGTGCGGATCCTGACTCTGAAAAGGAAGCATTTCACGCCATCGCTGGCCATGTCCTGAAAAGGGATGAGCTGCGAGGCGCTGCCGGCCTCCCCCGGGATCGCAAGATCCCGCTGGAGGCGTTTGGCGGCGGGCTGGAGGAGGATAAAGGACCCGACGGCCTGCCCCCCCCCGTCCCCCACCTTATGGAGGATGACGTCCGAAGAGTCCTTCTGGTACCTTCAGGTTTACATCATGTTACAAAATCTTTGGGAGCATTGTGGCTGATGTTGGATTGTCTTGCAGGGCACCGGGAAGAATAAGTTTGAGGGCATGCTGATGAACCCGGAGGAGAACTACCCCAACAAGGTGCGCGCCGTGCTGAAGATCAACGCGGAGATGGACCACCACATCATGGCCGGCGCCGACCTGCTCGCCGTCACCAGCCGCTTCCAGCCCTGGGGCCTCATCCAGCTGCTCGGGATGCCATCGGGGGTCGGTAACCCTGCGGCCTCATCCAGCTGCAGGGGA
>129
CTGCGAGCTCGACAACATCATGCGCCTCACCGGCATCACCGGGATCGTCAACGGCATGGACGTCAGCGAGTGGGACCCCAGCAAGGACAAGTACATCGCCACCAAGTACGACGTGTCGACGGTGAGCTCTCACCCAATCGACTGATCAAATTGTGCATGTGTTGAGAGGTCGTCTGCGGATCCTGACTAGGAAGCATCTGTTCTCGACGCCGTTTCTGGCCATCTCCTCAAAGGCGCTGAACTGGGAGGCGCTGCCGGCCTCCCCCGGCCTCCCCGTAGACCGGAAGATCCCGTTGGTGGCGTGCTGCAGGAGGCTAAAGGACCCGAAGGGCCGCGACCCCCTGTCCCCCGCCTTCCGGAAGATGACGGAGGAAGACGTCTTCATCGTCCTTCTGGTACGTATCATGTTACACAATCTTACGGAACATTGTGGCTTATGGTGGCTAGTCTTTCGGAGCACCGGGCCTAATACGATTGAGGCGATGGATGGGGACCTGGAGGACACCGGGAAGAACAAGTTCCAGCGCATGCTGATGAGCGCCGAGGAGAAGTACCCCGACAAGGTGCGCGGCGCGGAGAAGTTCAACGCGGCGCTGGCGCACCAGATCTTGGCCGGCGCCGACCTGCTCGCCATGACCACCGGGGTTCGAACCCCTGCGGCCTCATCCAGCTGCAGGGGA
>130
CTGCGAGCTCGACAACATCATGCGCCTCACCGGCATCACCGGGATCGTCAACGGCATGGACGTCAGCGAGTGGGACCCCAGCAAGGACAAGTACATCGCCACCAAGTACGACGTGTCGACGGTGAGCTCTCACCCAATCGAATGATCAAATGGTGAATTGGTTGAAAGGTCCTCTGCGGATCCTGACTCTGAAGCATATGTTCTTCACGCCGTTTCTGGCCATGTCCTCCAAGGCGCTCAACAAGGAGGCGCTGCCGGCCGCGGCCGGCCTCCCCGTGTACCGGACGAGCCCGCTGGTGGCATTCGTCCGCAGGCTATAGGAGCCGAAGGGCCCCGACTCCATGGCCGCCACCTTCCCGCAGCTCATGGAGGAGGACGTCCTGATCGTCCTTCTGGTACATAGTAGCTAGCACAGTCTTACAGAATATTGTGGCTTATGGTGGCAATTCTTTCAGAGCATCGTGCCTGATTCGATTGCGGCGATCGATGGTGACCTGCAGGAGACCGGGAAGAAGAAGTTCGAGCGCATGCTGATGAGCGCGGAGGAGAAGTACCCCGACAAGGTGCGCGCCGTGGTGAAGTTCAACGCGGCCCTGGCGCACCACCTCATGGCCGGCATCGACCTGGTCGCCGTCACCAGCCGGGTTCGAGCCCTGCGGCCTCATCCAGCTGCAGGGGA
>131
CTGCGAGCTCGACAACATCATGCGCCTCACCGGCATCACCGGGATCGTCAACGGCATGGACGTCAGCGAGTGGGACCCCAGCAAGGACAAGTACATCGCCACCAAGTACGACGTGTCGACGGTGAGCTCTTAATCTGCCGAATAATCGTCTGATAAATTGGGCAAAGTGTTCAGTGCGTCTTCGGACTCTGACAAGGAAGCATTTCACGCCATCGCTGCCAATGTGCTGCAGGGCGCGGCCGGCCTCCCCGTGGACCGGAAGATCCCGCTGGTGGCGGTTGTCGAAAAGCTGGAGGAGCACAAGGGCCCCGACGTCATGGCCGCCGCCATCCCCCAACTCATGGAGGAGGACCTCCCCATCGTCCTTCTGGTACGAAGAGCTTAACATCCTGTTAGCAAATCATTGGTAGCAGTGTGCCTGATATTCGATTGCCTTGCAGGGCACCGGGAAGAAGAAGTTCGAGCGCATGTTGATGAGCGCGAAGGAGAAGTACCCCGACAAGGTGCGCACCAAGAAGAAGTTCAACGCGGCGCTGGCGCACCACATCATGGACGGCGCCAACCTGCTCGCCGTCACCAGCCTCTTCGAGCCCTGCGGCCTCATCCTGCTGCAGGGGATGCGATAGGGTCACGGTAACCAGCAGGTTCGAGCCCTGCGGCCTCATCCAGCTGCAGGGGA
>132
CTGCGAGCTCGACAACATCATGCGCCTCACCGGCATCACCGGGATCGTCAACGGCATGGACGTCAGCGAGTGGGACCCCAGCAAGGACAAGTACATCGCCACCAAGTACGACGTGTCGACGGTGAGCTCTTAATCTGCCGAATAATCGTCTGATAAATTGAGCAAAGTGTTCAGTGCGTCGTCGGACTCTGACAAGGAAGCATTTCAGGCCATCGCTGCCAAGGCGCTGCAGGCCGCGGCCGGCCTCCCCGTGGACCGGAAGATCCCGCTGGTGGCGTTTGTCGGCAGGCTGGAGGAGCAGAAGGGCCCCGACGTCATGGCCGCCGCCATCCCGCAGCTCATGGAGGAGGACGTCCAGATCGTCCTTCTGGTACGTAGAGCTTTACATCATGTTAGCAAATCATTGGGAGCAGTGTGCCTGATATTCGATTGCCTTGCAGGGCACCGGGAAGAAGAAGTTCGAGCGCATGCTGATGAGCGCGGAGGAGAAGTACCCCGACAAGGTGCGCGCCGTGGTGAAGTTCAACGCGGCGCTGGCGCACCACATCATGGCCGGCGCCGACCTGCTCGCCGTCACCAGCCGCTTCGAGCCCTGCGGCCTCATCCAGCTGCAGGGGATGCGATAGGGTCACGGTAACCGGCGGGTTCGAGGCCTGCGGCCTCATCCAGCTGCAGGGGA
>133
CTGCGAGCTCGACAACATCATGCGCCTCACCGGCATCACCGGGATCGTCAACGGCATGGACGTCAGCGAGTGGGACCCCAGCAAGGACAAGTACATCGCCACCAAGTACGACGTGTCGACGGTGAGCTCTTAATCTGCCGAATAATCGTCTGATAAATTGAGCAAAGTGTTCACTGCGTCTCCTGACTCTGACAAGGAAGCATTTCAGGCCATCGCTGGCAATGTGCTGCAAGGCGCTGCCGGCCTCCCCGTGGACCGGAAGATCCCGCTGGCGCGGGTTGTCGAAAAGCTGGATGAGGGCAAGGGCCCCGACGTTATGGGCGCCGACATCCCGCAACTCATGGAGGAGGACCTCCCCATCGTTCTTGTGGGACGAAGACCTTATCATCCTGTTGGTACATAATTGGTAGCACTGTGTTTGATATTATTGTGCCTTATGGGGCACCGGGAAGAAGAACTTCGAGCGCATGCTGATGGCCGCGAAGGAGAAGGACCCGGACGAGGCGCGCGCCAAGATGAAGTTCAACGCGGTGATGACGCACCACATCATGGACGGCGCCGACCTGCTCGCCGTCGCCAAGCTCTTCGAGGCCTGCGGCCTCATCCTCCTGCACGGCATGCAATTGCTCACGGTAACCAGCCGGTTCGAGCCCTGCGGCCTCATCCAGCTGCAGGGGA
>134
CTGCGAGCTCGACAACATCATGCGCCTCACCGGCATCACCGGGATCGTCAACGGCATGGACGTCAGCGAGTGGGACCCCAGCAAGGACAAGTACATCGCCACCAAGTACGACGTGTCGACGGTGAGCTCTTAATCTGCCGAATGATCGTCTGATAAATTGGTCAAAAGGTTCACTGCGTCTCCTGACTCTGAAAAGGAAGTATTTCAGGCCATCTCTGGCAATGTCCTGCAGGGCGCTCCCGGCCTCCCCGTGGACCGGAAGATCCCGCTGCCGGGGGTTGTCGAAAAGCTGGATGAGGACAATGGCCCCGACGTTATGGGCGCCGACATCCCCCAACTCATGGAGGAGGACCTTCCCATCGTTCTTGTGGGACGAAGACCTTAACATCCTGTTGGCAAATAATTGGTAGCACTGTGTCTGATATTATATTGCCTTGTGGGGCACCGGGAAGAAGAAGTTCGAGCGCATGTTGATGAGCGCGAAGGATAAGGACCCGGACGAGGTGCGCGCCGAGAAGAACTACAACGTGCTGCTGACGCACCACATCATGGACGGCGCCGACCTGCTCGCCGTGACCAGCCTCTTCGAGCCCTGGGGCCTCCTCCTGCTGCAGGGGATGCAATAGCTCACGGTAACCAGCCGGTTCGAGCCCTGCGGCCTCATCCAGCTGCAGGGGA
>135
CTGCGAGCTCGACAACATCATGCGCCTCACCGGCATCACCGGGATCGTCAACGGCATGGACGTCAGCGAGTGGGACCCCAGCAAGGACAAGTACATCGCCACCAAGTACGACGTGTCGACGGTGAGCTCTTAATCTGCCGAATAATCGTCTGATAAATTGAGCAAAGTGTTCAGTGCGTCTCCTGACTCTGACAAGGAAGCATTTCACGCCATCGCTGGCAATGTGCTGAACGGCGATGCGCTGCGAGGCGCGGCCGGCCTCCCCCGGGACCGGAAGATCCCGCTGGAGCCGTTTGGCGGCAGGCTGCAGGAGGATAAGGGCCCCGACGGCCTGCCCCCCGCCGTCCCGCACCTCCTGGAGGATGATGTACGAAGAGTCCTTCTGGTACCTTCAGGTTTACATCATGTAACAAAATCTTTGGGAGCATTGTGCCTGATATTGGATTGCCTTGCAGGGCACCGGGAAGAAGAAGATCGAGGGCATGCTGATGAACCCGGAGGAGAACTACCCCAACAAGGTGCGCGCCGTGGTGATGATCAACGCGGAGCTGGCCCACCACATCATGGCCGGCGCCGACCTGCTCGCCGTCACCAGCCGCTTCCAGCCCTTGGGCGTCATCCAGCTGCTCGCGATGACATACGGGGACGGTAACCCTGCGGCCTCATCCAGCTGCAGGGGA
>136
CTGCGAGCTCGACAACATCATGCGCCTCACCGGCATCACCGGGATCGTCAACGGCATGGACGTCAGCGAGTGGGACCCCAGCAAGGACAAGTACATCGCCACCAAGTACGACGTGTCGACGGTGAGCTCTTAATCTGCCGAATGATCGTCTGATAAATTGGGCAAAAGGTTCACTGCGTCTCCTGACTCTGAAAAGGAAGCATTTCACGCCATCGCTGGCCATGTCCTGAACAGGGATGCGCTGCGAGGCGCTGCCGGCCTCCCCGGGGACCGCAAGATCCCGCTGGAGCCCTTTGGCGGCGGGCTGCAGGAGCATAAAGGACCCGACGGCATGGCCGCCGCCGTCCCGCACCTCCTGGAGGATGACGTCCGAAGCGTCCTTCTGGTACCTTCAGGTTTACATCATGTTACCAAATCTTTGGGAACATTGTGGCTGATATTGGATTGCCTTGCAGGGCACCGGGAAGAATAAGTTCGAGCGCATGCTGATGAACGCGGAGGAGAACTACCCCAACAAGGTGCGCGCCGTGGTGAAGATCAACGCGGAGCTGGACCACCACATCATGGCCGGCGCCGACCTGCTCGCCGTCACCCTGCGCTTCCAGCCCTGGGGCCTCATCCAGCTGCTCGCCATGCCTCCCGGGACGGTAACCCTGCGGCCTCATCCAGCTGCAGGGGA
>137
CTGCGAGCTCGACAACATCATGCGCCTCACCGGCATCACCGGGATCGTCAACGGCATGGACGTCAGCGAGTGGGACCCCAGCAAGGACAAGTACATCGCCACCAAGTACGACGTGTCGACGGTGAGCTCTTAATCTGCCGAATAATCGTCTGATAAATTGAGCAAAGTGTTCAGTGCGTCTTCGGACTCTGACAAGGAAGCATTTCAGGCCATCGCTGCCAAGGTGCTGCAGGCCGCGGCCGGCCTCCCCGTGGACCGGAAGATCCCGCTGCCGCCGTTTGCCGACAAGCTGGAGGAGCACAAGGGCCCCGACGTCATGGCCGCCGACATCCCCCAACTCATGGAGGAGGACCTCCACATCGTCCTTCTGGTACGAAGAGCTTAACATCCTGTTAGCAAATCATTGGTAGCAGTGTGCCTGATATTCGATTGCCTTGCGGGGCACCGGGAAGAAGAAGTTCGAGCGCATGCTGATGACCGCGGAGGAAAAGTACCCCGACGAGGTGCGCGCCAAGATGAAGTTCAACGCGGCGCTGACGCACCACATCATGGCCGGCGCCGACCTGCTCGCCGTCACCAGCCGCTTCGAGCCCTGCGGCCTCCTCCAGCTGCAGGGGATGCAATAGCGCACGGTAACCAGCCGGTTCGAGCCCTGCGGCCTCATCCAGCTGCAGGGGA
>138
CTGCGAGCTCGACAACATCATGCGCCTCACCGGCATCACCGGGATCGTCAACGGCATGGACGTCAGCGAGTGGGACCCCAGCAAGGACAAGTACATCGCCACCAAGTACGACGTGTCGACGGTGAGCTCTTAATCTGCCGAATAATCGTCTGATAAATTGGGCAAAGTGTTCAGTGCGTCTCCTGACTCTGACAAGGAAGCATTTCACGCCGTCGCTGGCAATGTGCTGCAGGGCGCTGCCGGCCTCCGCGTGGACCGGAAGATCCCGCTGGCGGCGGTTGTCGAAAAGCTGGATGAGGACAATGGCCCCGACGTTATGGGCGCCGACATCCCCCAACTCATGGAGGAGGACCTTCCCATCGTCCTTCTGGGACGAAGAGCTTAACATCCTGTTGGCACATCATTGGTAGCACTGTGTCTGATATTATATTGCCTTGCGGGGCACCGGGAAGAAGAACTTCGAGCGCGTGCTGATGACCGCGAAGGAGAAGGACCCCGACGAGGCGCGCACCAAGATGAACTACAACGTGGTGCTGACGCACCACATCATGGACGGCGCCGACCTGCTCGCCGTGACCAACCGCTTCGAGCCCTGCGGCCTCATCCTCCTGCACGGGATGCAATAGGTCACGGTAACCAGCCGGTTCGAGCCCTGCGGCCTCATCCAGCTGCAGGGGA
>139
CTGCGAGATCGACACATCATGCGCCTCACCGGCATCACCGGGATCGTCAACGGCATGGACGTCAGCGAGTGGGACCCCAGCAAGGACAAGTACATCGCCACCAAGTACGACGTGTCGACGGTGAGCTCTCACTCTGCCGAATGATCATCTGATGCATTGGTCAAAAGGTCCACTGCGTCTCCTGACTCTGAAAAAGAAGTATTTCACGCCGTTTCTGGCCATGTCCTGCAAGGCGCTCCCGGCCTCCGCGCGGACCGGAAGATCCGGCTGGCGCGGGTAGCCGAAAAGCTGGATGAGGACAATGGCCCCGACGTTATGGGAGCCGACAGCCCCCAACTCCTGGAGGACGACCTTCCCATCGTTCTTGTGGGACGAAGACCTTATCATCCTGCTGGCAAATCATTGCTAGCACTGTGTTTGATATTATATTGCCTTATGGGGGACCTTCAAGAAGAACTTCGAGCCTGTGTTGATTGCCGCGATCGATAATGACCCCGACGAGGCGCGCACCAAGAAGAACTACAACATGCTGATGACCCACCACATCATGTACGGCGACGACCTGCTCGCCGTGACCAAGTGCTTCGAGCCCTGGGGCCTCCTCCTCATGCACGGCATGCACTAGCGTCACCGTAACCAGCCGGTTCGAGCCCTGCGGCCTCATCCAGCTGCAGGGGA
>140
CTGCGAGCTCGACAACATCATGCGCCTCACCGGCATCACCGGGATCGTCAACGGCATGGACGTCAGCGAGTGGGACCCCAGCAAGGACAAGTACATCGCCACCAAGTACGACGTGTCGACGGTGAGCTCTTAATCTGCCGAATGATCGTCTGATAAATTGGTCAAAGTGTTCACTGCGTCTCCTGACTCTGAAAAGGAAGCATTTCAGGCCATCGCTGGCCATGTCCTGCAAGGCGCTGCCCTGCGAGGCGCTGCCGGCCTCATCCGGCCTCCGCGGGTACCGGAAGAGCCGGTTGGCGGCATGCGGCCGGAGGATATGGGAGCCGACGTCCCGCGACTCCTTGTCCGGCACCTTCCGGCAGATCATGTGGGAAGAAGACCTTATCGTCCTTCTGGTACATATTAGGTAACACAGTCTTAGAGAATATTGTGCCTTATGGTGGATTGTCTTGCAGAGCATCGGGCCTAAGTCGATTGAGGCGATGGAGGTGGACCCGGAGGAGACCGGCACCAAGAAGTTCTACCGCGTGGTGATGATCGACGAGGAGATGGACCGCGACAACGTGCTCGCCGTCGACATGCTCTTCGAGGCCCGCGGCCTCCACCTCATGGGCGGCATCCAACTGCTCGCCGTCACCAACCGGTTCGAACCCTGCGGTCTCATCCAGCTGCAGGGGA
>141
CTGCGAGCTCGACAACATCATGCGCCTCACCGGCATCACCGGGATCGTCAACGGCATGGACGTCAGCGAGTGGGACCCCAGCAAGGACAAGTACATCGCCACCAAGTACGACGTGTCGACGGTGAGCTCTCACTCTGTCGAATGATCGTCTGGTGCATTGGTCGAAAGGTCCTCTGCGGATCCTGACTCTGAAAAGGAAGCATTTCACGCCGTCGCTGGCCATGTCCTGAAAAGGGATGAGCTGGGAGGCGCTGCCGGCCTCCCCCGGGATCGCAAGATCCCGCTGGAGCCCGCTGGCGGCGTGCTGCAGGAGCCTAAAGGACCCGACGGCCTGCCCCCCCCTGTCCCCCACCTTCTGGAAGATGATGTACGAAGACTCCTTCAGGTACCTTCAGGTTTACATCATGTAACACAATCTTTGGGAACATTGTGGCTGATGTTGGATTGTCTTGCAGGGCACCGGGACTAATAAGATTGAGCGCATGCTGGTGAACCTGGAGGACAACTACCCCAACAAGGTGCACGCCGTGCTGATGATCGCGGAGGAGCTGGACCCCCACATCGTGCCCGGCGCGGACCTGTTCACCGCCACCCTGCGCTTCCAGCCCTGGGGCCTCATCCACCTGCTCGGCATGACAACCGGGGTTCGTAACCCTGCGGCCTCATCCAGCCTGCAGGGGA
>142
CTGCGAGCTCGATACATCATGCGCCTCACCGGCATCACCGGGATCGTCAACGGCATGGACGTCAGCGAGTGGGACCCCAGCAAGGACAAGTACATCGCCACCAAGTACGACGTGTCGACGGTGAGCTCTTACTCTGCCGAATAATCGTCTGATGCATTGGTCAAAAGGTCCACTGCGTCTCCTGACTCTGAAAAGGAAGCATTTCACGCCGTCGCTGGCCATGTGCTGCAAGGCGCTGCCGGCCTCCCCGTGGACCGGAAGATCCGGCTGCTGGCGGTAGTCGAAAAGCTGGATGAGGACAATGGCCCCGACGTCATGGGAGCCGACATCCCCCAACTCCTGGAGGACCACCTTCCCATCGCTCTTGTGGGACGAAGACCTTATCATCCTGCTGGCAAATCATTGCTAGCACTGTGTTTGATATTATATTGCCTTATGGGGCACCTTCAATAAGAACTTCGAGCCTGTGCTGATGACCGCGATCGATAATGACCCGGACGAGGCGCGCAACAAGAAGAACTTCAACATGCTGATGACCCACCACATCATGTCCGGCGACAACCTGCTCGCCGTGACCAAGTGCTTCGAGCCCTGGGGCCTCCTCCTCCTGCCCGGCATGCGACAGGTTCACCGTAACCAGCCGGTTCGAGCCCTTGCGGCCTCATCCAGCTGCAGGGGA
>143
CTGCGAGCTCGACAACATCATGCGCCTCACCGGCATCACCGGGATCGTCAACGGCATGGACGTCAGCGAGTGGGACCCCAGCAAGGACAAGTACATCGCCACCAAGTACGACGTGTCGACGGTGAGCTCTTACTCTGCCGAATGATCGTCTGATGAATTGGTCGAAAGGTCCACTGCGTCTCCTGACTCTGAAAAGGAAGCATTTCACGCCGTCTCTGGCCATGTGCTGCAAGGCGCTGCCGGCCTCCGCGCGGACCGGAAGATCCCGCTGGCGGGGGTAGCCGAAAAGCTGGATGAGGGCAATGGCCCCGACGTTATGGGAGCCGACAGCCCCCAACTCCTGGAGGACGACCTTCCCATCGTTCTTGTGGGACGAAGACCTTATCATCCTGCTGGCACATCATTGGTAGCACTGTGTCTGATATTCGAGTGCCTTGTGGGGCACCTTCAAGAAGAACTTCGAGCCTGTGCTGATGGCCGCGAAGGAGAAGGACCCCCACGAGGCGCGCAACAAGAAGAACTACAACATGCTGCTGACCCACCACATCATGGACGGCGACGACCTGCTCGCCGTGACCAACCGCTTCGAGCCCTGGGGCCTCCTCCTCCTGCACGGGATGCATAGGGTCCCCCGTAACCAGCCGGTTCGAGCCCTGCGGCCTCATCCAGCTGCAGGGGA
>144
CTGCGAGCTCGACAACATCATGCGCCTCACCGGCATCACCGGGATCGTCAACGGCATGGACGTCAGCGAGTGGGACCCCAGCAAGGACAAGTACATCGCCACCAAGTACGACGTGTCGACGGTGAGCTCTCACCCTGTCGAATGATCATCTGATGAATTGGTTAAAAGGTCCAGTGCGGATCCTGACTCTGAAAAGGAAGTATTTCACGCCGTCGCTGGCCATGTCCTGCAAGGCGCTCACGGCCTCCGCGCGGACCGGAAGATCCCGCTGCCGGGGGTAGCCGAAAAGCTGGATGAGGGGAATGGCCCCGACGTTATGGGAGCCGACAGCCCCCAACTCATGGAGGACGACCTTCCCATCGTTCTTGTGGGACGACGACCTTATCGTCCTGTTGGCAAATCATTGGTAGCACTGTGTCTGATATTATTGTGCCTTATGGGGCACCTTCAAGAAGAACTTCGAGCCTGTGCTGATTGCCGCGAAGGATAAGGACCCGGACGAGGCGCGCAACAAGATGAACTTCAACGTGCTGCTGACGCACCACATCATGTACGGCGACGACCTGCTCGCCGTGACCAAGCTCTTCGAGCCCTGGGGGCTCCTCCTCCTGCACGGGATGCAACTGGCTCACCGTAACCAGCCGGTTCGAGCCCTGCGGCCTCATCCAGCTGCAGGGGA
>145
CTGCGAGCTCGACAACATCATGCGCCTCACCGGCATCACCGGGATCGTCAACGGCATGGACGTCAGCGAGTGGGACCCCAGCAAGGACAAGTACATCGCCACCAAGTACGACGTGTCGACGGTGAGCTCTCAATCTGCCGAATGATCAAATGATAAATTGGTCAAAAGGTCCTCTGCGTCTCCTGACTCTGAAAAGGAAGCATTTCACGCCGTCGCTGGCCATGTCCTGCAAGGCGCTCCCGGCCTCCGCGTGGACCGGAAGATCCGGCTGCCGCGGGTAGCCGAAAAGCTGGATGAGGACAATGGCCCCGACGTTATGGGAGCCGACAGCCCCCAACTCCTGGAGGACGACCTTCCCATCGCTCTTGTGGGACGAAGACCTTATCATCCTGCTGGCACATCATTGGTAGCACTGTGTTTGATATTATTGTGCCTTATGGGGGACCTTCAATAAGAACTTCGAGCCTGAGTTGATGGCCGCGAAGGAGAAGGACCCGGACGAGGCGCGCAACATGATGAACTTCAACATGCTGATGACCCACCACATCATGTACGCCGACGACCTGCTCGCCGTGACCAACCGCTTCGAGCCCTGGGGCCTCCTCCTCCTGCCCGGGATGCACTGGGTCCCCCGTAACCAGCCGGTTCGAGCCCTTGCGGTCTCATCCAGCTGCAGGGGA
>146
CTGCGAGCTCGACAACATCATGCGCCTCACCGGCATCACCGGGATCGTCAACGGCATGGACGTCAGCGAGTGGGACCCCAGCAAGGACAAGTACATCGCCACCAAGTACGACGTGTCGACGGTGAGCTCTTACTCTGTCGAATGATCATCTGATGCATTGGTCGAGAGGTCCTCTGCGTCTCCTGACTCTGAAAAGGAAGCATTTCACGCCGTCGCTGGCCATGTCCTGCAAGGCGCTGACGGCCTCCGCGCGGACCGCCGCATCCGGCTGCCGCGGGTAGCGGAAGAGCTGGATGGTGGCATTGGCCCCGACGTTATGGGAGCCGACGGCCCGCAACTCCTGGACCACCACCTTCCCATCGCTCTTGTGGGACGACGACCTTATCGTCCTGCTGGTACATAATAGGTAGCACAGTCTTTGATATTATTGTGCCTTATGGGGGACCGTCTTTAAGAACATCGAGCCTGAGTTGATTGCGGCGATCGATGGTGACCCGGACGACACGGGCAACAAGAAGAACTACCGCATGCTGATGAGCCACCACGAGATGTACCCCGACGACGTGCTCGCCGTGACCAAGCTCTTCGAGGCCTGGGGCCTCCACCTCATGCACGGCATGCACTGGTCCCCCGTAACCAGCCGGTTCGAGCCCTGCGGCCTCATCCAGCTGCAGGGGA
>147
CTGCGAGCTCGACAACATCATGCGCCTCACCGGCATCACCGGGATCGTCAACGGCATGGACGTCAGCGAGTGGGACCCCAGCAAGGACAAGTACATCGCCACCAAGTACGACGTGTCGACGGTGAGCTCTCACTCTGCCGAATGATCAACTGATAAATTGGTCAAAAGGTCCACTGCGGATCCTGACTCTGAAAAAGAAGCATTTCACGCCGTCTCTGGCCATGTCCTGCAAGGCGCTGCCGGCCTCCGCGCGGACCGGAAGATCCGGCTGGCGGGGGTAGCGGAAAAGCTGGATGAGGGCAATGGCCCCGACGTTATGGGAGCCGACAGCCCCCAACTCCTGGAGGACGACCTTCCCATCGTTCTTGTGGGACGAAGACCTTATCATCCTGCTGGCACATAATTGCTAGCACTGTGTTTGATATTATTGTGCCTTATGGGGGACCTTCAATAAGAACTTCGAGCCTGTGTTGATTGCCGCGATCGAGAAGGACCCGGACGAGGCGCGCAACAAGAAGAACTACAACATGCTGATGACCCACCACATCATGTACGGCGACAACCTGCTCGCCGTGACCAAGTGCTTCGAGCCCTGGGGCCTCCTCCTCCTGCCCGGCATGCAATGGGCCCCGGTAACCAGCCGGTTCGAGCCCTTGCGGCCTCATCCAGCTGCAGGGGA
>148
CTGCGAGCTCGACAACATCATGCGCCTCACCGGCATCACCGGGATCGTCAACGGCATGGACGTCAGCGAGTGGGACCCCAGCAAGGACAAGTACATCGCCACCAAGTACGACGTGTCGACGGTGAGCTCTTAATCTGTCGAATGATCATCTGATAAATTGGTTGAAAGGTTCTCTGCGGATCCTGACTCTGAAAAAGAAGTATTTCACGCCATCTCTGGCCATGTCCTGCAAGGCGCTCACGGCCTCCCCGCTGACCGCCACATCCGGCTGCCGCGGGTAGCCGAAAAGCTGGATGAGGGCAATGGTCCCGACGTTATGGGAGCCGACGTCCCCCAACTCCTGGAGCAGGACCTTCCCACCGCTCTTGTGGGACGAAGACCTTATCGTCCTGCTGGCACATAATAGGTAGCACAGCGTTTGATATTATTGTGCCTTATGGGGGACCGTCGTTAAGAACATCGAGCGCGTGCTGATTGCGGCGATCGATGGGGACCCGGACGAGGCGGGCAACAAGAAGATCTACCGCATGGTGATGACCCCCGACATCATGTACCGCGACAACCTGCTCGCCGTGACCAAGCTCTTCGAGGCCTGCGGCCTCCACCTCCTGCCCGGCATGCACCTGCTCGCCGTAACCAGCCGGTTCGAGCCCTGCGGCCTCATCCAGCTGCAGGGGA
>148
CTGCGAGCTCGACAACATCATGCGCCTCACCGGCATCACCGGGATCGTCAACGGCATGGACGTCAGCGAGTGGGACCCCAGCAAGGACAAGTACATCGCCACCAAGTACGACGTGTCGACGGTGAGCTCTCACCCAGTCGAATGATCAAATTGTGCATTGGTTGAAAGGTCCTCGGCGGATCCTGACTCTGAAGCATCTGCTCTTCACGCCGTTTCTGGCCATCTCCTGCAAGGCGCTCAACTGGGAGGCGCTGCCGGCCGCGGCCGGCCTCCCCGTGGACCGGAAGAGCCCGCTGGTGGCATTCGTCCGGAGGCTATAGGAGCAGAAGGCCCCCGACGCCATGGCCGCCGCCTTCCCGCAGCTCATGTAGGAGGACGTCCTGATCGTCCTTCTGGTACATATTAGGTAGCACAGTCTTAGAGAATATTGTGGCTTATGGTGGAAATTCTTTCGGAGCATCGTGCCTGATACGATTGAGGCGATCGATGGGGACCTGGAGGACACCGGCAACAAGAAGTTCGAGCGCATGCTGATGATCGCGGAGGAGAAGTACCCCGACAAGGTGCGCGCCGTGGTGAAGTTCAACGCGGCGCTGGCGCTCCACATCATGGGCGGCATCCACCTGCTCGCCGTCACCAGCCGGTTCGAACCCCTGCGGCCTCATCCAGTTGCAGGGGA
>150
CTGCGAGCTCGACAACATCATGCGCCTCACCGGCATCACCGGGATCGTCAACGGCATGGACGTCAGCGAGTGGGACCCCAGCAAGGACAAGTACATCGCCACCAAGTACGACGTGTCGACGGTGAGCTCTTAATCTGCCGAATAATCGTCTGATAAATTGGGCAAAGTGTTCAGTGCGTCTTCTGACTCTGACAAGGAAGCATTTCACGCCATCGCTGGCAATGTGCTGAACAGGGATGCGCTGCGAGGCGCTGCCGGCCTCCCCGTGGACCGGAAGATCCCGCTGGAGGCGTTTGTCGGCAGGCTGGAGGAGCATAAAGGACCCGACGGCATGGCCGCCGCCGTCCCGCAGCTCATGGAGGATGACGTCCGAATCGTCCTTCTGGTACCTACAGCTTTACATCATGTTACCAAATCTTTGGGAGCATTGTGCCTGATATTCGATTGCCTTGCAGGGCACCGGGAAGAATAAGTTCGAGCGCATGCTGATGAACGCGGAGGAGAACTACCCCAACAAGGTGCGCGCCGTGGTGAAGATCAACGCGGCGCTGGAGCACCACATCATGGCCGGCGCCGACCTGCTCGCCGTCACCAGCCGCTTCCAGCCCTGGGGCCTCATCCAGCTGCTCGGGATGCGATACGCGCACGGTAACCCTGCGGCCTCATCCAGCTGCAGGGGA
>151
CTGCGAGCTCGACAACATCATGCGCCTCACCGGCATCACCGGGATCGTCAACGGCATGGACGTCAGCGAGTGGGACCCCAGCAAGGACAAGTACATCGCCACCAAGTACGACGTGTCGACGGTGAGCTCTTAATCTGCCGAATGATCGTCTGATGAATTGGTCAAAAGGTCCACTGCGTCTCCTGACTCTGAAAAGGAAGCATTTCACGCCATCTCTGGCAATGTCCTGAAAAAGGATGAGCTGCGAGGCGCTGCCGGCCTCCCCCGGGATCGCAAGATCCCGCTGGAGCCCTTTGTCGGCATGCTGCAGGAGCATAAAGGACCCGACGGCCTGCCCGCCCCCGTCCCCCACCTCCTGGAGGATGACGTCCGAAGAGTCCTTCAGGTACCTTCAGGTTTACATCATGTTACCCAATCTTTGGGAACATTGTGCCTGATGTTGGATTGTCTTGCAGGGCACCGGGAATAATAAGATTGAGCGCATGCTGGTGAACCCGGAGGACAACTACCCCAACAAGGTGCGCGCCGTGGTGAAGATCAACGCGGAGCTGGAGCACCACATCATGGCCGGCGCGGACCTGCTCGCCGTCACCCTGCGCTTCCAGCCCTGCGGCCTCATCCAGCTGCTCGGGATGACACCGGGGTTTGGTACCCCTGCGGCCTCATCCAGCTGCAGGGGA
>152
CTGCGAGCTCGACAACATCATGCGCCTCACCGGCATCACCGGGATCGTCAACGGCATGGACGTCAGCGAGTGGGACCCCAGCAAGGACAAGTACATCGCCACCAAGTACGACGTGTCGACGGTGAGCTCTTAATCTGCCGAATAATCGTCTGATAAATTGATCAAAGTGTTCACTGCGTCTTCTGACTCTGACAAGGAAGCATTTCAGGCCATCGCTGGCAATGTGCTGCAGGGCGCTGCCGGCCTCCCCGTGGACCGGAAGATCCCGCTGGTGGCGTTTGTCGGCAAGCTGGAGGAGGAGAAGGGCCCCGACGTCATGGCCGCCGCCATCCCGCAACTCATGGAGGAGGACCTCCCCATCGTCCTTCTGGTACGAAGAGCTTTACATCCTGTTAGCAAATCATTGGTAGCACTGTGCCTGATATTCGATTGCCTTGCGGGGCACCGGGAAGAAGAACTTCGAGCGCATGCTGATGAGCGCGAAGGAGAAGTACCCCGACGAGGTGCGCGCCATGATGAACTTCAACGCGGCGCTGACGCACCACATCATGGCCGGCGCCGACCTGCTCGCCGTCACCAGCCGCTTCGAGCCCTGCGGCCTCATCCTGCTGCACGGGATGCAATAGGGTCACGGTAACCAGCCGGTTCGAGCCCTGCGGCCTCATCCAGCTGCAGGGGA
>153
CTGCGAGCTCGACAACATCATGCGCCTCACCGGCATCACCGGGATCGTCAACGGCATGGACGTCAGCGAGTGGGACCCCAGCAAGGACAAGTACATCGCCACCAAGTACGACGTGTCGACGGTGAGCTCTTAATCTGCCGAATAATCGTCTGATAAATTGGGCAAAGTGTTCAGTGCGTCTCCTGACTCTGACAAGGAAGCATTTCAGGCCATCTCTGGCAATGTCCTGCAGGGCGCTGCCGGCCTCCCCGTGGACCGGAAGATCCCGCTGGTGGCGTTTGCCGACAAGCTGGAGGAGGAGAAGGGCCCCGACGTCATGGCCGCCGACATCCCCCAACTCATGGAGGAGGACCTCCAGATCGTCCTTCTGGTACGAAGACCTTTACATCCTGTTGGCAAATAATTGGTAGCACTGTGCCTGATATTCTATTGCCTTGCAGGGCACCGGGAAGAAGAACTTCGAGCGCATGCTGATGACCGCGAAGGATAAGTACCCCGACAAGGCGCGCACCAAGATGAAGTTCAACACGGTGCTGACGCACCACATCATGGACGGCGCCGACCTGCTCGCCGTCACCAACCGCTTCGAGCCCTGGGGCCTCCTCCTGCTGCAGGGGATGCAATAGGGCACGGTAACCAGCCGGTTCGAGCCCTGCGGCCTCATCCAGCTGCAGGGGA
>154
CTGCGGGATCGACACATCATGCGCCTCACCGGCATCACCGGGATCGTCAACGGCATGGACGTCAGCGAGTGGGACCCCAGCAAGGACAAGTACATCGCCACCAAGTACGACGTGTCGACGGTGAGCTCTTAATCTGCCGAATGATCATCTGATGAATTGGGTAAAGTGTTCTCTGCGGATCCTGACTCTGAAGAGGAAGCATTTCACGCCATTTCTGGCAATGTCCTCAAAAGGGATGCGCTGCGAGGCGCTGCCGGCCTCCCCCGGCATCCCAATATCCCGCTGGAGCCCTTTGGCGGCATGCTGGAGGAGGATAAAGGACCCGACGGCCTGCCCCCCCCCGTCCCCCACCTTCTGGAAGATGACGTCCGAAGACTCCTTCAGGTACCTTCAGGTTTACATCATGTTACCAAATCTTTGGGAGCATTGTGGCTGATATTGGATTGTCTTGCAGGGCACCGGGAATGATACGTTTGAGCGCATGCTGATGAACCTGGAGGAGAACTACCCCAACAAGGTGCGCGCCATGCTGAAGATCAACGCGGAGCTGGACCACCACATCGTGCGCGGCGCCGACCTGCTCGACGTCGCCATCCGCTTCCAGACCTGGGGCCGCATCCAGCTGCTCGGGATGCCATACCGGTCGGAACCCTGCGGCCTCATCCAGCTGCAGGGGA
>155
CTGCGAGCTCGACACATCATGCGCCTCACCGGCATCACCGGGATCGTCAACGGCATGGACGTCAGCGAGTGGGACCCCAGCAAGGACAAGTACATCGCCACCAAGTACGACGTGTCGACGGTGAGCTCTTAATCTGCCGAATGATCGTCTGATGAATTGGGCAAAGTGTTCAGTGCGGATCCTGACTCTGAAAAGGAAGCATTTCACGCCATCGCTGGCCATGTGCTGAAAAGGGATGCGCTGCGAGGCGCTGCCGGCCTCCCCCGGGACCGCAAGATCCCGCTGGAGGCGTTTGGCGGCGGGCTGGAGGAGGATAAAGGACCCGACGGCCTGCCCCCCCCCGTCCCCCACCTTACGGAGGATGACGTCCGAAGACTCCTTCTGGTACCTTCAGGTTTACATCATGTTACCAAATCTTTGGGAGCATTGTGGCTGATGTTGGATTGTCTTGCAGGGCACCGGGAAGAATAAGTTCGAGGGCATGCTGATGAACCCGGAGGAGAACTACCCCAACAAGGTGCGCGCCGTGCTGAAGATCAACGCGGAGCTGGACCACCACATCGTGGCCGGCGCCGACCTGCTCGCCGTCACCATCCGCTTCCAGACCTGGGGCCTCATCCAGCTGCTCGCCATGACTGCGCGGATCCGCTTACCCCTGCGGCCTCATCCAGCTGCAGGGGA
>156
CTGCGAGCTCGACACATCATGCGCCTCACCGGCATCACCGGGATCGTCAACGGCATGGACGTCAGCGAGTGGGACCCCAGCAAGGACAAGTACATCGCCACCAAGTACGACGTGTCGACGGTGAGCTCTTAATCTGCCGAATGATCGTCTGATGAATTGAGCAAAGTGTTCAGTGCGTCTCCTGACTCTGACAAGGAAGCATTTCACGCCATCGCTGGCAATGCGCTGAACAGGGATGCGCTGCGAGGCGCTGCCGGCCTCCCCGGGGACCGGAAGATCCCGCTGGAGGCGTTTGGCGGCGGGCTGGAGGAGGATAAAGGACCCGACGGCCTGGCCGCCGCCGTCCCCCACCTTATGGAGGATGACGTCCGAATCGTCCTTCTGGTACCTACAGGTTTACATCATGTTAGCAAATCTTTGGGAGCATTGTGCCTGATATTCGATTGCCTTGCAGGGCACCGGGAAGAAGAAGTTCGAGCGCATGCTGATGAACGCGGAGGAGAACTACCCCAACAAGGTGCGCGCCGTGGTGAAGATCAACGCGGAGCTGGCCCACCACATCGTGGCCGGCGCCGACCTGCTCGCCGTCACCAGCCGCTTCCAGCCCTGGGGCCTCATCCAGCTGCAGGGGATGCCATCGGGGACGGTAACCTGCGGCCTCATCCAGCTGCAGGGGA
>157
CTGCGAGCTCGACAACATCATGCGCCTCACCGGCATCACCGGGATCGTCAACGGCATGGACGTCAGCGAGTGGGACCCCAGCAAGGACAAGTACATCGCCACCAAGTACGACGTGTCGACGGTGAGCTCTTAATCTGCCGAATGATCGTCTGATGAATTGGTTAAAGTGTTCTCTGCGGATCCTGACTCTGAAAAGGAAGCATTTCACGCCATTTCTGGCCATGTCCTCAAAAGGGATGCGCTGCGAGGCGCTGCCGGCCTCCCCCGGGATCCCAAGATACCGCTGGAGGCGTTTGGCGGCGTGCTGGAGGAGGATAAAGGACCCGACGGCCTGCCCCCCCCCGTCCCCCACCTTATGGAAGATGACGTCCGAAGACTCCTTCAGGTACCTTCAGGTTTACATCATGTTACAAAATCTTTGGGAACATTGTGGCTGATGTTGGATTGTCTTGCAGGGCACCGGGAAGAATAAGTTTGAGGGCATGCTGATGAACCCGGAGGACAACTACCCCAACAAGGTGCGCGCCGTGCTGAAGATCAACGCGGAGCTGGACCACCACATCGTGGCCGGCGCCGACCTGCTCACCGTCACCAGCCGCTTCCAGCCCTGGGGCCTCATCCAGCTGCTCGCGATGCCATACGGGGGTTCGTAACCCTGCGGCCTCATCCAGCTGCAGGGGA
>158
CTGCGAGCTCGACAACATCATGCGCCTCACCGGCATCACCGGGATCGTCAACGGCATGGACGTCAGCGAGTGGGACCCCAGCAAGGACAAGTACATCGCCACCAAGTACGACGTGTCGACGGTGAGCTCTTAATCTGCCGAATGATCGTCTGATGAATTGGTTAAAGTGTTCTCTGCGGATCCTGACTCTGAAAAGGAAGCATTTCACGCCATTTCTGGCCATGTCCTGAAAAGGGATGCGCTGCGAGGCGCTGCCGGCCTCCCCCGGGATCCCAAGATCCCGCTGGAGGCCTTTGGCGGCGTGCTGGAGGAGGATAAAGGACCCGACGGCCTGCCCCCCCCCGTCCCCCACCTTCCGGAAGATGACGTCCGAAGACTCCTTCTGGTACCTTCAGGTTTACATCATGTTACAAAATCTTTGGGAACATTGTGGCTGATGTTGGATTGTCTTGCAGGGCACCGGGAATAATAAGTTTGAGGGCATGCTGATGAACCCGGAGGACAACTACCCCAACAAGGTGCGCGCCGTGCTGAAGATCAACGAGGAGATGGACCACCACATCGTGGCCGGCGCCGACCTGCTCACCGTCACCCTGCGCTTCCAGCCCTTGGGCCTCATCCAGCTGCTCGGGATGCCATACCGGGTTCGAAACCCTGCGGCCTCATCCAGCTGCAGGGGA
>159
CTGCGAGCTCGACAACATCATGCGCCTCACCGGCATCACCGGGATCGTCAACGGCATGGACGTCAGCGAGTGGGACCCCAGCAAGGACAAGTACATCGCCACCAAGTACGACGTGTCGACGGTGAGCTCTTAATCTGCCGAATGATCGTCTGATGAATTGGTTGAAGTGTTCTCTGCGGATCCTGACTCTGAAAAGGAAGCATTTCACGCCATTTCTGGCCATGTCCTGAAAAGGGATGCGCTGCGAGGCGCTGCCGGCCTCCCCCGGGATCCCAAGATACCGCTGGAGGCCTTTGGCGGCGTGCTGGAGGAGGATAAAGGACCCGACGGCCTGCCACCCCCCGTCCCCCACCTTCCGGAAGATGACGTCCGAAGACTCCTTCAGGTACCTTCAGGTTTACATCATGTTACCAAATCTTTGGGAACATTGTGGCTGATGTTGGATTGTCTTGCAGGGCACCGGGAATAATAAGTTTGAGCGCATGCTGATGAACCTGGAGGACAACTACCCCAACAAGGTGCGCGCCATGCTGAAGATCAACGCGGAGCTGGACCACCACATCGTGGGCGGCGCCGACCTGCTCACCGTCACCCTGCGCTTCCAGACCTGGGGCCTCATCCAGCTGCTCGCCATGCCATCGGGGGTTCGAGACCTGCGGCCTCATCCAGCTGCAGGGGA
>160
CTGCAAGCTCGACAACATCATGCGCCTCACCGGCATCACCGGGATCGTCAACGGCATGGACGTCAGCGAGTGGGACCCCAGCAAGGACAAGTACATCGCCACCAAGTACGACGTGTCGACGGTGAGCTCTTAATCTGCCGAATGATCGTCTGATGAATTGGTTAAAGTGTTCACTGCGGATCCTGACTCTGAAAAGGAAGCATTTCACGCCATCGCTGGCCATGTCCTCAAAAGGGATGAGCTGCGAGGCGCTGCCGGCCTCCCCCGGGATCCCAAGATCCCGCTGGAGGCCTTTGGCGGCGTGCTGGAGGAGGATAAAGGACCCGACGGCCTGCCCCCCCCCGTCCCCCACCTTATGGAAGATGACGTACGAAGACTCCTTCTGGTACCTTCAGGTTTACATCATGTTACAAAATCTTTGGGAGCATTGTGGCTGATGTTGGATTGTCTTGCAGGGCACCGGGAATAATAAGTTTGAGGGCATGCTGATGAACCCGGAGGACAACTACCCCAACAAGGTGCACCCCGTGCTGAAGATCAACGCGGAGATGGACCACCACATCGTGGCCGGCGCCGACCTGCTCACCGTCACCCTGCGCTTCCAGACCTGGGGCCTCATCCAGCTGCTCGGGATGCCATACCGGGTTCGAACCCTGCGGCCTCATCCAGCTGCAGGGGA
>161
CTGCGAGCTCGACACATCATGCGCCTCACCGGCATCACCGGGATCGTCAACGGCATGGACGTCAGCGAGTGGGACCCCAGCAAGGACAAGTACATCGCCACCAAGTACGACGTGTCGACGGTGAGCTCTTAATCTGTCGAATGATCGTCTGATGAATTGGGTAAAGTGTTCTCTGCGGATCCTGACTCTGAAAAGGAAGCATTTCACGCCATTTCTGGCCATGTCCTGAAAGGGGATGAGCTGCGAGGCGCTGCCGGCCTCCCCCGGGATCCCAAGATCCCGCTGGAGCCCTTTGGCGGCGGGCTGCAGGAGGCTAAAGGACCCGACGGCCTGCCCCCCCCCGTCCCCCACCTTCTGGAAGATGACGTCCGAAGACTCCTTCTGGTACCTTCAGGTTTACATCATGTTACCCAATCTTTGGGAGCATTGTGGCTTATGTTGGATTGTCTTGCAGGGCACCGGGAATAATAAGTTTGAGGGCATGCTGATGAACCTGGAGGAGAACTACCCCAACAAGGTGCGCGCCGTGCTGAAGATCAACGAGGAGATGGACCACCACATCGTGGCCGGCGCCGACCTGCTCACCGTCACCCTCCGCTTCCAGCCCTGGGGCCTCATCCAGCTGCTCGGGATGCCATACGGGGTTCGAAACCTGCGGCCTCATCCAGCTGCAGGGGA
>162
CTGCGAGCTCGACAACATCATGCGCCTCACCGGCATCACCGGGATCGTCAACGGCATGGACGTCAGCGAGTGGGACCCCAGCAAGGACAAGTACATCGCCACCAAGTACGACGTGTCGACGGTGAGCTCTTAATCAGCCGAATGATCGTCTGATGAATTGGTCAAAGTGTTCTCTGCGGATCCTGACTCTGAAAAGGAAGCATTTCACGCCATTTCTGGCCATGTCCTCAAAAGGGATGCGCTGCGAGGCGCTGCCGGCCTCCCCCGGGATCCCAAGATCCCGCTGGAGGCCTTTGGCGGCGGGCTGGAGGAGGATAAAGGACCCGACGGCCTGCCCCCCCCCGTCCCCCACCTTCCGGAAGATGACGTCCGAAGAGTCCTTCTGGTACCTTCAGGTTTACATCATGTTACAAAATCTTTGGGAACATTGTGGCTGATGTTGGATTGTCTTGCAGGGCACCGGGAAGAATAAGTTTGAGGGCATGCTGATGAACCCGGAGGACAACTACCCCAACAAGGTGCGCGCCGTGCTGAAGATCAACGCGGAGCTGGACCACCACATCGTGGCCGGCGCCGACCTGCTCACCGTCGCCAGCCGCTTCCAGACCTGCGGCCTCATCCAGCTGCTCGCGATGACTCCGGGTTTTGGTATCCCTGCGGGCCTCATCCAGCTGCAGGGGA
>163
CTGCGAGCTCGACAACATCATGCGCCTCACCGGCATCACCGGGATCGTCAACGGCATGGACGTCAGCGAGTGGGACCCCAGCAAGGACAAGTACATCGCCACCAAGTACGACGTGTCGACGGTGAGCTCTTAATCTGCCGAATGATCGTCTGATGAATTGGGTGAAGTGTTCTCTGCGGATCCTGACTCTGAAAAGGAAGCATTTCACGCCATTTCTGGCCATGTCCTCAAAAGGGATGCGCTGCGAGGCGCTGCCGGCCTCCCCCGGGATCCCAAGATCCCGCTGGAGCCCTTTGGCGGCGGGCTGGAGGAGGATAAAGGACCCGACGGCCTGCCACCCCCCGTCCCCCACCTTCCGGAAGATGACGTCCGAAGACTCCTTCAGGTACCTTCAGGTTTACATCATGTTACAAAATCTTTGGGAACATTGTGGCTGATGTTGGATTGTCTTGCAGGGCACCGGGAAGAATAAGTTCGAGGGCATGCTGATGAACCCGGAGGAGAACTACCCCAACAAGGTGCGCGCCGTGCTGAAGATCAACGCGGAGCTGGACCACCACATCGTGGCCGGCGCCGACCTGCTCACCGTCGCCAGCCGCTTCCAGCCCTGGGGCCGCATCCAGCTGCTCGCCATGCCATCGGGGGTCGGTAACCCTGCGGCCTCATCCAGCTGCAGGGGA
>164
CTGCGAGCTCGACAACATCATGCGCCTCACCGGCATCACCGGGATCGTCAACGGCATGGACGTCAGCGAGTGGGACCCCAGCAAGGACAAGTACATCGCCACCAAGTACGACGTGTCGACGGTGAGCTCTTAATCTGCCGAATGATCATCTGGTGAATTGGTTAAAGTGTTCAGTGCGGATCCTGACTCTGAAAAGGAAGTATTTCAGGCCATTTCTGGCCATGTCCTCAAAGGGGATGCGCTGCGAGGCGCTGCCGGCCTCCCCCTGGACCCCAAGATCCCGCTGGAGCCCTTTGGCGGCGTGCTGCAGGAGGATAAAGGACCCGACGGCCTGCCACCCCCCGTCCCCCACCTTCTGGAAGATGACGTACGAAGACTCCTTCAGGTACCTTCTGGTTCACATCATGTTACAAAATCTTTGGGAGCATTGTGGCTGATAGTGGATTGTCTTGCAGGGCACCGGGAAGAATAAGTTTGAGGGCATGCTGAGGAACCCGGAGGAGAACTACCCCAACAAGTTGCGCCCCGTGCTGAAGATCAACGAGGAGATGGACCACCACATCGTGGCCGGCGCCGACCTGCTCACCGTCACCCTGGGCTTCCAGACCTGGGGCCTCATCCACCTGCTCGCCATGCCATACCGCACGGTAACCTGCGGCCTCATCCAGCTGCAGGGGA
>165
CTGCGAGCTCGACAACATCATGCGCCTCACCGGCATCACCGGGATCGTCAACGGCATGGACGTCAGCGAGTGGGACCCCAGCAAGGACAAGTACATCGCCACCAAGTACGACGTGTCGACGGTGAGCTCTTAATCTGCCGAATGATCATCTGATGAATTGGGCAAAGTGTTCTCTGCGGATCCTGACTCTGAAAAGGAAGCATTTCACGCCATCTCTGGCCATGTCCTGAAAAGGGATGCGCTGCGAGGCGCTGCCGGCCTCCCCCGGGACCCCAAGATCCCGCTGGAGGCCTTTGGCGGCGGGCTGGAGGAGGATAAAGGACCCGACGGCCCGCCCCCCCCCGTCCCCCACCTTCCGGAAGATGACGTACGAAGACTCCTTCTGGTACCTTCAGGTTTACATCATGTTACCAAATCTTTGGGAACATTGTGGCTGATGGTGGATTGTCTTGCAGGGCACCGGGAAGAATAAGTTTGAGGGCATGCTGGTGAACCCGGAGGAGAACTACCCCAACAAGGTCCGCCCCGTGCTGAAGATCAACGCGGCGCTGGACCACCACATCGTGCCCGGCGCCGACCTGCTCACCGTCACCAGCCGCTTCCAGCCCTGGGGCCTCATCCAGCTGCTCGCCATGACATACGGCACGGTACCCTGCGGCCTCATCCAACTGCAGGGGA
>166
CTGCGAGCTCGACAACATCATGCGCCTCACCGGCATCACCGGGATCGTCAACGGCATGGACGTCAGCGAGTGGGACCCCAGCAAGGACAAGTACATCGCCACCAAGTACGACGTGTCGACGGTGAGCTCTTAATCTGCCGAATGATCGTCTGATGAATTGGTTAAAGTGTTCTCTGCGGATCCTGACTCTGAAAAGGAAGCATTTCACGCCATTTCTGGCCATGTCCTCAAAAGGGATGCGCTGCGAGGCGCTGCCGGCCTCCCCCGGGATCCCAAGATCCCGCTGGAGGCCTTTGGCGGCGTGCTGGAGGAGGATAAAGGACCCGACGGCCTGCCCCCCCCCGTCCCCCACCTTACGGAGGATGACGTCCGAAGACTCCTTCTGGTACCTTCAGGTTTACATCATGTTACAAAATCTTTGGGAACATTGTGGCTGATGTTGGATTGTCTTGCAGGGCACCGGGAAGAATAAGTTTGAGGGCATGCTGAGGAACCCGGAGGACAACTACCCCAACAAGGTGCGCGCCGTGCTGAAGATCAACGCGGAGCTGGACCACCACATCATGGCCGGCGCCGACCTGCTCACCGTCACCAGCCGCTTCCAGACCTGGGGCCTCATCCAGCTGCTCGCCATGCCAACGGGGTTTCGTAACCCTGCGGCCTCATCCAGCTGCAGGGGA
>167
CTGCGAGCTCGACAACATCATGCGCCTCACCGGCATCACCGGGATCGTCAACGGCATGGACGTCAGCGAGTGGGACCCCAGCAAGGACAAGTACATCGCCACCAAGTACGACGTGTCGACGGTGAGCTCTTAATCTGCCGAATGATCGACTGATGAATTGGTTAAAGTGTTCTCTGCGGATCCTGACTCTGAAAAGGAAGCATTTCACGCCATTTCTGGCCATGTCCTGAAAAGGGATGAGCTGCGAGGCGCTGCCGGCCTCCCCCGGGACCCCAAGATCCCGCTGGAGGCGTTTGGCGGCGGGCTGGAGGAGGATAAAGGACCCGACGGCCCGCCCCCCCCCGTCCCCCACCTTCCGGAGGATGACGTACGAAGACTCCTTCTGGTACCTTCAGGTTTACATCATGTTACAAAATCTTTGGGAGCATTGTGGCTGATGTTGGATTGTCTTGCAGGGCACCGGGAATAATAAGTTTGAGGGCATGCTGATGAACCCGGAGGAGAACTACCCCAACAAGGTGCACCCCGTGCTGAAGATCAACGCGGAGCTGGACCACCACATCGTGGCCGGCGCCGACCTGCTCACCGTCACCCTCCGCTTCCAGCCCTGGGGCCTCATCCAGCTGCTCGGGATGCCATACGGGGTTCGTAACCTGCGGCCTCATCCAGCTGCAGGGGA
>168
CTGCGAGCTCGACAACATCATGCGCCTCACCGGCATCACCGGGATCGTCAACGGCATGGACGTCAGCGAGTGGGACCCCAGCAAGGACAAGTACATCGCCACCAAGTACGACGTGTCGACGGTGAGCTCTTAATCAGCCGAATGATCGTCTGATGAATTGGTTAAAGTGTTCTCTGCGGATCCTGACTCTGAAAAGGAAGCATTTCACGCCATTTCTGGCCATGTCCTCAAAAGGGATGCGCTGCGAGGCGCTGCCGGCCTCCCCCGGGACCCCAAGATCCCGCTGGAGGCCTTTGGCGGCGTGCTGGAGGAGGATAAAGGACCCGACGGCCTGCCCCCCCCCGTCCCCCACCTTCCGGAAGATGACGTCCGAAGAGTCCTTCAGGTACCTTCAGGTTTACATCATGTTACAAAATCTTTGGGAACATTGTGGCTGATGTTGGATTGTCTTGCAGGGCACCGGGAAGAATAAGTTTGAGGGCATGCTGATGAACCCGGAGGACAACTACCCCAACAAGGTGCGCCCCGTGCTGAAGATCAACGCGGAGCTGGACCACCACATCATGGCCGGCGCCGACCTGCTCACCGTCACCAGCCGCTTCCAGATCTTGGGCGTCATCCAGCTGCAGGGGATGACTGCGGGGTTTCGGAGACACCTGCGGCCTCATCCAGCTGCAGGGA
>169
CTGCGAGCTCGACAACATCATGCGCCTCACCGGCATCACCGGGATCGTCAACGGCATGGACGTCAGCGAGTGGGACCCCAGCAAGGACAAGTACATCGCCACCAAGTACGACGTGTCGACGGTGAGCTCTTAATCTGCCGAATGATCGTCTGATGAATTGGTTGAAGTGTTCTCTGCGGATCCTGACTCTGAAGAGGAAGCATTTCACGCCATCGCTGGCAATGTCCTCAAAAGGGATGCGCTGCGAGGCGCTGCCGGCCTCCCCCGGGACCCCAAGATCCCGCTGGAGGCCTTTGGCGGCGGGCTGCAGGAGGCTAAAGGACCCGACGGCCTGCCCCCCCCCGTCCCCCACCTTCCGGAAGATGACGTCCGAAGAGTCCTTCAGGTACCTTCAGGTTTACATCATGTTACAAAATCTTTGGGAACATTGTGGCTGATGTTGGATTGTCTTGCAGGGCACCGGGAAGAATAAGTTTGAGGGCATGCTGAGGAACCCGGAGGACAACTACCCCAACAAGGTGCGCGCCGTGCTGAAGATCAACGCGGAGCTGGAGCACCACATCATGGCCGGCGCCGACCTGCTCACCGTCGCCAGCCGCTTCCAGACCTGGGGCCTCATCCAGCTGCTCGGGATGCCTGCGGGGTACTCGTATCCCTGCGGCCTCATCCAGCTGCAGGGA
>170
GTGCGAGCTCGGGACATCATGCGCCTCACCGGCATCACCGGGATCGTCAACGGCATGGACGTCAGCGAGTGGGACCCCAGCAAGGACAAGTACATCGCCACCAAGTACGACGTGTCGACGGTGAGCTCTTAATCTGCCGAATGATCGTCTGATGAATTGGGCAAAGTGTTCTCTGCGTCTCCTGACTCTGACAAGGAAGCATTTCACGCCATCGCTGGCCATGTCCTGAACAGGGATGCGCTGCGAGGCGCTGCCGGCCTCCCCCGGGACCGCAAGATCCCGCTGGAGGCGTTTGGCGGCATGCTGGAGGAGGATAAAGGACCCGACGGCCTGCCCCCCCCCGTCCCCCACCTTATGGAGGATGACGTCCGAAGAGTCCTTCTGGTACCTTCAGGTTTACATCATGTTACCAAATCTTTGGGAACATTGTGCCTGATATTGGATTGCCTTGCAGGGCACCGGGAAGAATAAGTTTGAGGGCATGCTGATGAACCCGGAGGAGAACTACCCCAACAAGGTGCGCGCCGTGCTGAAGATCAACGCGGAGCTGGACCACCACATCATGGCCGGCGCCGACCTGTTCACCGTCACCATCCGCTTCCAGCCCTGGGGCCTCATCCACCTGCAGGGGATGACATACCGGGTTCGAAACCTGCGGCCTCATCCAGCTGCAGGGGA
>171
CTGCGAGCTCGACAACATCATGCGCCTCACCGGCATCACCGGGATCGTCAACGGCATGGACGTCAGCGAGTGGGACCCCAGCAAGGACAAGTACATCGCCACCAAGTACGACGTGTCGACGGTGAGCTCTTAATCTGCCGAATGATCGTCTGATGAATTGGTTAAAGTGTTCTCTGCGGATCCTGACTCTGAAAAGGAAGCATTTCACGCCATTTCTGGCCATGTCCTGAAAGGGGATGCGCTGCGAGGCGCTGCCGGCCTCCCCCGGGATCCCAAGATCCCGCTGGAGGCGTTTGGCGGCGTGCTGGAGGAGGATAAAGGACCCGACGGCCTGCCCCCCCCCGTCCCCCACCTTCCGGAAGATGACGTCCGAAGAGTCCTTCAGGTACCTTCAGGTTTACATCATGTTACAAAATCTTTGGGAACATTGTGGCTGATGTTGGATTGTCTTGCAGGGCACCGGGAAGAATAAGTTTGAGGGCATGCTGATGAACCCGGAGGACAACTACCCCAACAAGGTGCGCCCCGTGCTGAAGATCAACGCGGAGCTGGACCACCACATCGTGCCCGGCGCCGACCTGCTCACCGTCACCAGCCGCTTCCAGACCTGGGGCGTCATCCAGCTGCTCGGCATGCCTGGGGGGTCGGGAACCCTGCGGCCTCATCCAGCTGCAGGGGA
>172
CTGCGAGCTCGACAACATCATGCGCCTCACCGGCATCACCGGGATCGTCAACGGCATGGACGTCAGCGAGTGGGACCCCAGCAAGGACAAGTACATCGCCACCAAGTACGACGTGTCGACGGTGAGCTCTTAATCAGCCGAATGATCGTCTGATGAATTGGGTAAAGTGTTCACTGCGGATCCTGACTCTGAAAAGGAAGCATTTCACGCCATCGCTGGCCATGTCCTGAAAGGGGATGCGCTGCGAGGCGCTGCCGGCCTCCCCCGGGATCCCAAGATCCCGCTGGAGCCCTTTGGCGGCGGGCTGCAGGAGGATAAAGGACCCGACGGCCTGCCCCCCCCCGTCCCCCACCTTACGGAGGATGACGTCCGAAGAGTCCTTCTGGTACCTTCAGGTTTACATCATGTTACAAAATCTTTGGGAACATTGTGGCTGATGTTGGATTGTCTTGCAGGGCACCGGGAAGAATAAGTTTGAGGGCATGCTGATGAACCCGGAGGAGAACTACCCCAACAAGGTGCGCCCCGTGCTGAAGATCAACGCGGAGCTGGACCACCACATCATGGCCGGCGCCGACCTGCTCACCGTCACCAGCCGCTTCCAGCCCTGGGGCCTCATCCAGCTGCTCGCGATGCCATCGGGGCTCGGTAACCCTGCGGCCTCATCCAGCTGCAGGGGA
>173
CTGCGAGCTCGACAACATCATGCGCCTCACCGGCATCACCGGGATCGTCAACGGCATGGACGTCAGCGAGTGGGACCCCAGCAAGGACAAGTACATCGCCACCAAGTACGACGTGTCGACGGTGAGCTCTTAATCTGCCGAATGATCGTCTGATGAATTGGGCAAAGTGTTCTCTGCGGATCCTGACTCTGACAAGGAAGCATTTCACGCCATCGCTGGCCATGTCCTGAAAAGGGATGCGCTGCGAGGCGCTGCCGGCCTCCCCCGGGATCGCAAGATCCCGCTGGAGGCGTTTGGCGGCGGGCTGGAGGAGGATAAAGGACCCGACGGCCTGCCCCCCCCCGTCCCCCACCTTCCGGAGGATGACGTCCGAAGAGTCCTTCTGGTACCTTCAGGTTTACATCATGTTACAAAATCTTTGGGAACATTGTGGCTGATGTTGGATTGTCTTGCAGGGCACCGGGAAGAATAAGTTCGAGGGCATGCTGATGAACCCGGAGGAGAACTACCCCAACAAGGTGCGCGCCGTGCTGAAGATCAACGCGGAGCTGGAGCACCACATCATGGCCGGCGCCGACCTGCTCACCGTCACCAGCCGCTTCCAGCCCTGGGGCCTCATCCAGCTGCTCGCGATGCCTGCGGGGGACTCGTACCCCTGCGGGCCTCATCCAGCTGCAGGGGA
>174
CTGCGAGCTCGACAACATCATGCGCCTCACCGGCATCACCGGGATCGTCAACGGCATGGACGTCAGCGAGTGGGACCCCAGCAAGGACAAGTACATCGCCACCAAGTACGACGTGTCGACGGTGAGCTCTTAATCTGCCGAATGATCGTCTGATGAATTGGGCAAAGTGTTCAGTGCGTCTCCTGACTCTGACAAGGAAGCATTTCAGGCCATCGCTGGCCATGTGCTGAAAAAGGATGCGCTGCGAGGCGCTGCCGGCCTCCCCCGGGACCCCAAGATCCCGCTGGAGCCCTTTGGCGGCGGGCTGGAGGAGCATAAAGGACCCGACGGCCTGCCCCCCCCCGTCCCCCACCTTCTGGAGGATGACGTCCGAAGAGTCCTTCTGGTACCTTCAGGTTTACATCATGTTACCCAATCTTTGGGAGCATTGTGGCTGATGTTGGATTGTCTTGCAGGGCACCGGGAAGAATAAGTTTGAGGGCATGCTGATGAACCCGGAGGAGAACTACCCCAACAAGGTGCGCGCCGTGGTGAAGATCAACGAGGAGATGGACCACCACATCGTGGCCGGCGCCGACCTGCTCACCGTCACCATCCGCTTCCAGCCCTGGGGCCTCATCCAGCTGCTCGGGATGCCATCGGGGTTTCGTAACCCTGCGGCCTCATCCAGCTGCAGGGGA
>175
CTGCGAGCTCGACAACATCATGCGCCTCACCGGCATCACCGGGATCGTCAACGGCATGGACGTCAGCGAGTGGGACCCCAGCAAGGACAAGTACATCGCCACCAAGTACGACGTGTCGACGGTGAGCTCTTAATCTGCCGAATGATCGTCTGATGAATTGGTTGAAGTGTTCTCTGCGGATCCTGACTCTGAAGAGGAAGCATTTCACGCCATTTCTGGCCATGTCCTCAAAGGGGATGCGCTGCGAGGCGCTGCCGGCCTCCCCCGGGATCCCAAGATCCCGCTGGAGGCCTTTGGCGGCGTGCTGGAGGAGGATAAAGGACCCGACGGCCCGCCCCCCCCCGTCCCCCACCTTCCGGAAGATGACGTCCGAAGACTCCTTCAGGTACCTTCAGGTTTACATCATGTTACAAAATCTTTGGGAACATTGTGGCTGATGTTGGATTGTCTTGCAGGGCACCGGGAAGAATAAGTTTGAGGGCATGCTGAGGAACCCGGAGGACAACTACCCCAACAAGGTGCGCCCCGTGCTGAAGATCAACGCGGAGCTGTACCACCACATCGTGGCCGGCGCCGACCTGCTCACCGTCGCCAGCCGCTTCCAGACCTGGGGCGGCATCCAGCTGCTCGGGATGACTGCGGGGTCTTCGTACCCCTGCGGGCCTCATCCAGCTGCAGGGGA
>176
CTGCGAGCTCGACAACATCATGCGCCTCACCGGCATCACCGGGATCGTCAACGGCATGGACGTCAGCGAGTGGGACCCCAGCAAGGACAAGTACATCGCCACCAAGTACGACGTGTCGACGGTGAGCTCTTAATCTGCCGAATGATCGTCTGATGAATTGGTTAAAGTGTTCTCTGCGGATCCTGACTCTGAAGAGGAAGCATTTCACGCCATTTCTGGCCATGTCCTGAAAAGGGATGCGCTGCGAGGCGCTGCCGGCCTCCCCCGGGATCCCAAGATCCCGCTGGAGGCGTTTGGCGGCGGGCTGGAGGAGGATAAAGGACCCGACGGCCTGCCCCCCCCCGTCCCCCACCTTCCGGAAGATGACGTCCGAAGAGTCCTTCAGGTACCTTCAGGTTTACATCATGTTACAAAATCTTTGGGAGCATTGTGGCTGATGTTGGATTGTCTTGCAGGGCACCGGGAATAATAAGTTCGAGCGCATGCTGATGAACCCGGAGGAGAACTACCCCAACAAGGTGCGCGCCGTGCTGAAGATCAACGCGGAGCTGGACCACCACATCGTGGCCGGCGCCGACCTGCTCACCGTCACCCTCCGCTTCCAGCCCTGGGGCCTCATCCAGCTGCTCGGGATGCCATACGGGGGTTCGTAACCCTGCGGCCTCATCCAGCTGCAGGGGA
>177
CTGCGAGCTCGACAACATCATGCGCCTCACCGGCATCACCGGGATCGTCAACGGCATGGACGTCAGCGAGTGGGACCCCAGCAAGGACAAGTACATCGCCACCAAGTACGACGTGTCGACGGTGAGCTCTTAATCAGCCGAATGATCGTCTGATGAATTGGTTAAAGTGTTCTCTGCGGATCCTGACTCTGAAGAGGAAGCATTTCACGCCATTTCTGGCCATGTCCTCAAAGGGGATGCGCTGCGAGGCGCTGCCGGCCTCCCCCGGGATCCCAAGATCCCGCTGGAGGCCTTTGGCGGCGTGCTGGAGGAGGATAAAGGACCCGACGGCCTGCCCCCCCCCGTCCCCCACCTTCCGGAAGATGACGTACGAAGACTCCTTCAGGTACCTTCAGGTTTACATCATGTTACAAAATCTTTGGGAACATTGTGGCTGATGTTGGATTGTCTTGCAGGGCACCGGGAAGAATAAGTTTGAGGGCATGCTGATGAACCCGGAGGACAACTACCCCAACAAGGTGCGCCCCGTGCTGAAGATCAACGCGGAGCTGGACCACCACATCATGGCCGGCGCCGACCTGCTCACCGTCGCCAGCCGCTTCCAGCCCTGGGGCCGCATCCAGCTGCTCGCCATGCCATCGGGGTTTCGTAACCCTGCGGCCTCATCCAGCTGCAGGGGA
>178
CTGCGAGCTCGACAACATCATGCGCCTCACCGGCATCACCGGGATCGTCAACGGCATGGACGTCAGCGAGTGGGACCCCAGCAAGGACAAGTACATCGCCACCAAGTACGACGTGTCGACGGTGAGCTCTTAATCTGCCGAATGATCGTCTGATGAATTGGTCAAAGTGTTCTCTGCGGATCCTGACTCTGAAAAGGAAGCATTTCACGCCATTTCTGGCCATGTCCTGAAAGGGGATGAGCTGCGAGGCGCTGCCGGCCTCCCCCGGGATCGCAAGATCCCGCTGGAGGCCTTTGGCGGCGGGCTGGAGGAGGATAAAGGACCCGACGGCCTGCCCCCCCCCGTCCCCCACCTTCCGGAGGATGACGTCCGAAGAGTCCTTCTGGTACCTTCAGGTTTACATCATGTTACAAAATCTTTGGGAACATTGTGGCTGATGTTGGATTGTCTTGCAGGGCACCGGGAAGAATAAGTTTGAGGGCATGCTGATGAACCCGGAGGAGAACTACCCCAACAAGGTGCGCCCCGTGCTGAAGATCAACGCGGAGCTGGACCACCACATCGTGGCCGGCGCCGACCTGCTCACCGTCACCAGCCGCTTCCAGCCCTGGGGCCGCATCCAGCTGCTCGCCATGCCATCGGGGTCGGTAACCCCTGCGGCCTCATCCAGCTGCAGGGGA
>179
CTGCGAGCTCGACAACATCATGCGCCTCACCGGCATCACCGGGATCGTCAACGGCATGGACGTCAGCGAGTGGGACCCCAGCAAGGACAAGTACATCGCCACCAAGTACGACGTGTCGACGGTGAGCTCTTAACCTGTCGAATGATCGTCTGATGAATTTGTTAAAGTGTTCACTGCGTCTCCTGACTCTGAAAAGGAAGCATTTCACGCCATTTCTGCCCATGCCCTCAACAGGGATGCGCTGCGAGGCGCTGCCGGCCTCCCCCTGGACCGCAATATCCCGCTGGAGGCGTTTGTCGGCATGCTGGAGGAGCATAAAGGACCCGACGGCCTGCCCCCCCCCGTCCCCCACCTTATGGAAGATGACGTCCGAAGAGTCCTTCAGGTACCTTCTGGTTTACATCATGTTACAAAATCTTTGGGAACATTGTGGCTGATAGTGGCTTGTCTTGCAGGGCACCGGGAAGAAGAAGTTTGAGGGCATGCTGATGAACGCGGAGGAAAACTACCCCAACAAGGTGCGCGCCGTGCTGAAGATCAACGCGGCGCTGGAGCACGACATCATGGCCGGCGCCGACCTGCTCACCGTCACCAGCCGGTTCCAGCCCTGGGGCGTCATCCAGCTGCATGGGATGCCATACGGGTGCGGTAAGACTGCGGCCTCATCCAACTGCATAGGGA
>180
CTGCGAGCTCGACAACATCATGCGCCTCACCGGCATCACCGGGATCGTCAACGGCATGGACGTCAGCGAGTGGGACCCCAGCAAGGACAAGTACATCGCCACCAAGTACGACGTGTCGACGGTGAGCTCTCACCCTGCCGAATGATCGTCTGATGAATTGGGCGAAGTGTTCAGTGCGGATCCTGACTCTGAAGAGGAAGCATTTCACGCCATTTCTGGCCATGTGCTGAAAAGGGATGAGCTGCGAGGCGCTGCCGGCCTCCCCCGGGATCCCAAGATCCCGCTGGAGGCCTTTGGCGGCGGGCTGGAGGAGGATAAAGGACCCGACGGCCTGCCCCCCCCCGTCCCCCACCTTCTGGAGGATGACGTACGAAGACTCCTTCTGGTACCTTCAGGTTTACATCATGTTACAAAATCTTTGGGAGCATTGTGGCTGATGTTGGATTGTCTTGCAGGGCACCGGGAAGAATAAGTTTGAGGGCATGCTGATGAACCCGGAGGAGAACTACCCCAACAAGGTGCGCGCCGTGCTGAAGATCAACGCGGAGCTGGACCACCACATCATGGCCGGCGCCGACCTGCTCAACGTCACCAGCCGCTTCCAGACCTGGGGCCTCATCCAGCTGCTCGCCATGACTCGGGGTTCGGGAGACCCTGCGGCCTCATCCAGCTGCAGGGGA
>181
GTACGGTATGGGAACGTCATGCGCCGGTCGGGGTCACCGGAATCGTCAACGGGGTGGACGTCAGCGAGTGGGACCCCAGCAAGGACAAGTACATCGCCACCAAGTACGACGTGTCGACGGTGAGCTCTTACCCAGCCGAATGATCGTCTGATGCATTGGTTGAAGTGTTCTCTGCGTCTCCTGACTCTGAAGAGGAAGCATTTCACGCCGTCGCTGGCCATGTCCTGAAAGGGGATGAGCTGCGAGGCGCTGCCGGCCTCCCCCGGGATCGCAATATCCCGCTGGAGCCCTTTGGCGGCATGCTGCAGGAGGATAAAGGACCCGACGGCCTGCCCCCCCCCGTCCCCCACCTTCTGGAAGATGACGTACGAAGACTCCTTCAGGTACCTTCAGGTTTACATCATGTTACCAAATCTTTGGGAGCATTGTGCCTGATATTGGATTGTCTTGCAGGGCACCGGGACTAATACGTTTGAGCGCATGCTGGTGAACCTGCAGGACAACTACCCCAACAAGGTGCAGCCCATGCTGATGATCAACGCGGAGATGGACCACCACATCGTGCGCGGCGCCGAGAAGCTCGCCGCCGCCCTGGCCTTCCAGCTCTGCGGCCTCATCCACCTGCTCGGGATGACATACCGGTTCGTAGCCCTGCGGCCTCATCCAGCTGCAGGGGA
>182
CTGCGAGCTCGACAACATCATGCGCCTCACCGGCATCACCGGGATCGTCAACGGCATGGACGTCAGCGAGTGGGACCCCAGCAAGGACAAGTACATCGCCACCAAGTACGACGTGTCGACGGTGAGCTCTTAATCTGCCGAATGATCGTCTGATGAATTGGGTGAAGTGTTCTCTGCGTCTCCTGACTCTGACAAGGAAGCATTTCACGCCGTCGCTGGCCATGTCCTGAAAAGGGATGCGCTGCGAGGCGCTGCCGGCCTCCCCCGGGATCCCAAGATACCGCTGGAGGCCTTTGGCGGCAGGCTGGAGGAGGATAAAGGACCCGACGGCCTGCCCCCCCCCGTCCCCCACCTTCCGGAAGATGACGTCCGAAGAGTCCTTCTGGGACCTTCAGGTTTGCATCATGTTACAAAATCTTTGGGAACATTGTGGCTGATGTTGGATTGTCTTGCGGGGCACCGGGAAGAATAAGTTCGAGGGCATGCTGAGGAACCCGGAGGAGAACTACCCCAACAAGGTGCGCGGCGTGCTGAAGATCAACGCGGAGATGGACCACCACATCGTGGCCGGCGCGGACCTGCTCAACGCCGCCATCCGCTTCCAGCCCTGGGGCGTCATCCAGCTGCTCGCCATGCCATACCGCACGGTAACCTGCGGCCTCATCCAACTGCATGGGA
>183
CTGCGAGCTCGACAACATCATGCGCCTCACCGGCATCACCGGGATCGTCAACGGCATGGACGTCAGCGAGTGGGACCCCAGCAAGGACAAGTACATCGCCACCAAGTACGACGTGTCGACGGTGAGCTCTTAATCAGCCGAATGATCGTCTGATGAATTGGTTGAAGTGTTCTCTGCGGATCCTGACTCTGAAGAGGAAGCATTTCACGCCGTTTCTGGCCATGTCCTGAAAGGGGATGCGCTGCGAGGCGCTGCCGGCCTCCCCCGGGATCCCAAGATCCCGCTGGAGGCCTTTGGCGGCGTGCTGGAGGAGGATAAAGGACCCGACGGCCTGCCACCCCCCGTCCCCCACCTTCCGGAAGATGACGTCCGAAGACTCCTTCAGGTACCTTCAGGTTTACATCATGTTACCCAATCTTTGGGAACATTGTGGCTGATGTTGGATTGTCTTGCAGGGCACCGGGACTAATACGTTTGAGCGCATGCTGATGAACCTGGAGGACAACTACCCCAACAAGGTGCAGGCCATGCTGAAGATCAACGCGGAGCTGGACCACCACATCGTGGGCGGCGCCGACCTGCTCACCGTCGCCCTGCGCTTCCAGACCTGCGGCCGCATCCACCTGCTCGCCATGCCATCGGGGATTCGAAACCTGCGGCCTCATCCAGCTGCAGGGGA
>184
CTGCGAGCTCGACAACATCATGCGCCTCACCGGCATCACCGGGATCGTCAACGGCATGGACGTCAGCGAGTGGGACCCCAGCAAGGACAAGTACATCGCCACCAAGTACGACGTGTCGACGGTGAGCTCTTAATCAGCCGAATGATCGTCTGATGAATTGGGTAAAAGGTTCACTGCGGATCCTGACTCTGAAAAGGAAGCATTTCACGCCATCGCTGGCCATGTCCTGAAAAGGGATGAGCTGCGAGGCGCTGCCGGCCTCCCCCGGGATCGCAAGATCCCGCTGGAGGCCTTTGGCGGCGGGCTGGAGGAGGATAAAGGACCCGACGGCCTGCCCCCCCCCGTCCCCCACCTTCTGGAAGATGACGTCCGAAGACGCCTTCAGGTACCTTCAGGTTTACATCATGTTACACAATCTTTGGGAACATTGTGGCTGATGGTGGATAGTCTTGCAGGGCACCGGGAAGAATAAGTTTGAGGGCATGCTTATGAACCCGGAGGAGAACTACCCCAACAAGTTGCGCCGCGTGCTGAAGATCAACGCGGAGATGGACCACCACATCGTGCCCGGCGCCGACCTGCTCAACGTCACCAGCCGCTTCCAGACCTGGGGCCGCATCCAGCTGCTCGCCATGCCATACCGGGTTCGTAACCTGCGGCCTCATCCAGCTGCAGGGGA
>185
GTGCGGGCTCGACACGTCATGGGCCTCACCGGCATCACCGGGATCGTCAACGGCATGGACGTCAGCGAGTGGGACCCCAGCAAGGACAAGTACATCGCCACCAAGTACGACGTGTCGACGGTGAGCTCTTAATCAGCCGAATGATCATCTGATGAATTGGGCAAAGTGTTCACTGCGTCTCCTGACTCTGACAAGGCAGCATTTGACGCCATCGCTGGCCATGTCCTGAAAAGGGATGCGCTGCGAGGCGCTGCCGGCCTCCCCCTGGATCCCAAGATACCGCTGGAGGCCTTTGGCGGCGTGCTGGAGGAGGATAAAGGACCCGACGGCCTGCCAGCCCCCGTCCCCCACCTTATGGAAGATGACGTCCGAAGACTCCTTCTGGTACCTTCAGGTTTACATCATGTTACCAAATCTTTGGGAGCAGTGTGGCTGATATTGGATTGTCTTGCAGGGCACCGGGAATAATAAGATCGAGCGCATGCTTATGAACCTGGAGGACAACTACCCCAACAAGGTGCGCCCCATGCTGAAGATCAACGCGGAGATGGACCACCACATCGTGGCCGGCGCCGACCTGCTCAACGTCACCATGCGCTTCCAGCCCTGGGGCCTCATCCACCTGCTCGGGATGCCATACCGCACGGAAACCTGCGGCCTCATCCAGCTGCAGGGGA
>186
GTGCGGGCTCGACACGTCATGGGCCTCACCGGCATCACCGGGATCGTCAACGGCATGGACGTCAGCGAGTGGGACCCCAGCAAGGACAAGTACATCGCCACCAAGTACGACGTGTCGACGGTGAGCTCTTAATCAGCCGAATGATCATCTGATGAATTGGGCAAAGTGTTCACTGCGTCTCCTGACTCTGACAAGGCAGCATTTGACGCCATCGCTGGCCATGTCCTGAAAAGGGATGCGCTGCGAGGCGCTGCCGGCCTCCCCCTGGATCCCAAGATACCGCTGGAGGCCTTTGGCGGCGTGCTGGAGGAGGATAAAGGACCCGACGGCCTGCCACCCCCCGTCCCCCACCTTCCGGAAGATGACGTCCGAAGACTCCTTCAGGTACCTTCAGGTTTACATCATGTTACAAAATCTTTGGGAACATTGTGGCTGATGTTGGATTGTCTTGCAGGGCACCGGGAATAATACGTTTGAGCGCATGCTGATGAACCCGGAGGACAACTACCCCAACAAGGTGCAGCCCATGCTGAAGATCAACGCGGAGCTGGACCACCACATCGTGGCCGGCGCCGACCTGCTCACCGTCACGCTGCGCTTCCAGACCTGGGGCCTCATCCACCTGCTCGCCATGACTCCGGGTTTGGAGACCCTGCGGGCCTCATCCAGCTGCAGGGGA
>187
CTGCGAGCTCGACAACATCATGCGCCTCACCGGCATCACCGGGATCGTCAACGGCATGGACGTCAGCGAGTGGGACCCCAGCAAGGACAAGTACATCGCCACCAAGTACGACGTGTCGACGGTGAGCTCTTAATCAGCCGAATGATCGTCTGATGAATTGGTTGAAGTGTTCTCTGCGGATCCTGACTCTGAAGAGGAAGCATTTCACGCCATTTCTGGCCATGTCCTCAAAAGGGATGCGCTGCGAGGCGCTGCCGGCCTCCCCCGGGATCCCAATATACCGCTGGAGGCCTTTGGCGGCGTGCTGGAGGAGGATAAAGGACCCGACGGCCTGCCACCCCCCGTCCCCCACCTTCCGGAAGATGACGTCCGAAGACTCCTTCAGGTACCTTCAGGTTTACATCATGTTACAAAATCTTTGGGAACATTGTGGCTGATGTTGGATTGTCTTGCAGGGCACCGGGAATAATACGTTTGAGCGCATGCTGATGAACCCGGAGGACAACTACCCCAACAAGGTGCAGCCCATGCTGAAGATCAACGCGGAGCTGGACCACCACATCGTGGCCGGCGCCGACCTGCTCACCGTCACGCTGCGCTTCCAGACCTGGGGCCTCATCCACCTGCTCGCCATGACTCCGGGTTTGGAGACCCTGCGGGCCTCATCCAGCTGCAGGGGA
>188
GCGAGACTGCGACAGCGTCATGCGCTCTCACCGCGCATCACCGGGTATCGTCAACGGCATGGACGTCAGCGAGTGGGACCCCAGCAAGGACAAGTACATCGCCACCAAGTACGACGTGTCGACGGTGAGCTCTTAATCTGCCGAATGATCGTCTGATGAATTGGTTAAAGTGTTCTCTGCGGATCCTGACTCTGAAAAGGAAGTTTTTCACGCCGTTTCTGGCCATGTCCTGAAAAGGGATGCGCTGCGAGGCGCTGCCGGCCTCCCCCGGGATCCCAATATCCCGCTGGAGGCCTTTGGCGGCGTGCTGCAGGAGGATAAAGGACCCGACGGCCTGCCCCCCCCCGTCCCCCACCTTCCGGAAGATGACGTCCGAAGACTCCTTCAGGTACCTTCAGGTTTACATCATGTTACCCAATCTTTGGGAACATTGTGGCTGATGTTGGATTGTCTTGCAGGGCACCGGGAATAATACGTTTGAGCGCATGCTGGTGAACCTGGAGGACAACTACCCCAACAAGGTGCACGCCATGCTGAAGATCAACGCGGAGCTGGACCACCACATCGTGGCCGGCGCCGACCTGTTCACCGTCACCCTGCGCTTCCAGACCTGGGGCCTCATCCACCTGCTCGGGATGACATACCGGGTTCGAAACCTGCGGCCTCATCCAGCTGCAGGGGA
>189
CTGCGAGCTCGACAACATCATGCGCCTCACCGGCATCACCGGGATCGTCAACGGCATGGACGTCAGCGAGTGGGACCCCAGCAAGGACAAGTACATCGCCACCAAGTACGACGTGTCGACGGTGAGCTCTTAATCTGTCGAATGATCGTCTGATGAATTGGGTGAAGTGTTCAGTGCGGATCCTGACTCTGAAAAGGAAGCATTTCACGCCATCGCTGGCCATGTGCTGAAAAGGGATGAGCTGCGAGGCGCTGCCGGCCTCCCCCGGGATCGCAAGATCCCGCTGGAGCCCTTTGGCGGCGGGCTGCAGGAGCATAAAGGACCCGACGGCCTGCCCCCCCCCGTCCCCCACCTTCTGGAGGATGACGTACGAAGACTCCTTCTGGTACCTTCAGGTTTACATCATGTTACACAATCTTTGGGAGCATTGTGGCTGATGTTGGATTGTCTTGCAGGGCACCGGGAATAATAAGTTTGAGCGCATGCTGATGAACCTGGAGGAGAACTACCCCAACAAGGTGCGCGCCGTGCTGAAGATCAACGAGGAGATGGACCACCACATCGTGGGCGGCGCCGACCTGCTCACCGTCACCCTGCGCTTCCAGACCTGGGGCCTCATCCAGCTGCTCGCCATGCCATACGGGGGTTCGTAACCTGCGGCCTCATCCAGCTGCAGGGGA
>190
CTGCGAGCTCGACAACATCATGCGCCTCACCGGCATCACCGGGATCGTCAACGGCATGGACGTCAGCGAGTGGGACCCCAGCAAGGACAAGTACATCGCCACCAAGTACGACGTGTCGACGGTGAGCTCTTAATCTGCCGAATGATCGTCTGATGAATTGGTTGAAGTGTTCTCTGCGGATCCTGACTCTGAAAAGGAAGTTTTTCACGCCGTTTCTGGCCATGTCCTCAAAGGGGATGCGCTGCGAGGCGCTGCCGGCCTCCCCCGGGATCCCAAGATCCCGCTGGAGGCCTTTGGCGGCGTGCTGGAGGAGGATAAAGGACCCGACGGCCTGCCACCCCCCGTCCCCCACCTTCCGGAAGATGACGTCCGAAGAGTCCTTCAGGTACCTTCAGGTTTACATCATGTTACAAAATCTTTGGGAACATTGTGGCTGATGTTGGATTGTCTTGCAGGGCACCGGGAATAATACGTTTGAGCGCATGCTGATGAACCCGGAGGACAACTACCCCAACAAGGTGCGCGCCATGCTGAAGATCAAGGAGGAGATGGACCACCACATCGTGGCCGGCGCGGACCTGTTCACCGTCACCCTGCGCTTCCAGCCCTGGGGCCTCATCCACCTGCTCGGGATGCCATACCGGGTTCGAAACCTGCGGCCTCATCCAGCTGCAGGGGA
>191
CTGCGAGCTCGACAACATCATGCGCCTCACCGGCATCACCGGGATCGTCAACGGCATGGACGTCAGCGAGTGGGACCCCAGCAAGGACAAGTACATCGCCACCAAGTACGACGTGTCGACGGTGAGCTCTCACTCTGCCGACTGATCGTCTGATGCATTGGTCGAAGTGTTCTCTGCGGATCCTGACTCTGAAGAGGAAGCATTTCACGCCATTTCTGGCCATGTCCTCAAAAGGGATGCGCTGCGAGGCGCTGCCGGCCTCCCCCGGGATCCCAATATCCCGCTGGAGGCCTTTGGCGGCGTGCTGGAGGAGGATAAAGGACCCGACGGCCTGCCACCCCCCGTCCCCCACCTTCCGGAAGATGACGTCCGAAGAGTCCTTCAGGTACCTTCAGGTTTACATCATGTTACCAAATCTTTGGGAACATTGTGGCTGATGTTGGATTGTCTTGCAGGGCACCGGGAATAATACGTTCGAGCGCATGCTGATGAACCCGGAGGACAACTACCCCAACAAGGTGCGCGCCATGCTGAAGATCAACGCGGAGCTGGACCACCACATCGTGGCCGGCGCCGACCTGCTCACCGTCACCAGCCGCTTCCAGACCTGGGGCCTCATCCACCTGCTCGGGATGCCTGCGGGGTGGGAGACCTGCGGCCTCATCCAGCTGCAGGGGA
>192
CTGCGAGCTCGACACATCATGCGCCTCACCGGCATCACCGGGATCGTCAACGGCATGGACGTCAGCGAGTGGGACCCCAGCAAGGACAAGTACATCGCCACCAAGTACGACGTGTCGACGGTGAGCTCTTAATCTGCCGAATGATCGTCTGATGAATTGGTTGAAGTGTTCTCTGCGGATCCTGACTCTGAAGAGGAAGCATTTCACGCCGTTTCTGGCCATGTCCTCAAAGGGGATGCGCTGCGAGGCGCTGCCGGCCTCCCCCGGGATCCCAAGATCCCGCTGGAGGCCTTTGGCGGCGTGCTGGAGGAGGATAAAGGACCCGACGGCCTGCCACCCCCCGTCCCCCACCTTCCGGAAGATGACGTACGAAGAGTCCTTCAGGTACCTTCAGGTTTACATCATGTTACCCAATCTTTGGGAACATTGTGGCTGATATTGGATTGTCTTGCAGGGCACCGGGCCTAATACGTTCGAGCGCATGCTGGGGAACCCGGAGGACAACTACCCCAACAAGGTGCAGGCCATGCTGAAGATCAACGCGGAGATGGACCACCACATCGTGCGCGGCGCCGACCTGCTCACCGTCACCCTCCGCTTCCAGCCCTGGGGCCTCATCCACCTGCTCGCCATGCCTCGGGGGTTGGTAGCCCTGCGGCCTCATCCAGCTGCAGGGGA
>193
CTGCGAGCTCGACAACATCATGCGCCTCACCGGCATCACCGGGATCGTCAACGGCATGGACGTCAGCGAGTGGGACCCCAGCAAGGACAAGTACATCGCCACCAAGTACGACGTGTCGACGGTGAGCTCTTAATCTGTCGAATGATCGTCTGATGAATTGGTTAAAGTGTTCTCTGCGGATCCTGACTCTGAAGAGGAAGCATTTCACGCCATTTCTGGCCATGTCCTCAAAAGGGATGAGCTGCGAGGCGCTGCCGGCCTCCCCCGGGATCCCAAGATCCCGCTGGAGGCCTTTGGCGGCGGGCTGGAGGAGGATAAAGGACCCGACGGCCTGCCCCCCCCCGTCCCCCACCTTCCGGAAGATGACGTCCGAAGACTCCTTCAGGTACCTTCAGGTTTACATCATGTTACAAAATCTTTGGGAGCATTGTGGCTGATATTGGATAGTCTTGCAGGGCACCGGGAAGAATAAGTTTGAGGGCATGCTGAGGAACCCGGAGGAGAACTACCCCAACAAGGTGCGCGCCATGCTGAAGATCAACGCGGAGCTGGACCACCACATCATGGCCGGCGCGGACCTGCTCAACGTCACCAGCCGCTTCCAGACCTGCGGCCTCATCCAGCTGCTCGCCATGCCATACGGGGTTCGTAACCCTGCGGCCTCATCCAGCTGCAGGGGA
>194
CTGCGAGCTCGACAACATCATGCGCCTCACCGGCATCACCGGGATCGTCAACGGCATGGACGTCAGCGAGTGGGACCCCAGCAAGGACAAGTACATCGCCACCAAGTACGACGTGTCGACGGTGAGCTCTTAATCTGCCGAATAATCATATGATGCATTTGGCAAGAGGTCCAGTGCGTCTCCTGACTCTGAAAAGGAAGCATTTCACGCCATTTCTGGCAATGTCCTGAAAAGGGATGAGCTGCGAGGCGCTGCCGGCCTCCCCCGGGATCCCAAGATCCCGCTGGAGCCCTTTGGCGGCGGGCTGCAGGAGCCTAAAGGACCCGACGGCCCGCCACCCCCCGTCCCCCACCTTACGGAAGATGACGTACGAAGAGTCCTTCTGGTACCTTCAGGTTTACATCATGTTACAAAATCTTTGGGAGCATTGTGGCTGATGTTGGATTGCCTTGCGGGGCACCGGGAATAATAAGTTTGAGCGCATGCTGATGAACCCGGAGGACAACTACCCCAACAAGGTGCGGGCCGTGCTGAAGAGCAACGAGGAGCTGGCCCCCCACATCATGGCCGGCGCCGACCTGTTCACCGTCACCCTGCGCTTCCAGACCTGGGGCCTCATCCACCTGCTCGGGATGACATACGGGCACGCGTACCCTGCGGCCTCATCCAGCTGCAGGGGA
>195
CTGCGAGCTCGACAACATCATGCGCCTCACCGGCATCACCGGGATCGTCAACGGCATGGACGTCAGCGAGTGGGACCCCAGCAAGGACAAGTACATCGCCACCAAGTACGACGTGTCGACGGTGAGCTCTCACCCAGCCGAATGATCGTCTGATGCATTGGTCGAAGTGTTCTCTGCGGATCCTGACTCTGACGCGGCAGCATTTCACGCCATTTCTGGCCATGTCCTCAAAAGGGATGCGCTGCGAGGCGCTGCCGGCCTCCCCCGGGATCCCAATATCCCGCTGGAGGCCTTTGGCGGCGTGCTGCAGGAGGATAAAGGACCCGACGGCCTGCCACCCCCCGTCCCCCACCTTACGGAAGATGACGTACGAAGAGTCCTTCAGGTACCTTCAGGTTTACATCATGTTACCAAATCTTTGGGAACATTGTGGCTGATAGTGGATTGTCTTGCAGGGCACCGGGAAGAATACGTTCGAGCGCATGCTGAGGAACCCGGAGGACAACTACCCCAACAAGGTGCGCCCCGTGCTGAAGATCAACGCGGAGCTGGACCACCACATCGTGGCCGGCGCCGACCTGCTCACCGTCACCCTCCGCTTCCAGCCCTGGGGCCGCATCCAGCTGCTCGGCATGCCTCGGGGGTTGGGAGACCCTGCGGCCTCATCCAGCTGCAGGGGA
>196
CTGCGAGCTCGACAACATCATGCGCCTCACCGGCATCACCGGGATCGTCAACGGCATGGACGTCAGCGAGTGGGACCCCAGCAAGGACAAGTACATCGCCACCAAGTACGACGTGTCGACGGTGAGCTCTTAATCTGCCGAATGATCGTCTGATGAATTGGTTGAAGTGTTCTCTGCGGATCCTGACTCTGAAAAGGAAGCATTTCACGCCATTTCTGGCCATGTCCTCAAAAGGGATGCGCTGCGAGGCGCTGCCGGCCTCCCCCGGGATCCCAAGATCCCGCTGGAGGCCTTTGGCGGCGTGCTGGAGGAGGATAAAGGACCCGACGGCCTGCCACCCCCCGTCCCCCACCTTCCGGAAGATGACGTCCGAAGAGTCCTTCAGGTACCTTCAGGTTTACATCATGTTACCAAATCTTTGGGAACATTGTGGCTGATGTTGGATTGTCTTGCAGGGCACCGGGAATAATAAGTTTGAGGGCATGCTGATGAACCTGGAGGACAACTACCCCAACAAGGTGCGCGCCATGCTGAAGATCAACGCGGAGATGGACCACCACATCGTGGCCGGCGCCGACCTGCTCACCGTCACCCTGCGCTTCCAGCCCTGGGGCCTCATCCACCTGCTCGGGATGCCATCGGGGATGGTAACCTGCGGCCTCATCCAGCTGCAGGGGA
>197
GTGCGGGTTCGGCACGTCATGGGCCTCACCGGGTCACCGGGATCGTCAACGGCATGGACGTCAGCGAGTGGGACCCCAGCAAGGACAAGTACATCGCCACCAAGTACGACGTGTCGACGGTGAGCTCTTAATCTGCCGAATGATCGTCTGATGAATTGGTTGAAGTGTTCTCTGCGGATCCTGACTCTGAAAAGGATGCATTTCACGCCGTTTCTGGCCATGTCCTGAAAAGGGATGCGCTGCGAGGCGCTGCCGGCCTCCCCCGGGACCCCAAGATCCCGCTGGAGCCCTTTGGCGGCGTGCTGCAGGAGGATAAAGGACCCGACGGCCTGCCACCCCCCGTCCCCCACCTTCTGGAAGATGACGTCCGAAGACTCCTTCAGGTACCTTCAGGTTTACATCATGTTACCCAATCTTTGGGAACATTGTGGCTGATATTGGATTGTCTTGCAGGGCACCGGGAATAATAAGTTTGAGCGCATGCTGATGAACCTGGAGGACAACTACCCCAACAAGGTGCGCGCCATGCTGAAGATCAACGCGGAGCTGGACCACCACATCGTGCGCGGCGCGGACCTGTTCACCGTCACCCTGCGCTTCCAGCCCTGCGGCCTCATCCACCTGCTCGGGATGCCATACCGGTTCGAAACCTGCGGCCTCATCCAGCTGCAGGGGA
>198
CTGCGAGCTCGACAACATCATGCGCCTCACCGGCATCACCGGGATCGTCAACGGCATGGACGTCAGCGAGTGGGACCCCAGCAAGGACAAGTACATCGCCACCAAGTACGACGTGTCGACGGTGAGCTCTCACCCTGCCGAATGATCGTCTGATGCATTGGTCGAAGTGTTCTCTGCGGATCCTGACTCTGAAGAGGAAGCATTTCACGCCGTTTCTGGCCATGTCCTCAAAGGGGATGCGCTGCGAGGCGCTGCCGGCCTCCCCCGGGATCCCAATATCCCGCTGGAGGCCTTTGGCGGCGTGCTGCAGGAGGATAAAGGACCCGACGGCCTGCCACCCCCCGTCCCCCACCTTCCGGAAGATGACGTACGAAGAGTCCTTCAGGTACCTTCAGGTTTACATCATGTTACCCAATCTTTGGGAACATTGTGGCTGATGTTGGATTGTCTTGCAGGGCACCGGGAAGAATACGTTCGAGCGCATGCTGATGAACCCGGAGGAGAACTACCCCAACAAGGTGCGCGCCGTGCTGAAGATCAACGCGGCGATGGACCACCACATCGTGGCCGGCGCCGACCTGCTCACCGTCACCAGCCGCTTCCAGCCCTGGGGCCTCATCCAGCTGCTCGCCATGCCTCGGGGGTTTCGTAACCCTGCGGCCTCATCCAGCTGCAGGGGA
>199
CTGCGAGCTCGACAACATCATGCGCCTCACCGGCATCACCGGGATCGTCAACGGCATGGACGTCAGCGAGTGGGACCCCAGCAAGGACAAGTACATCGCCACCAAGTACGACGTGTCGACGGTGAGCTCTTAATCAGCCGAATGATCGTCTGATGAATTGGTTGAAGTGTTCTCTGCGGATCCTGACTCTGAAGAGGAAGCATTTCACGCCGTTTCTGGCCATGTCCTCAAAGGGGATGCGCTGCGAGGCGCTGCCGGCCTCCCCCGGGATCCCAAGATCCCGCTGGAGGCCTTTGGCGGCGTGCTGGAGGAGGATAAAGGACCCGACGGCCTGCCACCCCCCGTCCCCCAGCTTCCGGAAGATGACGTCCGAAGACTCCTTCAGGTACCTTCAGGTTTACATCATGTTACCAAATCTTTGGGAGCATTGTGGCTGATGTTGGATTGTCTTGCAGGGCACCGGGAATAATAAGTTTGAGCGCATGCTGATGAACCTGGAGGACAACTACCCCAACAAGGTGCGCGCCATGCTGAAGATCAACGCGGAGATGGACCACCACATCGTGGCCGGCGCCGACCTGCTCACCGTCACCCTCCGCTTCCAGACCTGGGGCCGCATCCACCTGCTCGGCATGCCATCGGGGGTCGGAGACCTGCGGCCTCATCCAGCTGCAGGGGA
>200
CTGCGAGCTCGACAACATCATGCGCCTCACCGGCATCACCGGGATCGTCAACGGCATGGACGTCAGCGAGTGGGACCCCAGCAAGGACAAGTACATCGCCACCAAGTACGACGTGTCGACGGTGAGCTCTCAATCTGCCGAATGATCGTCTGATGAATTGGGCGAAGTGTTCTCTGCGGATCCTGACTCTGAAGAGGAAGCATTTCACGCCGTTTCTGGCCATGTCCTGAAAAGGGATGAGCTGCGAGGCGCTGCCGGCCTCCCCCGGGATCCCAAGATCCCGCTGGAGGCGTTTGGCGGCGGGCTGGAGGAGGATAAAGGACCCGACGGCCTGCCCCCCCCCGTCCCCCAGCTTCCGGAAGATGACGTCCGAAGACTCCTTCAGGTACCTTCAGGTTTACATCATGTTACCAAATCTTTGGGAGCATTGTGGCTGATGTTGGATTGTCTTGCAGGGCACCGGGAATAATACGTTCGAGCGCATGCTGATGAACCCGGAGGACAACTACCCCAACAAGGTGCGCGCCGTGCTGAAGATCAACGCGGAGATGGACCACCACATCGTGGCCGGCGCCGACCTGCTCACCGTCACCCTGGGCTTCCAGCCCTGCGGCCGCATCCACCTGCTCGGGATGCCTCGGGGGTCGGAGACCCTGCGGCCTCATCCAGCTGCAGGGGA
>201
ATGCGGCATCGACACGTCATGCGCCTCACCGCGCATCACCGGGATCGTCAACGGCATGGACGTCAGCGAGTGGGACCCCAGCAAGGACAAGTACATCGCCACCAAGTACGACGTGTCGACGGTGAGCTCTTGATCTGCCGAATGATCGTCTTGTGAATTGGTTAAAGGGTCGTCTGCGGATCCTGACTCTGAAGAGGAAGCATTTCACGCCATTTCTGGCCATGTCCTGAAAGGGGATGAGCTGCGAGGCGCTGCCGGCCTCCCCCGGGATCGCAAGATCCCGCTGGAGCCCTTTGGCGGCGTGCTGCAGGAGGATAAAGGACCCGACGGCCTGCCCCCCCCCGTCCCCCACCTTCCGGAAGATGACGTCCGAAGACTCCTTCTGGTACCTTCAGGTTTACATCATGTTACCAAATCTTTGGGAGCATTGTGGCTGATGTTGGATTGTCTTGCGGGGCACCGGGAATAATAAGTTTGAGCGCATGCTGATGAACCTGGAGGACAACTACCCCAACAAGGTGCGCGCCATGCTGAAGATCAACGAGGAGATGGACCACCACATCGTGGCCGGCGCCGACCTGCTCACCGTCACCCTGCGCTTCCAGACCTGGGGCCTCATCCACCTGCTCGCCATGCCATACCGGGTTCGTAGCCCTGCGGCCTCATCCAGCTGCAGGGGA
>202
CTGCGAGCTCGACAACATCATGCGCCTCACCGGCATCACCGGGATCGTCAACGGCATGGACGTCAGCGAGTGGGACCCCAGCAAGGACAAGTACATCGCCACCAAGTACGACGTGTCGACGGTGAGCTCTCACCCAGCCGAATGATCGTCTGATGCATTGGGCGAAAGGTTCTCTGCGGATCCTGACTCTGAAAAGGAAGCATTTCACGCCATTTCTGGCCATGTCCTGAAAAGGGATGAGCTGCGAGGCGCTGCCGGCCTCCCCCGGGATCCCAAGATCCCGCTGGAGCCCTTTGGCGGCGTGCTGGAGGAGGATAAAGGACCCGACGGCCTGCCCCCCCCCGTCCCCCACCTTCCGGAAGATGACGTACGAAGACTCCTTCAGGTACCTTCAGGTTTACATCATGTTACAAAATCTTTGGGAGCATTGTGGCTGATGTTGGATTGTCTTGCAGGGCACCGGGAATAATAAGTTTGAGGGCATGCTGATGAACCTGGAGGACAACTACCCCAACAAGGTGCACGCCGTGCTGAAGATCAACGAGGAGATGGACCACCACATCGTGGGCGGCGCCGACCTGCTCACCGTCACCCTGGGCTTCCAGACCTGGGGCCTCATCCACCTGCTCGGGATGCCATACGGGGTTCGTAACCTGCGGCCTCATCCAGCTGCAGGGGA
>203
CTGCGAGCTCGACACATCATGCGCCTCACCGGCATCACCGGGATCGTCAACGGCATGGACGTCAGCGAGTGGGACCCCAGCAAGGACAAGTACATCGCCACCAAGTACGACGTGTCGACGGTGAGCTCTTAATCTGCCGAATGATCGTCTGATGAATTGGTCAAAGTGTTCTCTGCGGATCCTGACTCTGAAAAGGAAGCATTTCACGCCATTTCTGGCCATGTCCTCAAAAGGGATGCGCTGCGAGGCGCTGCCGGCCTCCCCCGGGATCCCAAGATCCCGCTGGAGGCCTTTGGCGGCGGGCTGGAGGAGGATAAAGGACCCGACGGCCTGCCCCCCCCCGTCCCCCACCTTACGGAAGATGACGTACAAAGAGTCCTTCAGGTACCTTCAGGTTTACATCATGTTACCCAATCTTTGGGAACATTGTGCCTGATATTCGATTGCCTTGCAGGGCACCGGGAATAATAAGTTCGAGCGCATGCTGATGAACCCGGAGGACAACTACCCCAACAAGGTGCGCGCCGTGCTGAAGATCAACGCGGCGCTGGACCACCACATCGTGGCCGGCGCCGACCTGCTCACCGTCACCAGCCGCTTCCAGCCCTGGGGCCTCATCCAGCTGCAGGGGATGCCATCGGGGTTTGGTAACCTGCGGCCTCATCCAGCTGCAGGGGA
>204
GTGCGGGATCGATACGTCATGCGCCTCACCGGCATCACCGGGATCGTCAACGGCATGGACGTCAGCGAGTGGGACCCCAGCAAGGACAAGTACATCGCCACCAAGTACGACGTGTCGACGGTGAGCTCTTAATCAGCCGAATGATCGTCTGATGAATTGGTCAAGAGGTTCACTGCGGATCCTGACTCTGAAAAGGAAGCATTTCACGCCATTTCTGGCCATGTCCTGAAAAGGGATGAGCTGCAAGGCGCTGCCGGCCTCCCCCGGGATCCCAAGATCCCGCTGGAGCCCTTTGGCGGCGGGCTGCAGGAGCCTAAAGGACCCGACGGCCCGCCCCCCCCCGTCCCCCACCTTACGGAAGATGACGTACGAAGAGTCCTTCAGGTACCTTCAGGTTTACATCATGTTACAAAATCTTTGGGAGCATTGTGGCTGATGTTGGATTGCCTTGCAGGGCACCGGGAATAATAAGTTTGAGCGCATGCTGAGGAACCCGGAGGACAACTACCCCAACAAGGTGCGCGCCGTGCTGAAGAGCAACGAGGAGCTGGCCCACCACATCGTGCGCGGCGCCGACCTGTTCAACGCCACCCTGGGCTTCCAGACCTGGGGCCGCATCCACCTGCTCGCCATGCCATACCGCACGGTAACCCTGCGGCCTCATCCAGCTGCAGGGGA
>205
CTGCGAGCTCGACAACATCATGCGCCTCACCGGCATCACCGGGATCGTCAACGGCATGGACGTCAGCGAGTGGGACCCCAGCAAGGACAAGTACATCGCCACCAAGTACGACGTGTCGACGGTGAGCTCTTAATCTGCCGAATGATCGTCTGATGAATTGGTTGAAGTGTTCTCTGCGGATCCTGACTCTGAAAAGGAAGCATTTCACGCCATTTCTGGCCATGTCCTCAAAAGGGATGCGCTGCGAGGCGCTGCCGGCCTCCCCCTGGATCCCAATATCCCGCTGGAGGCCTTTGGCGGCGGGCTGGAGGAGGATAAAGGACCCGACGGCCTGCCACCCCCCGTCCCCCACCTTACGGAAGATGACGTACGAATAGTCCTTCAGGTACCTTCAGGTTTATATCATGTTACCAAATCTTTGGGAACATTGTGGCTGATATTGGATTGCCTTGCAGGGCACCGGGAATAATAAGTTCGAGCGCATGCTGATGAACCCGGAGGACAACTACCCCAACAAGGTGCGCGCCGTGCTGAAGATCAACGCGGAGATGGCCCACCACATCGTGGCCGGCGCCGACCTGCTCACCGTCACCAGCCGCTTCCAGACCTGCGGCCTCATCCAGCTGCTCGGGATGACTCGGGGGACTGTGGAGACCTTGCGGCTTCATCCAGCTGCAGGGGA
>206
CTGCGAGCTCGACAACATCATGCGCCTCACCGGCATCACCGGGATCGTCAACGGCATGGACGTCAGCGAGTGGGACCCCAGCAAGGACAAGTACATCGCCACCAAGTACGACGTGTCGACGGTGAGCTCTTAATCAGCCGAATGATCGTCTGATGAATTGGTTAAAGTGTTCTCTGCGGATCCTGACTCTGAAAAGGAAGCATTTCACGCCATTTCTGGCCATGTCCTGAAAAGGGATGAGCTGCGAGGCGCTGCCGGCCTCCCCCGGGATCGCAAGATCCCGCTGGAGGCCTTTGGCGGCGGGCTGGAGGAGGATAAAGGACCCGACGGCCTGCCCCCCCCCGTCCCCCACCTTCCGGAGGATGACGTACGAAGACTCCTTCTGGTACCTTCAGGTTTACATCATGTTACCAAATCTTTGGGAGCATTGTGGCTGATGTTGGATTGTCTTGCAGGGCACCGGGAATAATAAGTTTGAGGGCATGCTGATGAACCTGGAGGAGAACTACCCCAACAAGGTGCACGCCATGCTGAAGATCAACGCGGAGATGGACCACCACATCGTGGCCGGCGCCGACCTGCTCACCGTCACCCTGGGCTTCCAGACCTGGGGCCTCATCCACCTGCTCGGGATGCCTCGGGGATTCGTAACCCTGCGGCCTCATCCAGCTGCAGGGGA
>207
CTGCGAGCTCGACAACATCATGCGCCTCACCGGCATCACCGGGATCGTCAACGGCATGGACGTCAGCGAGTGGGACCCCAGCAAGGACAAGTACATCGCCACCAAGTACGACGTGTCGACGGTGAGCTCTCACTCTGCCGAATGATCGTCTGATGCATTGGTCAAAGTGTTCTCTGCGGATCCTGACTCTGAAAAGGAAGCATTTCACGCCATTTCTGGCCATGTCCTCAAAAGGGATGCGCTGCGAGGCGCTGCCGGCCTCCCCCGGGACCCCAAGATCCCGCTGGAGGCCTTTGGCGGCGTGCTGGAGGAGGATAAAGGACCCGACGGCCTGCCACCCCCCGTCCCCCACCTTCCGGAAGATGACGTCCGAAGAGTCCTTCTGGTACCTTCAGGTTTACATCATGTTACCAAATCTTTGGGAACATTGTGCCTGATGTTGGATTGCCTTGCAGGGCACCGGGAATAATACGTTCGAGCGCATGCTGATGAACCCGGAGGACAACTACCCCAACAAGGTGCGCGCCGTGCTGAAGATCAACGCGGAGCTGGACCACCACATCGTGGCCGGCGCCGACCTGCTCACCGTCACCCTGCGCTTCCAGACCTGCGGCCTCATCCAGCTGCTCGGCATGCCTCGGGGGCTCTGGTACCCCTGCGGCCTCATCCAGCTGCAGGGGA
>208
ATGCGGGATCGTCAGGTCATGCGCCTCACCGCGCATCACCGGGATCGTCAACGGCATGGACGTCAGCGAGTGGGACCCCAGCAAGGACAAGTACATCGCCACCAAGTACGACGTGTCGACGGTGAGCTCTTGATCTGCCGAATGATCGTCTGATGAATTGGTTAAAGTGTTCTCTGCGGATTCTGACTCTGAAAAGGAAGTTTTTCACGCCGTTTCTGGCCATGTCCTCAAAAGGGATGCGCTGCGAGGCGCTGCCGGCCTCCCCCGGGATCCCAATATCCCGCTGGAGCCCTTTGGCGGCGTGCTGCAGGAGGATAAAGGACCCGACGGCATGCCACCCCCCGTCCCCCAGCTTCCGGAAGATGACGTCCGAAGACTCCTTCAGGTACCTTGAGGTTTACATCATGTTACAAAATCTTTGGGAACATTGTGGCTGATGTTGGATTGTCTTGCGGGGCACCGGGAATAATACGTTTGAGCGCATGCTGGTGAACCCGGAGGACAACTACCCCAACAAGGTGCGCGCCATGCTGAAGATCAACGCGGCGCTGGACCACCACATCGTGGCCGGCGCGGACCTGCTCACCGTCACCCTGCGCTTCCAGCCCTTGGGCCTCATCCACCTGCTCGCCATGACATACCGCTTCGAACCCTGCGGCCTCATCCAGCTGCAGGGGA
>209
CTGCGAGCTCGACAACATCATGCGCCTCACCGGCATCACCGGGATCGTCAACGGCATGGACGTCAGCGAGTGGGACCCCAGCAAGGACAAGTACATCGCCACCAAGTACGACGTGTCGACGGTGAGCTCTCACCCTGCCGACTGATCGTCTGATGCATTGGTCGAAGTGTTCTCTGCGGATCCTGACTCTGAAAAGGCAGCATTTCACGCCATTTCTGGCCATGTCCTCAAAGGGGATGCGCTGCGAGGCGCTGCCGGCCTCCCCCGGGACCCCAAGATCCCGCTGGAGGCCTTTGGCGGCGTGCTGGAGGAGGATAAAGGACCCGACGGCCTGCCCCCCCCCGTCCCCCAGCTTCCGGAAGATGACGTCCGAAGAGTCCTTCAGGTACCTTCAGGTTTACATCATGTTACCCAATCTTTGGGAACATTGTGGCTGATGTTGGATTGTCTTGCAGGGCACCGGGAATAATAAGTTTGAGGGCATGCTGATGAACCTGGAGGACAACTACCCCAACAAGGTGCAGGCCATGCTGATGATCAACGCGGAGATGGACCACCACATCGTGGCCGGCGCGGACCTGCTCACCGTCGCCCTCCGCTTCCAGCCCTGGGGCCGCATCCAGCTGCTCGCCATGCCATCGGGGATTGGAAACCTGCGGCCTCATCCAGCTGCAGGGGA
>210
CTGCGAGCTCGACAACATCATGCGCCTCACCGGCATCACCGGGATCGTCAACGGCATGGACGTCAGCGAGTGGGACCCCAGCAAGGACAAGTACATCGCCACCAAGTACGACGTGTCGACGGTGAGCTCTCACCCTGCCGAATGATCGTCTGATGCATTGGGCGAAGTGTTCTCTGCGGATCCTGACTCTGAAAAGGAAGCATTTCACGCCGTTTCTGGCCATGTCCTGAAAAGGGATGCGCTGCGAGGCGCTGCCGGCCTCCCCCTGGATCCCAATATACCGCTGGAGGCCTTTGGCGGCGTGCTGGAGGAGGATAAAGGACCCGACGGCCTGCCCCCCCCCGTCCCCCACCTTCCGGAAGATGACGTCCGAAGAGTCCTTCAGGTACCTTCAGGTTTACATCATGTTACCCAATCTTTGGGAACATTGTGGCTGATGTTGGATTGTCTTGCAGGGCACCGGGAATAATAAGTTTGAGCGCATGCTGATGAACCTGGAGGACAACTACCCCAACAAGGTGCGCGCCGTGCTGAAGATCAACGCGGAGCTGGACCACCACATCGTGGCCGGCGCCGACCTGCTCACCGTCACCCTGCGCTTCCAGCCCTGGGGCCTCATCCAGCTGCTCGCCATGCCATCGGGGGTTCGAGACCTGCGGCCTCATCCAGCTGCAGGGGA
>211
CTGCGAGCTCGACAACATCATGCGCCTCACCGGCATCACCGGGATCGTCAACGGCATGGACGTCAGCGAGTGGGACCCCAGCAAGGACAAGTACATCGCCACCAAGTACGACGTGTCGACGGTGAGCTCTTAATCAGCCGAATGATCGTCTGATGAATTGGTTAAAGTGTTCTCTGCGGATCCTGACTCTGAAAAGGAAGCATTTCACGCCGTTTCTGGCCATGTCCTGAAAGGGGATGCGCTGCGAGGCGCTGCCGGCCTCCCCCGGGATCCCAAGATCCCGCTGGAGGCCTTTGGCGGCGTGCTGGAGGAGGATAAAGGACCCGACGGCCTGCCACCCCCCGTCCCCCACCTTCCGGAAGATGACGTCCGAAGACTCCTTCAGGTACCTTCAGGTTTACATCATGTTACCCAATCTTTGGGAGCATTGTGGCTGATGTTGGATTGTCTTGCAGGGCACCGGGAATAATAAGTTTGAGCGCATGCTGATGAACCTGGAGGACAACTACCCCAACAAGGTGCACGCCATGCTGAAGATCAACGCGGAGATGGACCACCACATCGTGGCCGGCGCCGACCTGCTCACCGTCGCCCTGCGCTTCCAGCCCTGGGGCCTCATCCACCTGCTCGCCATGCCATCGGGGGTTCGTAACCTGCGGCCTCATCCAGCTGCAGGGGA
>212
CTGCGAGCTCGACAACATCATGCGCCTCACCGGCATCACCGGGATCGTCAACGGCATGGACGTCAGCGAGTGGGACCCCAGCAAGGACAAGTACATCGCCACCAAGTACGACGTGTCGACGGTGAGCTCTTAATCAGCCGAATGATCGTCTGATGAATTGGGTAAAGTGTTCTCTGCGGATCCTGACTCTGAAGAGGAAGCATTTCACGCCATTTCTGGCCATGTCCTCAAAGGGGATGAGCTGCGAGGCGCTGCCGGCCTCCCCCGGGATCCCAAGATCCCGCTGGAGGCCTTTGGCGGCGGGCTGGAGGAGGATAAAGGACCCGACGGCCTGCCCCCCCCCGTCCCCCACCTTCCGGAAGATGACGTACGAAGACTCCTTCTGGTACCTTCAGGTTTACATCATGTTACAAAATCTTTGGGAGCATTGTGGCTGATGTTGGATTGTCTTGCAGGGCACCGGGAATAATAAGTTTGAGGGCATGCTGATGAACCTGGAGGACAACTACCCCAACAAGGTGCGCGCCGTGCTGATGATCAACGAGGAGATGGACCACCACATCGTGGCCGGCGCCGACCTGCTCACCGTCGCCCTGGGCTTCCAGACCTGGGGCCTCATCCACCTGCTCGCCATGCCATCGGGGACGGTAACCCTGCGGCCTCATCCAGCTGCAGGGGA
>213
CTGCGAGCTCGACAACATCATGCGCCTCACCGGCATCACCGGGATCGTCAACGGCATGGACGTCAGCGAGTGGGACCCCAGCAAGGACAAGTACATCGCCACCAAGTACGACGTGTCGACGGTGAGCTCTTAATCTGCCGAATGATCGTCTGATGAATTGGTTGAAGTGTTCTCTGCGGATCCTGACTCTGAAAAGGAAGCATTTCACGCCGTTTCTGGCCATGTCCTGAAAAGGGATGCGCTGCGAGGCGCTGCCGGCCTCCCCCGGGATCCCAAGATCCCGCTGGAGGCCTTTGGCGGCGTGCTGGAGGAGGATAAAGGACCCGACGGCCTGCCACCCCCCGTCCCCCACCTTCCGGAAGATGACGTCCGAAGACTCCTTCAGGTACCTTCAGGTTTACATCATGTTACCAAATCTTTGGGAGCATTGTGGCTGATGTTGGATTGTCTTGCAGGGCACCGGGAATAATAAGTTTGAGGGCATGCTGATGAACCTGGAGGACAACTACCCCAACAAGGTGCAGGCCGTGCTGAAGATCAACGCGGAGATGGACCACCACATCGTGGCCGGCGCCGACCTGCTCACCGTCACCCTGGGCTTCCAGACCTGGGGCCGCATCCACCTGCTCGGGATGCCATCGGGGATTCGTAACCTGCGGCCTCATCCAGCTGCAGGGGA
>214
CTGCGAGCTCGACAACATCATGCGCCTCACCGGCATCACCGGGATCGTCAACGGCATGGACGTCAGCGAGTGGGACCCCAGCAAGGACAAGTACATCGCCACCAAGTACGACGTGTCGACGGTGAGCTCTTAATCTGCCGAATGATCGTCTGATGAATTGGTTAAAGTGTTCTCTGCGGATCCTGACTCTGAAGAGGAAGCATTTCACGCCATTTCTGGCCATGTCCTGAAAAGGGATGCGCTGCGAGGCGCTGCCGGCCTCCCCCGGGATCCCAAGATACCGCTGGAGGCCTTTGGCGGCGTGCTGGAGGAGGATAAAGGACCCGACGGCCTGCCACCCCCCGTCCCCCACCTTCCGGAAGATGACGTACGAAGACTCCTTCAGGTACCTTCAGGTTTACATCATGTTACACAATCTTTGGGAACATTGTGGCTGATGTTGGATTGTCTTGCAGGGCACCGGGAATAATAAGTTTGAGGGCATGCTGATGAACCTGGAGGACAACTACCCCAACAAGGTGCAGGCCATGCTGAAGATCAACGAGGAGATGGACCACCACATCGTGGGCGGCGCCGACCTGCTCAACGTCGCCCTGGGCTTCCAGACCTGGGGCCTCATCCACCTGCTCGCCATGACATCGGGGTCTCGAAACCTGCGGCCTCATCCAGCTGCAGGGGA
>215
CTGCGAGCTCGACACATCATGCGCCTCACCGGCATCACCGGGATCGTCAACGGCATGGACGTCAGCGAGTGGGACCCCAGCAAGGACAAGTACATCGCCACCAAGTACGACGTGTCGACGGTGAGCTCTTAATCAGCCGAATGATCAACTGATGAATTGGTTGAAAGGTTCTCTGCGGATCCTGACTCTGAAAAGGAAGCATTTCACGCCGTTTCTGGCCATGTCCTGAAAGGGGATGAGCTGCGAGGCGCTGCCGGCCTCCCCCGGGATCCCAAGATACCGCTGGAGGCCTTTGGCGGCGTGCTGGAGGAGGATAAAGGACCCGACGGCCTGCCACCCCCTGTCCCCCAGCTTCCGGAAGATGACGTACGAAGACGCCTTCAGGTACCTTCAGGTTTACATCATGTTACACAATCTTTGGGAACATTGTGGCTGATGTTGGATTGTCTTGCAGGGCACCGGGAATAATACGTTTGAGGGCATGCTTGTGAACCTGGAGGACAACTACCCCAACAAGGTGCAGCGCATGCTGAAGATCAACGCGGAGATGGACCACCACATCGTGCGCGGCGCCGACCTGCTCACCGTCACCCTGCGCTTCCAGACCTGGGGCCGCATCCACCTGCTCGCCATGACATACCGGGTTCGTAACCTGCGGCCTCATCCAGCTGCAGGGGA
>216
CTGCGAGCTCGACAACATCATGCGCCTCACCGGCATCACCGGGATCGTCAACGGCATGGACGTCAGCGAGTGGGACCCCAGCAAGGACAAGTACATCGCCACCAAGTACGACGTGTCGACGGTGAGCTCTCAATCTGCCGAATGATCGTCTGATGAATTGGTTGAAGTGTTCTCTGCGGATCCTGACTCTGAAAAGGAAGCATTTCACGCCGTTTCTGGCCATGTCCTCAAAGGGGATGCGCTGCGAGGCGCTGCCGGCCTCCCCCGGGATCCCAAGATCCCGCTGGAGGCCTTTGGCGGCGTGCTGCAGGAGGATAAAGGACCCGACGGCCTGCCACCCCCCGTCCCCCACCTTCCGGAAGATGACGTCCGAAGACTCCTTCAGGTACCTTCAGGTTTACATCATGTTACCCAATCTTTGGGAACATTGTGGCTGATGTTGGATTGTCTTGCAGGGCACCGGGAATAATACGTTTGAGGGCATGCTTGTGAACCTGGAGGACAACTACCCCAACAAGGTGCGCGCCGTGCTGAAGATCAACGCGGAGATGGACCACCACATCATGCGCGGCGCCGACCTGCTCACCGTCACCCTGCGCTTCCAGACCTGGGGCCTCATCCAGCTGCTCGCCATGCCATCCGGGGTTTGGTAACCCTGCGGCCTCATCCAGCTGCAGGGGA
>217
CTGCGAGCTCGACAACATCATGCGCCTCACCGGCATCACCGGGATCGTCAACGGCATGGACGTCAGCGAGTGGGACCCCAGCAAGGACAAGTACATCGCCACCAAGTACGACGTGTCGACGGTGAGCTCTTAATCTGCCGAATGATCGTCTGATGAATTGGTTGAAGTGTTCTCTGCGGATCCTGACTCTGAAGAGGAAGCATTTCACGCCGTTTCTGGCCATGTCCTCAAAGGGGATGCGCTGCGAGGCGCTGCCGGCCTCCCCCGGGATCCCAAGATACCGCTGGAGGCCTTTGGCGGCGTGCTGGAGGAGGATAAAGGACCCGACGGCCTGCCACCCCCCGTCCCCCACCTTCCGGAAGATGACGTACGAAGACTCCTTCAGGTACCTTCAGGTTTACATCATGTTACCCAATCTTTGGGAACATTGTGGCTGATGTTGGATTGTCTTGCAGGGCACCGGGACTAATACGTTTGAGCGCATGCTGATGAACCTGGAGGACAACTACCCCAACAAGGTGCAGGCCATGCTGAAGATCAACGCGGAGATGGACCACCACATCGTGGGCGGCGCGGACCTGTTCACCGTCGCGCTGGGCTTCCAGACCTGGGGCCGCATCCACCTGCTCGGGATGCGATCGGGGTCGGAGACCCTGCGGCCTCATCCAGCTGCAGGGGA
>218
CTGCGAGCTCGACAACATCATGCGCCTCACCGGCATCACCGGGATCGTCAACGGCATGGACGTCAGCGAGTGGGACCCCAGCAAGGACAAGTACATCGCCACCAAGTACGACGTGTCGACGGTGAGCTCTTAATCTGCCGAATGATCGTCTGATGCATTGGTTGAAGTGTTCTCTGCGGATCCTGACTCTGAAGAGGAAGCATTTCACGCCGTTTCTGGCCATGTCCTGAAAAGGGATGCGCTGCGAGGCGCTGCCGGCCTCCCCCGGGACCCCAAGATCCCGCTGGAGGCCTTTGGCGGCGTGCTGGAGGAGGATAAAGGACCCGACGGCCTGCCCCCCCCCGTCCCCCAGCTTCCGGAAGATGACGTCCGAAGAGTCCTTCAGGTACCTTCAGGTTTACATCATGTTACCAAATCTTTGGGAGCATTGTGGCTGATATTGGATTGTCTTGCAGGGCACCGGGAATAATAAGTTTGAGCGCATGCTGGTGAACCTGGAGGACAACTACCCCAACAAGGTGCACGCCGTGCTGAAGATCAACGCGGAGATGGACCACCACATCGTGGGCGGCGCCGACCTGCTCACCGTCACCCTGCGCTTCCAGCCCTGGGGCCTCATCCACCTGCTCGCCATGCCATCGGGGATTCGAAACCTGCGGCCTCATCCAGCTGCAGGGGA
>219
CTGCGAGCTCGACAACATCATGCGCCTCACCGGCATCACCGGGATCGTCAACGGCATGGACGTCAGCGAGTGGGACCCCAGCAAGGACAAGTACATCGCCACCAAGTACGACGTGTCGACGGTGAGCTCTTAATCAGTCGAATGATCGACTGATGAATTGGTTAAAAGGTTCAGTGCGGATCCTGACTCTGAAGAGGAAGCATTTCACGCCATTTCTGGCCATGTCCTCAAAAGGGATGAGCTGCGAGGCGCTGCCGGCCTCCCCCGGGATCGCAAGATCCCGCTGGAGGCCTTTGGCGGCGGGCTGGAGGAGGATAAAGGACCCGACGGCCTGCCCCCCCCCGTCCCCCAGCTTCCGGAGGATGACGTACGAAGACGCCTTCAGGTACCTTCAGGTTTACATCATGTTACAAAATCTTTGGGAGCATTGTGGCTGATGTTGGATTGTCTTGCAGGGCACCGGGAATAATAAGTTTGAGGGCATGCTGATGAACCTGGAGGAGAACTACCCCAACAAGGTGCGCCCCGTGCTGAAGATCAACGAGGAGATGGACCACCACATCGTGGGCGGCGCCGACCTGCTCACCGTCGCCCTGGGCTTCCAGACCTGGGGCCTCATCCACCTGCTCGCCATGCCATACGGGGTCGGTAACCTGCGGCCTCATCCAGCTGCAGGGGA
>220
CTGCGAGCTCGACAACATCATGCGCCTCACCGGCATCACCGGGATCGTCAACGGCATGGACGTCAGCGAGTGGGACCCCAGCAAGGACAAGTACATCGCCACCAAGTACGACGTGTCGACGGTGAGCTCTTAATCAGCCGAATGATCGTCTGATGAATTGGTCAAAGTGTTCTCTGCGGATCCTGACTCTGAAGAGGAAGCATTTCACGCCATTTCTGGCCATGTCCTGAAAAGGGATGCGCTGCGAGGCGCTGCCGGCCTCCCCCGGGATCGCAAGATCCCGCTGGAGGCCTTTGGCGGCGTGCTGGAGGAGGATAAAGGACCCGACGGCCTGCCCCCCCCCGTCCCCCACCTTCCGGAAGATGACGTCCGAAGAGTCCTTCAGGTACCTTCAGGTTTACATCATGTTACCAAATCTTTGGGAACATTGTGGCTGATGTTGGATTGTCTTGCAGGGCACCGGGAATGATACGTTCGAGCGCATGCTGATGAACCCGGAGGACAACTACCCCAACAAGGTGCACGCCATGCTGAAGATCAACGCGGAGCTGGACCACCACATCGTGGCCGGCGCCGACCTGCTCACCGTCACCATGCGCTTCCAGCCCTGGGGCCGCATCCACCTGCTCGGGATGCCATACGGGGACGGAAACCTGCGGCCTCATCCAGCTGCAGGGGA
>221
CTGCGAGCTCGACAACATCATGCGCCTCACCGGCATCACCGGGATCGTCAACGGCATGGACGTCAGCGAGTGGGACCCCAGCAAGGACAAGTACATCGCCACCAAGTACGACGTGTCGACGGTGAGCTCTTAATCAGTCGAATGATCGTCTGATGAATTGGTTGAAAGGTTCTCTGCGGATCCTGACTCTGAAGAGGAAGCATTTCACGCCATTTCTGGCCATGTCCTGAAAAGGGATGAGCTGCGAGGCGCTGCCGGCCTCCCCCGGGATCCCAAGATCCCGCTGGAGCCCGCTGGCGGCGGGCTGCAGGAGGCTAAAGGACCCGACGGCCTGCCCCCCCCCGTCCCCCACCTTCCGGAAGATGACGTACGAAGACGCCTTCAGGGACCTTCAGGTTTACATCATGTTACACAATCTTTGGGAGCATTGTGGCTGATGTTGGATTGTCTTGCAGGGCACCGGGAATAATAAGATTGAGGGCATGCTGATGAACCTGGAGGAGAACTACCCCAACAAGGTGCAGGCCGTGCTGAAGATCAACGAGGAGATGGACCACCACATCGTGGGCGGCGCCGACCTGCTCACCGTCACCCTGCGCTTCCAGACCTGGGGCCTCATCCACCTGCTCGGGATGCCATACCGGGGTTCGTAACCCTGCGGCCTCATCCAGCTGCAGGGGA
>222
CTGCGGGCTCGACAACATCATGCGCCTCACCGGCATCACCGGGATCGTCAACGGCATGGACGTCAGCGAGTGGGACCCCAGCAAGGACAAGTACATCGCCACCAAGTACGACGTGTCGACGGTGAGCTCTTACTCAGCCGACTGATCATCTTATGCATTTGTTAAAGTGTTCTCTGCGGATCCTGACTCTGAAGAGGAAGCATTTCACGCCGTTTCTGGCCATGTCCTGAAAAGGGATGCGCTGCGAGGCGCTGCCGGCCTCCCCCGGGATCCCAATATCCCGCTGGAGCCCTTTGGCGGCGTGCTGCAGGAGGATAAAGGACCCGACGGCCTGCCCCCCCCCGTCCCCCACCTTCCGGAAGATGACGTCCGAAGAGTCCTTCAGGGACCTTCAGGTTTACATCATGTTACCCAATCTTTGGGAGCATTGTGGCTGATGTTGGATTGTCTTGCAGGGCACCGGGAATAATACGATTGAGCGCATGCTGATGAACCTGGAGGACAACTACCCCAACAAGGTGCAGGCCATGCTGAAGATCAACGAGGAGATGGACCACCACATCGTGGGCGGCGCCGACCTGCTCACCGTCACCCTGCGCTTCCAGCTCTGGGGCCTCATCCAGCTGCTCGGGATGCCATACCGGATCGAACCCTGCGGCCTCATCCAGCTGCAGGGGA
>223
CTGCGAGCTCGACAACATCATGCGCCTCACCGGCATCACCGGGATCGTCAACGGCATGGACGTCAGCGAGTGGGACCCCAGCAAGGACAAGTACATCGCCACCAAGTACGACGTGTCGACGGTGAGCTCTTAATCAGCCGAATGATCGTCTGATGAATTGGGTAAAGTGTTCTCTGCGGATCCTGACTCTGAAAAGGAAGCATTTCACGCCATTTCTGGCCATGTCCTGAAAAGGGATGAGCTGCGAGGCGCTGCCGGCCTCCCCCGGGATCCCAAGATCCCGCTGGAGCCCTTTGGCGGCGGGCTGCAGGAGGATAAAGGACCCGACGGCCTGCCCCCCCCCGTCCCCCACCTTATGGAGGATGACGTCCGAAGACTCCTTCTGGTACCTTCAGGTTTACATCATGTTACCAAATCTTTGGGAGCATTGTGGCTGATGTTGGATTGTCTTGCAGGGCACCGGGAATAATAAGTTTGAGGGCATGCTGATGAACCCGGAGGAGAACTACCCCAACAAGGTGCGCGCCGTGCTGAAGATCAACGCGGAGATGGACCACCACATCGTGGCCGGCGCCGACCTGCTCACCGTCACCCTGGGCTTCCAGACCTGCGGCCTCATCCACCTGCTCGGGATGCCTCGGGGGATGGTAACCCTGCGGCCTCATCCAGCTGCAGGGGA
>224
CTGCGAGCTCGACAACATCATGCGCCTCACCGGCATCACCGGGATCGTCAACGGCATGGACGTCAGCGAGTGGGACCCCAGCAAGGACAAGTACATCGCCACCAAGTACGACGTGTCGACGGTGAGCTCTTAATCTGCCGAATGATCGTCTGATGAATTGGTTAAAGTGTTCACTGCGGATCCTGACTCTGAAAAGGAAGCATTTCACGCCATTTCTGGCCATGTCCTGAAAAGGGATGCGCTGCGAGGCGCTGCCGGCCTCCCCCGGGATCCCAAGATCCCGCTGGAGGCCTTTGGCGGCGGGCTGGAGGAGGATAAAGGACCCGACGGCCTGCCCCCCCCCGTCCCCCACCTTATGGAGGATGACGTACGAAGAGTCCTTCTGGGACCTTCAGGTTTACATCATGTTACAAAATCTTTGGGAGCATTGTGGCTGATGTTGGATTGTCTTGCAGGGCACCGGGAAGAATAAGTTTGAGCGCATGCTGATGAACCTGGAGGACAACTACCCCAACAAGGTGCAGGCCGTGCTGAAGATCAACGAGGAGAAGGACCACCACATCGTGGGCGGCGCCGACCTGCTCACCGTCACCATGCGCTTCCAGACCTGGGGCCTCATCCAGCTGCTCGGGATGCCATACGCGCACGGTAACCTGCGGCCTCATCCAGCTGCAGGGGA
>225
CTGCGAGCTCGACAACATCATGCGCCTCACCGGCATCACCGGGATCGTCAACGGCATGGACGTCAGCGAGTGGGACCCCAGCAAGGACAAGTACATCGCCACCAAGTACGACGTGTCGACGGTGAGCTCTTAACCAGTCGAATGATCATCTTATGAATTTGTTGAAAGGTTCACTGCGGATCCTGACTCTGAAAAGGAAGCATTTCACGCCATTTCTGGCCATGTCCTGAAAGGGGATGAGCTGCGAGGCGCTGCCGGCCTCCCCCGGGATCCCAAGATACCGCTGGAGGCCTTTGGCGGCGGGCTGGAGGAGGATAAAGGACCCGACGGCCTGCCACCCCCCGTCCCCCAGCTTCCGGAAGATGACGTACGAAGACTCCTTCTGGTACCTTCAGGTTTACATCATGTTACAAAATCTTTGGGAGCATTGTGGCTGATGTTGGATTGTCTTGCAGGGCACCGGGAATAATAAGTTTGAGGGCATGCTGATGAACCTGGAGGACAACTACCCCAACAAGGTGCAGGGCGTGCTGAAGATCAACGAGGAGATGGACCACCACATCGTGCGCGGCGCCGACCTGCTCACCGTCACCCTGCGCTTCCAGACCTGGGGCCTCATCCAGCTGCTCGGCATGCCATACCGGGGTTCGTAACCCTGCGGCCTCATCCAGCTGCAGGGGA
>226
CTGCGAGCTCGACAACATCATGCGCCTCACCGGCATCACCGGGATCGTCAACGGCATGGACGTCAGCGAGTGGGACCCCAGCAAGGACAAGTACATCGCCACCAAGTACGACGTGTCGACGGTGAGCTCTCGCTCAGCCGAATGATCGACTGGTGCATGTGGCGAAAGGTCCACTGCGGATCCTGACTAGGAAAAGGAAGCATTTCACGCCATCGCTGGCCATGCCCTCAACGGGGATGCGCTGCAAGGCGCTGCCGGCCTCCCCCGGGCTCGCAAGATACCGCTGGAGGCCTTTGGCGGCGTGCTGGAGGAGGATAAAGGACCCGACGGCCTGCCACCCCCTGTCCCCCACCTTACGGAAGATGACGTACGAAGAGGCCTTCTGGGACCTTCAGGTTTACATCATGTTACAAAATCTTTGGGAGCATTGTGGCTGATGTTGGATTGCCTTGCGGAGCACCGGGACTAATAAGTTTGAGCGCATGCTGATGAACCTGGAGGACAACTACCCCAACAAGGTGCAGCCCATGCTGAAGATCAACGAGGAGCTGGCCCACCACATCATGGCCGGCGCCGACCTGTTCACCGTCACCCTGGGCTTCCAGATCTGGGGCCGCATCCACCTGCTCGGGATGCCATACGGGGACGGTACCCTGCGGCCTCATCCAGCTGCAGGGGA
>227
CTGCGAGCTCGACAACATCATGCGCCTCACCGGCATCACCGGGATCGTCAACGGCATGGACGTCAGCGAGTGGGACCCCAGCAAGGACAAGTACATCGCCACCAAGTACGACGTGTCGACGGTGAGCTCTTAATCAGTCGAATGATCGACTGATGAATTGGGTAAAAGGTTCTCTGCGGATCCTGACTCTGAAGAGGAAGCATTTCACGCCATTTCTGGCCATGTCCTGAAAGGCGCTGAGCTGCGAGGCGCTGCCGGCCTCCCCCGGCCTCCCCGGATACCGGAGGAGCCCGCTGGCGGCATGCTGCAGGAGGATAAAGGACCCGACGGCCCGCCACCCCCCGTCCCCCACCTTCCGGAAGATGATGTAGGAAGACGTCCTCATCGTCCTTCTGGTACATATTAGGTAGCACAATCTTTGGGAACATTGTGGCTTATGGTGGATAGTCTTGCAGAGCACCGGGCCTAATACGATTGAGGCGATGGAGAGGAACCTGGAGGAGAACTACCCCAAGAAGGTGCAGCGCATGCTGATGAGCAACGAGGAGATGGACCACGACAAGGTGCGCGGCGTGGAGAAGCTCAACGCGGCCCTGGCGCTCCAGATCTTGGGCGGCATCCAGCTGCTCGCGATGACAACCGGGGTTTCGAACCCTGCGGCCTCATCCAGCTGCAGGGGA
>228
CTGCGAGCTCGACAACATCATGCGCCTCACCGGCATCACCGGGATCGTCAACGGCATGGACGTCAGCGAGTGGGACCCCAGCAAGGACAAGTACATCGCCACCAAGTACGACGTGTCGACGGTGAGCTCTCAATCAGCCGAATGATCGACTGATGAATTGGGCGAAAGGTTCACTGCGGATCCTGACTCTGAAAAGGAAGCATTTCACGCCATTTCTGGCCATGTCCTGAAAAGGGATGAGCTGCGAGGCGCTGCCGGCCTCCCCCGGGATCCCAAGATACCGCTGGAGGCCTTTGGCGGCGGGCTGGAGGAGGATAAAGGACCCGACGGCCTGCCCCCCCCCGTCCCCCACCTTCCGGAAGATGACGTACGAAGACGCCTTCTGGGACCTTCAGGTTTACATCATGTTAGCCAATCTTTGGGAGCATTGTGGCTGATGTTGGATTGCCTTGCAGGGCACCGGGAATAATAAGATTGAGCGCATGCTGAGGAACCTGGAGGAGAACTACCCCAACAAGGTGCAGGCCATGCTGAAGATCAACGAGGAGATGGACCACCACATCGTGGGCGGCGCCGACCTGCTCAACGTCACCCTGCGCTTCCAGACCTGGGGCCTCATCCACCTGCTCGGGATGCCATACCGGGTTCGTAACCTGCGGCCTCATCCAGCTGCAGGGGA
>229
CTGCGAGCTCGACAACATCATGCGCCTCACCGGCATCACCGGGATCGTCAACGGCATGGACGTCAGCGAGTGGGACCCCAGCAAGGACAAGTACATCGCCACCAAGTACGACGTGTCGACGGTGAGCTCTCAATCAGCCGAATGATCGTCTGATGAATTGGTTAAAAGGTTCTCTGCGGATCCTGACTCTGAAGAGGAAGCATTTCACGCCATTTCTGGCCATGTCCTGAAAAGGGATGAGCTGCGAGGCGCTGCCGGCCTCCCCCGGGATCCCAAGATCCCGCTGGAGGCCTTTGGCGGCGGGCTGGAGGAGGATAAAGGACCCGACGGCCTGCCCCCCCCCGTCCCCCACCTTCCGGAAGATGACGTACGAAGACGCCTTCTGGTACCTTCAGGTTTACATCATGTTACCCAATCTTTGGGAGCATTGTGGCTGATGTTGGATTGTCTTGCAGGGCACCGGGAATAATAAGATTGAGGGCATGCTGATGAACCTGGAGGACAACTACCCCAACAAGGTGCACGCCATGCTGAAGATCAACGAGGAGATGGACCACCACATCGTGGCCGGCGCCGACCTGCTCAACGTCGCCCTGGGCTTCCAGACCTGGGGCCTCATCCACCTGCTCGCCATGCCATCCGGGGTTCGTAACCTGCGGCCTCATCCAGCTGCAGGGGA
>230
CTGCGAGCTCGACAACATCATGCGCCTCACCGGCATCACCGGGATCGTCAACGGCATGGACGTCAGCGAGTGGGACCCCAGCAAGGACAAGTACATCGCCACCAAGTACGACGTGTCGACGGTGAGCTCTTAATCAGCCGAATGATCGTCTGATGAATTGGGTAAAAGGTTCTCTGCGGATCCTGACTCTGAAAAGGAAGCATTTCACGCCATTTCTGGCCATGTCCTGAAAAGGGATGCGCTGCGAGGCGCTGCCGGCCTCCCCCGGGATCCCAAGATCCCGCTGGAGGCCTTTGGCGGCGGGCTGGAGGAGGATAAAGGACCCGACGGCCTGCCCCCCCCCGTCCCCCACCTTCTGGAAGATGACGTACGAAGACTCCTTCTGGTACCTTCAGGTTTACATCATGTTACACAATCTTTGGGAGCATTGTGGCTGATGTTGGATTGTCTTGCAGGGCACCGGGAATAATAAGATTGAGGGCATGCTGATGAACCTGGAGGAGAACTACCCCAACAAGGTGCGCGCCGTGCTGAAGATCAACGAGGAGATGGACCACCACATCGTGGCCGGCGCCGACCTGCTCACCGTCACCAGCCGCTTCCAGACCTGGGGCCTCATCCACCTGCTCGGGATGCGATACGGGGTCGGTAACCTGCGGCCTCATCCAGCTGCAGGGGA
>231
CTGCGAGCTCGACAACATCATGCGCCTCACCGGCATCACCGGGATCGTCAACGGCATGGACGTCAGCGAGTGGGACCCCAGCAAGGACAAGTACATCGCCACCAAGTACGACGTGTCGACGGTGAGCTCTTACTCTGTCGACTGATCGTCTTGTGCATTGGTTAAAGTGTTCAGTGCGGATCCTGACTCTGAAAAGGAAGCATTTCACGCCATTTCTGGCCATGTCCTGAAAAGGGATGAGCTGCGAGGCGCTGCCGGCCTCCCCCGGGATCCCAAGATACCGCTGGAGCCCTTTGGCGGCGGGCTGGAGGAGGATAAAGGACCCGACGGCCCGCCACCCCCCGTCCCCCACCTTCTGGAAGATGACGTACGAAGACTCCTTCTGGGACCTTCAGGTTTACATCATGTTACACAATCTTTGGGAGCATTGTGGCTGATGTTGGATTGTCTTGCAGGGCACCGGGAATAATAAGATTGAGGGCATGCTGATGAACCTGGAGGACAACTACCCCAACAAGGTGCACGCCATGCTGAAGATCAACGAGGAGATGGACCACCACATCGTGGGCGGCGCCGACCTGCTCACCGTCACCCTGGCTTCCAGACCTGGGGCCTCATCGACCTGCTCGGCATGCCATACCGGGACGGTAACCTGCGGCCTCATCCAGCTGCAGGGGA
>232
CTGCGAGCTCGACAACATCATGCGCCTCACCGGCATCACCGGGATCGTCAACGGCATGGACGTCAGCGAGTGGGACCCCAGCAAGGACAAGTACATCGCCACCAAGTACGACGTGTCGACGGTGAGCTCTTAATCAGCCGAATGATCGTCTGATGAATTGGTTAAAGTGTTCTCTGCGGATCCTGACTCTGAAAAGGAAGCATTTCACGCCATTTCTGGCCATGTCCTGAAAGGCGCTGAACTGCGAGGCGCTGCCGGCCTCGCCCGGCCTCCCCGGATACCGGAGGAGCCCGCTGGCGGCATGCGGCAGGAGGCTAAAGGACCCGACGGCCCGCGACCCCCTGTCCCCCACCTTCCGGAAGATCATGTAGGAAGACGTCCTCATCGTCCTTCTGGTACATATTAGGTAGCACAATCTTTGGGAACATTGTGGCTTATGGTGGATAGTCTTGCAGAGCACCGGGCCTAAGACGATTGAGGCGATGGATAGGGACCCGGAGGAGAACTGCCCCAAGAAGTTCCACCGCATGCTGATGATCAACGAGGAGATGGACCCCGACAACGTGCGCGCCGTGGAGAAGCTCAACGCGGCCCTGGCGCTCCACATCTTGGGCGGCATCCAGCTGCTCGCGATGACAACCGGGGTTTCGTAACCCTGCGGCCTCATCCAGCTGCAGGGGA
>233
CTGCGAGCTCGACAACATCATGCGCCTCACCGGCATCACCGGGATCGTCAACGGCATGGACGTCAGCGAGTGGGACCCCAGCAAGGACAAGTACATCGCCACCAAGTACGACGTGTCGACGGTGAGCTCTTAATCTGTCGAATGATCAACTGATGAATTGGTTAAAAGGTTCACTGCGGATCCTGACTCTGAAAAGGAAGTATTTCACGCCATTTCTGGCCATGTGCTGCAAGGCGCTCACGGCCTCCGCGCTGACCGGAAGATCCCGCTTGCGGGGGTAGCCGAAGAGCTGGATGAGGGCAATGGCCCCGACGTTATGGGAGCCGACAGCCCCCAACTCATGGAGGACGACCTTCCCATCGTTCTTGTGGGACGACGAGCTTATCATCCTGTTGGCAAATAATTGGTAGCACAGTGTCTGATATTATTGTGGCTTGTGGGGGACCTTGAAGAAGAACTTCGAGCCTGAGTTGATTGCCGCGATCGATAAGGACCTGGACGAGGCCCGCAACAAGAAGAACTAGAACATGCTGATGACCCACCACATCAAGGACCGCGACGACGTGCTCGCCGTGACCAAGCGCTTCGAGGCCTGCGGCCTCCTCCTCCTGCACGGGATGCAATAGCGTCACCGTAACCAGCCGGTTCGAGCCCTGCGGCCTCATCCAGCTGCAGGGGA
>234
CTGCGAGCTCGACACATCATGCGCCTCACCGGCATCACCGGGATCGTCAACGGCATGGACGTCAGCGAGTGGGACCCCAGCAAGGACAAGTACATCGCCACCAAGTACGACGTGTCGACGGTGAGCTCTTAATCTGCCGAATGATCGTCTGATGAATTGGTTAAAGTGTTCTCTGCGGATCCTGACTCTGACAAGGAAGCATTTCACGCCATTTCTGGCCATGTGCTGCAAGGCGCTGCCGGCCTCCGCGCGGACCGGAAGATCCCGCTGGCGGCGGTAGTCGAAGAGCTGGATGAGGGCAATGGCCCCGACGTTATGGGAGCCGACATCCCCCAACTCATGGAGGACGACCTTCCCATCGTTCTTCTGGGACGACGAGCTTATCATCCTGTTGGCACATCATTGGTAGCACTGTGTCTGATATTATTGTGCCTTGTGGGGGACCTTGAAGAAGAACTTCGAGCCTGAGTTGATTGCCGCGAAGGATAAGTACCCCGACGAGGCCCGCGACAAGAAGAACTACAACGTGCTGATGACCCACCACATCATGGACCGCGCCGACCTGCTCGCCGTGACCAACCTCTTCGAGCCCTGCGGCCTCCTCCTCCTGCACGGCATGCAATTGGTTCAACCGTAACCAGCCGGTTCGAGCCCTGCGGCCTCATCCAGCTGCAGGGGA
>235
CTGCGAGCTCGACAACATCATGCGCCTCACCGGCATCACCGGGATCGTCAACGGCATGGACGTCAGCGAGTGGGACCCCAGCAAGGACAAGTACATCGCCACCAAGTACGACGTGTCGACGGTGAGCTCTTAATCTGCCGAATGATCGTCTGATGAATTGGTTAAAAGGTTCACTGCGGATCCTGACTCTGAAAAGGAAGCATTTCACGCCATTTCTGGCCATGTGCTGCAAGGCGCTCACGGCCTCCGCGCTGACCGGAAGATCCCGCTTGCGGCGGTAGTCGAAAAGCTGGATGAGGACAATGGCCCCGACGTTATGGGAGCCGACATCCCCCAACTCATGGAGGACGACCTTCCCATCGTTCTTCTGGGACGAAGAGCTTATCATCCTGCTGGCAAATCATTGGTAGCACAGTGTCTGATATTCGATTGCCTTGTGGGGGACCTTGAAGAAGAACTTCGAGCCTGAGTTGATTGCCGCGAAGGATAAGTACCCGGACGAGGCGCGCGACAAGAAGAACTAGAACATGCTGATGACCCACCACATCAAGTACCGCGACGACCTGCTCGCCGTGACCAAGCGCTTCGAGCCCTGCGGCCTCCTCCTGCTGCACGGGATGCAATTGGTCACCGTAACCAGCCGGTTCGAGCCCTGCGGCCTCATCCAGCTGCAGGGGA
>236
CTGCGAGCTCGACAACATCATGCGCCTCACCGGCATCACCGGGATCGTCAACGGCATGGACGTCAGCGAGTGGGACCCCAGCAAGGACAAGTACATCGCCACCAAGTACGACGTGTCGACGGTGAGCTCTTAATCTGCCGAATGATCGACTGATGAATTGGGCAAAAGGTTCAGTGCGGATCCTGACTCTGAAAAGGAAGCATTTCACGCCATTTCTGGCCATGTGCTGAAAAGGGATGAGCTGCGAGGCGCTGCCGGCCTCCCCCGGGATCCCAAGATCCCGCTGGAGGCCTTTGGCGGCGGGCTGGAGGAGGATAAAGGACCCGACGGCCTGCCCCCCCCCGTCCCCCAGCTTCCGGAGGATGACGTACGAAGAGTCCTTCTGGTACCTTCAGGTTTACATCATGTTACAAAATCTTTGGGAGGATTGTGGCTGATGTTGGATTGCCTTGCAGGGCACCGGGAATAATAAGTTCGAGCGCATGCTGATGAACCCGGAGGAGAACTACCCCAACAAGGTGCGCGCCGTGCTGAAGATCAACGCGGAGATGGACCACCACATCGTGGCCGGCGCCGACCTGTTCACCGCCACCCTGCGCTTCCAGCCCTGCGGCCGCATCCACCTGCTCGGGATGCCATCCGGATTGGAACCCTGCGGCCTCATCCAGCTGCAGGGGA
>237
CTGCGAGCTCGACAACATCATGCGCCTCACCGGCATCACCGGGATCGTCAACGGCATGGACGTCAGCGAGTGGGACCCCAGCAAGGACAAGTACATCGCCACCAAGTACGACGTGTCGACGGTGAGCTCTTAATCAGCCGAATGATCGTCTGATGAATTGGGTGAAGTGTTCTCTGCGGATCCTGACTCTGAAAAGGAAGCATTTCACGCCATTTCTGGCCATGTCCTGCAAGGCGCTCCCGGCCTCCGCGCGGACCGGAAGATCCCGCTTGCGGCGGTAGTCGACAAGCTGGATGATGGCAATGGCCCCGACGTTATGGGAGCCGACAGCCCCCAACTCATGGAGGACGACCTTCCCATCGCTCTTCTGGGACGACGACCTTATCGTCCTGTTGGCACATCATTGGTAGCACTGTGTCTGATATTATTGTGCCTTGTGGGGGACCTTGAAGAAGAACTTCGAGCCTGAGTTGATTGCCGCGAAGGATAAGTACCCCGACGAGGCCCGCGCCAAGAAGAACTAGAACACGCTGATGACCCACCACATCAAGTACCGCGCCGACGTGCTCGCCGTGACCAACCTCTTCGAGCCCTGCGGCCTCCTCCTCCTGCACGGCATGCAACTGGTCACGGTAACCAGCCGGTTCGAGCCCTGCGGCCTCATCCAGCTGCAGGGGA
>238
CTGCGAGCTCGACACATCATGCGCCTCACCGGCATCACCGGGATCGTCAACGGCATGGACGTCAGCGAGTGGGACCCCAGCAAGGACAAGTACATCGCCACCAAGTACGACGTGTCGACGGTGAGCTCTTAATCAGTCGAATGATCGACTGATGAATTGGGCAAAAGGTTCTCTGCGGATCCTGACTCTGAAAAGGAAGCATTTCACGCCATCGCTGGCAATGTGCTGAAAAGGGATGAGCTGCGAGGCGCTGCCGGCCTCCCCCGGGATCCCAAGATACCGCTGGAGCCCTTTGGCGGCGGGCTGCAGGAGCATAAAGGACCCGACGGCCTGCCCCCCCCCGTCCCCCACCTTACGGAGGATGACGTACGAAGACTCCTTCAGGTACCTTCAGGTTTACATCATGTTACAAAATCTTTGGGAGCATTGTGGCTGATGTTGGATTGCCTTGCGGGGCACCGGGAATAATAAGATTGAGCGCATGCTGATGAACCTGGAGGACAACTACCCCAACAAGGTGCAGGGCATGCTGAAGATCAACGCGGAGCTGGACCACCACATCGTGCGCGGCGCCGACCTGTTCACCGTCACCCTGCGCTTCCAGACCTGGGGCCGCATCCACCTGCTCGCCATGCCATACGGGCACGCGTAACCCTGCGGCCTCATCCAGCTGCAGGGGA
>239
CTGCGAGCTCGACAACATCATGCGCCTCACCGGCATCACCGGGATCGTCAACGGCATGGACGTCAGCGAGTGGGACCCCAGCAAGGACAAGTACATCGCCACCAAGTACGACGTGTCGACGGTGAGCTCTCACCCAGCCGAATGATCAACTGATGAATTGGTCAAAAGGTTCTCTGCGGATCCTGACTCTGAAGAGGAAGTATTTCACGCCATTTCTGGCCATGTCCTCAAAGGGGATGAGCTGCGAGGCGCTGCCGGCCTCCCCCGGGATCCCAAGATCCCGCTGGAGGCCTTTGGCGGCGGGCTGGAGGAGGATAAAGGACCCGACGGCACGCCACCCCCCGTCCCCCAGCTTCCGGAAGATGACGGACGAAGACTCCTTCAGGTACCTTCAGGTTTGCATCAGGTTACAAAATCTTTGGGAGCATTGTGGCTGATGTTGGATTGTCTTGCGGGGCACCGGGAATAATAAGTTTGAGGGCATGCTGGTGAACCCGGAGGAGAACTACCCCAACAAGGTGCAGGCCGTGCTGAAGATCAACGAGGAGATGGACCACCACATCGTGCGCGGCGCCGACCTGCTCAACGTCGCCCTGGGCTTCCAGACCTGGGGCGGCATCCACCTGCTCGCCATGCCATCGGGGTTCCGAGACCCTGCGGCCTCATCCAGCTGCAGGGGA
>240
CTGCGAGCTCGACAACATCATGCGCCTCACCGGCATCACCGGGATCGTCAACGGCATGGACGTCAGCGAGTGGGACCCCAGCAAGGACAAGTACATCGCCACCAAGTACGACGTGTCGACGGTGAGCTCTTAATCAGCCGAATGATCGTCTGATGAATTGGGTGAAGTGTTCTCTGCGGATCCTGACTCTGAAAAGGAAGCATTTCACGCCATTTCTGGCCATGTCCTGAAAGGGGATGCGCTGCGAGGCGCTGCCGGCCTCCCCCGGGATCCCAAGATCCCGCTGGAGGCCTTTGGCGGCGTGCTGGAGGAGGATAAAGGACCCGACGGCCTGCCCCCCCCCGTCCCCCACCTTCCGGAAGATGACGTACGAAGACTCCTTCAGGTACCTTCAGGTTTACATCATGTTACAAAATCTTTGGGAGCATTGTGGCTGATGTTGGATTGTCTTGCAGGGCACCGGGAATAATAAGTTTGAGGGCATGCTGAGGAACCTGGAGGACAACTACCCCAACAAGGTGCGCGCCGTGCTGAAGATCAACGCGGAGCTGGACCACCACATCATGCGCGGCGCCGACCTGCTCACCGTCACCAGCCGCTTCCAGACCTGGGGCCTCATCCACCTGCTCGCCATGCGATCGGGGATTCGTAACCCTGCGGCCTCATCCAGCTGCAGGGGA
>241
CTGCGAGCTCGACAACATCATGCGCCTCACCGGCATCACCGGGATCGTCAACGGCATGGACGTCAGCGAGTGGGACCCCAGCAAGGACAAGTACATCGCCACCAAGTACGACGTGTCGACGGTGAGCTCTTAATCTGCCGAATGATCGTCTGATGAATTGGGCAAAAGGTTCTCTGCGGATCCTGACTCTGAAAAGGAAGTTTTTCACGCCATTTCTGGCCATGTCCTGAAAAGGGATGAGCTGCGAGGCGCTGCCGGCCTCCCCCGGGATCCCAAGATACCGCTGGAGGCCTTTGGCGGCGGGCTGGAGGAGGATAAAGGACCCGACGGCATGCGCCCCCCCGTCCCCCACCTTCTGGAGGATGACGTACGAAGACTCCTTCTGGGACCTTCAGGTTTACATCATGTTACCCAATCTTTGGGAGCATTGTGGCTGATGTTGGATTGTCTTGCAGGGCACCGGGAATAATAAGTTTGAGGGCATGCTGATGAACCTGGAGGACAACTACCCCAACAAGGTGCAGGCCGTGCTGAAGATCAACGCGGAGATGGACCACCACATCGTGGCCGGCGCCGACCTGCTCACCGTCACCCTGGGCTTCCAGACCTGGGGCCTCATCCAGCTGCTCGGGATGCCATCGGGGGTTCGTAACCTGCGGCCTCATCCAGCTGCAGGGGA
>242
CTGCGAGCTCGACAACATCATGCGCCTCACCGGCATCACCGGGATCGTCAACGGCATGGACGTCAGCGAGTGGGACCCCAGCAAGGACAAGTACATCGCCACCAAGTACGACGTGTCGACGGTGAGCTCTTAATCAGCCGAATGATCGTCTGATGAATTGGTTAAAGTGTTCTCTGCGGATCCTGACTCTGAAGAGGAAGCATTTCACGCCATTTCTGGCCATGTCCTCAAAGGGGATGCGCTGCGAGGCGCTGCCGGCCTCCCCCGGGATCCCAAGATACCGCTGGAGGCCTTTGGCGGCGGGCTGGAGGAGGATAAAGGACCCGACGGCCTGCCACCCCCCGTCCCCCAGCTTCCGGAGGATGACGTACGAAGACTCCTTCAGGTACCTTCAGGTTTACATCAGGTTACAAAATCTTTGGGAGCATTGTGGCTGATGTTGGATTGTCTTGCGGGGCACCGGGAAGAATAAGTTTGAGCGCATGCTGAGGAACCCGGAGGACAACTACCCCAACAAGGTGCGCGCCATGCTGAAGATCAACGAGGAGATGGACCACCACATCGTGGCCGGCGCCGACCTGCTCACCGTCGCCAGCCGCTTCCAGACCTGGGGCGTCATCGACCTGCTCGCCATGCCATACCGGGATCGCGTAACCCTGCGGCCTCATCCAGCTGCAGGGGA
>243
ATGCGACCTCGACACGTCATGCGCCTCACCGGCATCACCGGGATCGTCAACGGCATGGACGTCAGCGAGTGGGACCCCAGCAAGGACAAGTACATCGCCACCAAGTACGACGTGTCGACGGTGAGCTCTCGCTCAGCCGAATGATCGTCTGATGCATTTGTCGAGAGGTCCTCTGCGGATCCTGACTCTGAAAAGGAAGCATTTCACGCCATTTCTGGCCATGTCCTCAAAAGGGATGAGCTGCGAGGCGCTGCCGGCCTCCCCCTGGATCCCAATATACCGCTGGAGCCCTTTGGCGGCATGCTGCAGGAGCATAAAGGACCCGACGGCCTGCCACCCCCTGTCCCCCACCTTCCGGAAGATGACGTCCGAAGAGTCCTTCAGGTACCTTCAGGTTTACATCATGTTACAAAATCTTTGGGAGCATTGTGGCTGATGTTGGATTGTCTTGCGGAGCACCGGGAATAATAAGTTTGAGCGCATGCTGGTGAACCCGGAGGACAACTACCCCAACAAGGTGCAGCGCATGCTGATGATCAACGCGGAGCTGTCCCACCACATCATGCGCGGCGCCGACCTGTTCACCGTCACCCTGCGCTTCCAGACCTGGGGCCGCATCCACCTGCTCGCCATGACATACGGGGTTCGTACCCCTGCGGCCTCATCCAGCTGCAGGGGA
>244
CTGCGAGCTCGACAACATCATGCGCCTCACCGGCATCACCGGGATCGTCAACGGCATGGACGTCAGCGAGTGGGACCCCAGCAAGGACAAGTACATCGCCACCAAGTACGACGTGTCGACGGTGAGCTCTTAATCTGTCGAATGATCGTCTGATGAATTGGGTAAAGTGTTCTCTGCGGATCCTGACTCTGAAGAGGAAGCATTTCACGCCATTTCTGGCCATGTCCTGAAAAGGGATGAGCTGCGAGGCGCTGCCGGCCTCCCCCGGGATCCCAAGATCCCGCTGGAGGCCTTTGGCGGCGGGCTGGAGGAGGATAAAGGACCCGACGGCCTGCCACCCCCCGTCCCCCAGCTTCTGGAAGATGACGTACGAAGACTCCTTCAGGTACCTTCAGGTTTACATCATGTTACACAATCTTTGGGAGCATTGTGGCTGATGTTGGATTGTCTTGCAGGGCACCGGGAATAATAAGTTTGAGGGCATGCTGATGAACCTGGAGGACAACTACCCCAACAAGGTGCGCGCCGTGCTGAAGATCAACGCGGAGATGGACCACCACATCGTGGCCGGCGCCGACCTGCTCACCGTCGCCCTGCGCTTCCAGACCTGGGGCCGCATCCAGCTGCTCGCGATGCCATACGGGGGTTCGTAACCTGCGGCCTCATCCAGCTGCAGGGGA
>245
CTGCGAGCTCGACAACATCATGCGCCTCACCGGCATCACCGGGATCGTCAACGGCATGGACGTCAGCGAGTGGGACCCCAGCAAGGACAAGTACATCGCCACCAAGTACGACGTGTCGACGGTGAGCTCTTAATCAGCCGAATGATCGTCTGATGAATTGGTTAAAGTGTTCTCTGCGGATCCTGACTCTGAAAAGGAAGCATTTCACGCCATTTCTGGCCATGTCCTCAAAAGGGATGAGCTGCGAGGCGCTGCCGGCCTCCCCCGGGATCCCAAGATCCCGCTGGAGGCCTTTGGCGGCGGGCTGGAGGAGGATAAAGGACCCGACGGCCTGCCCCCCCCCGTCCCCCACCTTCCGGAAGATGACGTCCGAAGACTCCTTCTGGTACCTTCAGGTTTACATCATGTTACAAAATCTTTGGGAGCATTGTGGCTGATGTTGGATTGTCTTGCAGGGCACCGGGAAGAATAAGTTTGAGGGCATGCTGATGAACCCGGAGGACAACTACCCCAACAAGGTGCGCGCCGTGCTGAAGATCAACGCGGAGATGGACCACCACATCGTGCGCGGCGCCGACCTGCTCACCGTCACCAGCCGCTTCCAGACCTGGGGCCTCATCCACCTGCTCGCCATGCCTGCGGGGTGGGTAACCCTGCGGCCTCATCCAGCTGCAGGGGA
>246
CTGCGAGCTCGACAACATCATGCGCCTCACCGGCATCACCGGGATCGTCAACGGCATGGACGTCAGCGAGTGGGACCCCAGCAAGGACAAGTACATCGCCACCAAGTACGACGTGTCGACGGTGAGCTCTTAATCAGCCGAATGATCGTCTGATGAATTGGTTGAAGTGTTCTCTGCGGATCCTGACTCTGAAAAGGAAGCATTTCACGCCATTTCTGGCCATGTCCTCAAAGGGGATGCGCTGCGAGGCGCTGCCGGCCTCCCCCGGGATCCCAAGATCCCGCTGGAGCCCTTTGGCGGCGTGCTGGAGGAGGATAAAGGACCCGACGGCCCGCCCCCCCCCGTCCCCCACCTTCCGGAAGATGACGTACGAAGACTCCTTCAGGTACCTTCAGGTTTACATCATGTTACAAAATCTTTGGGAGCATTGTGGCTGATGTTGGATTGTCTTGCGGGGCACCGGGAAGAATAAGTTTGAGGGCATGCTGAGGAACCTGGAGGACAACTACCCCAACAAGGTGCAGGCCATGCTGAAGATCAACGCGGAGCTGGACCACCACATCGTGGCCGGCGCCGACCTGCTCACCGTCACCAGCCGCTTCCAGACCTGGGGCGTCATCCACCTGCTCGGGATGCGAACCGGGGTTCGTAACCCTGCGGCCTCATCCAGCTGCAGGGGA
>247
CTGCGAGCTCGACAACATCATGCGCCTCACCGGCATCACCGGGATCGTCAACGGCATGGACGTCAGCGAGTGGGACCCCAGCAAGGACAAGTACATCGCCACCAAGTACGACGTGTCGACGGTGAGCTCTTAATCTGCCGAATGATCGTCTGATGAATTGGTTAAAGTGTTCTCTGCGGATCCTGACTCTGAAAAGGAAGCATTTCACGCCATTTCTGGCCATGTCCTGAAAAGGGATGCGCTGCGAGGCGCTGCCGGCCTCCCCCGGGATCCCAAGATCCCGCTGGAGGCCTTTGGCGGCGGGCTGGAGGAGGATAAAGGACCCGACGGCCTGCCCCCCCCCGTCCCCCACCTTCCGGAAGATGACGTCCGAAGAGTCCTTCTGGTACCTTCAGGTTTACATCATGTTACCAAATCTTTGGGAGCATTGTGGCTGATGTTGGATTGTCTTGCAGGGCACCGGGAATAATAAGTTTGAGGGCATGCTGATGAACCTGGAGGACAACTACCCCAACAAGGTGCACGCCGTGCTGAAGATCAACGCGGAGCTGGACCACCACATCATGGCCGGCGCCGACCTGCTCACCGTCACCAGCCGCTTCCAGACCTGGGGCGTCATCCACCTGCTCGGGATGCCTGCGGGGTTCGTAACCCTGCGGCCTCATCCAGCTGCAGGGGA
>248
GTGCGATCTCGACAACATCATGCGCCTCACCGGCATCACCGGGATCGTCAACGGCATGGACGTCAGCGAGTGGGACCCCAGCAAGGACAAGTACATCGCCACCAAGTACGACGTGTCGACGGTGAGCTCTTAACCAGTCGAATAATCATCTGATAAAATTGTTAAAGTGTTCACTGCGTCTCCTGACTCTGAAAAAGAAGTTTTTCACGCCATCTCTGGCCATGTGCTGAACGGGGATGCGCTGCGAGGCGCTGCCGGCCTCCCCCGGGATCCCAATATCCCGCTGGAGCCCTTTGGCGGCGTGCTGCAGGAGCCTAAAGGACCCGACGGCCTGCCACCCCCCGTCCCCCACCTTCCGGAGGATGACGTACGAAGAGTCCTTCAGGTACCTTCAGGTTTACATCATGTTACCAAATCTTTGGGAACAGTGTGGCTGATGTTGGATTGTCTTGCAGGGCACCGGGAAGAATAAGTTTGAGCGCATGCTGGTGAACCTGGAGGACAACTACCCCAACAAGGTGCACGCCATGCTGAAGTTCAACGCGGAGCTGGACCACCACATCGTGGGCGGCGCCGACCTGCTCGCCGTCACCCTGGCTTCCAGACCTGGGGCCTCATCCAGCTGCAGGGGATGACATACCGGTTCGAACCCTGCGGCCTCATCCAGCTGCAGGGGA
>249
CTGCGAGCTCGACAACATCATGCGCCTCACCGGCATCACCGGGATCGTCAACGGCATGGACGTCAGCGAGTGGGACCCCAGCAAGGACAAGTACATCGCCACCAAGTACGACGTGTCGACGGTGAGCTCTTAATCAGCCGAATGATCGTCTGATGAATTGGTTGAAAGGTTCTCTGCGGATCCTGACTCTGAAGCGGCAGTTTTTCACGCCGTTTCTGGCCATGTCCTCAAAGGGGATGAGCTGCGAGGCGCTGCCGGCCTCCCCCGGGATCCCAAGATCCCGCTGGAGCCCTTTGGCGGCGTGCTGCAGGAGGATAAAGGACCCGACGGCCCGCCACCCCCCGTCCCCCACCTTCCGGAAGATGACGTACGAAGACTCCTTCAGGTACCTTCAGGTTTACATCATGTTACAAAATCTTTGGGAACATTGTGGCTGATGTTGGATTGTCTTGCGGGGCACCGGGAATAATACGTTTGAGGGCATGCTGGGGAACCTGGAGGACAACTACCCCAACAAGGTGCAGGCCATGCTGAAGATCAACGCGGAGATGGACCACCACATCGTGCGCGGCGCCGACCTGCTCACCGTCGCGCTGGGCTTCCAGACCTGGGGCGGCATCCACCTGCTCGCCATGACTGCGGGGTTTCGAGACCCTGCGGCCTCATCCAGCTGCAGGGGA
>250
CTGCGAGCTCGACAACATCATGCGCCTCACCGGCATCACCGGGATCGTCAACGGCATGGACGTCAGCGAGTGGGACCCCAGCAAGGACAAGTACATCGCCACCAAGTACGACGTGTCGACGGTGAGCTCTTAATCAGTCGAATGATCGTCTGATGAATTGGTTGAAAGGTTCTCTGCGGATCCTGACTCTGAAAAGGAAGCATTTCACGCCATTTCTGGCCATGTCCTCAAAAGGGATGAGCTGCGAGGCGCTGCCGGCCTCCCCCGGGATCCCAAGATCCCGCTGGAGCCCTTTGGCGGCGTGCTGGAGGAGGATAAAGGACCCGACGGCCCGCCACCCCCCGTCCCCCACCTTCCGGAAGATGACGTACGAAGACTCCTTCAGGGACCTTCAGGTTTACATCATGTTACACAATCTTTGGGAGCATTGTGGCTGATGTTGGATTGTCTTGCGGGGCACCGGGACTAATAAGATTGAGGGCATGCTTGTGAACCTGGAGGACAACTACCCCAACAAGGTGCAGGGCGTGCTGAAGAGCGCGGAGGAGCTGGACCACCACATCGTGCGCGGCGCCGACCTGCTCACCGTCACCCTGCGCTTCCAGATCTGGGGCCTCATCGACCTGCTCGCCATGCCATACCGGGTTCGTAACCCTGCGGCCTCATCCAGCTGCAGGGGA
>251
CTGCGAGCTCGACAACATCATGCGCCTCACCGGCATCACCGGGATCGTCAACGGCATGGACGTCAGCGAGTGGGACCCCAGCAAGGACAAGTACATCGCCACCAAGTACGACGTGTCGACGGTGAGCTCTCACCCAGCCGACTGATCATCTGATGCATTGGTCGAAAGGTTCACTGCGGATCCTGACTCTGAAGAGGAAGTTTTTCACGCCATTTCTGGCCATGTCCTGAAAAGGGATGAGCTGCGAGGCGCTGCCGGCCTCCCCCGGGATCCCAAGATACCGCTGGAGGCCTTTGGCGGCGTGCTGCAGGAGGATAAAGGACCCGACGGCCTGCCACCCCCCGTCCCCCACCTTCCGGAAGATGACGTACGAAGACTCCTTCAGGTACCTTCAGGTTTACATCATGTTACAAAATCTTTGGGAACATTGTGGCTGATGTTGGATTGTCTTGCGGGGCACCGGGAAGAATAAGTTTGAGGGCATGCTGAGGAACCCGGAGGACAACTACCCCAACAAGGTGCGCGCCGTGCTGAAGATCAACGAGGAGATGGACCACCACATCGTGCGCGGCGCCGACCTGCTCAACGTCACGCTGCGCTTCCAGACCTGGGGCCGCATCCACCTGCTCGCCATGACATACGGGGTCGGTAACCTGCGGCCTCATCCAGCTGCAGGGGA
>252
CTGCGAGCTCGACAACATCATGCGCCTCACCGGCATCACCGGGATCGTCAACGGCATGGACGTCAGCGAGTGGGACCCCAGCAAGGACAAGTACATCGCCACCAAGTACGACGTGTCGACGGTGAGCTCTTAATCAGCCGAATGATCATCTGATGAATTGGTTGAAAGGTTCTCTGCGGATCCTGACTCTGAAGAGGAAGTTTTTCACGCCGTTTCTGGCCATGTCCTGAAAGGGGATGAGCTGCGAGGCGCTGCCGGCCTCCCCCGGGACCCCAAGATCCCGCTGGAGCCCTTTGGCGGCGTGCTGCAGGAGGATAAAGGACCCGACGGCCCGCCCCCCCCCGTCCCCCACCTTCCGGAAGATGACGTACGAAGAGGCCTTCAGGGACCTTCAGGTTTACATCATGTTACACAATCTTTGGGAACATTGTGGCTGATGTTGGATTGTCTTGCAGGGCACCGGGAATGATACGATTGAGGGCATGCTTAGGAACCTGGAGGACAACTACCCCAACAAGGTGCACGCCATGCTGAAGATCAACGAGGAGATGGACCACCACATCGTGCGCGGCGCGGACCTGCTCACCGTCGCCCTGCGCTTCCAGATCTGGGGCCTCATCCACCTGCTCGCCATGCCATACGGGGTTCGTAACCTGCGGCCTCATCCAGCTGCAGGGGA
>253
CTGCGAGCTCGACAACATCATGCGCCTCACCGGCATCACCGGGATCGTCAACGGCATGGACGTCAGCGAGTGGGACCCCAGCAAGGACAAGTACATCGCCACCAAGTACGACGTGTCGACGGTGAGCTCTTAATCAGCCGAATGATCGTCTGATGAATTGGTTGAAAGGTTCTCTGCGGATCCTGACTCTGAAGAGGAAGTTTTTCACGCCATTTCTGGCCATGTCCTCAAAGGGGATGAGCTGCGAGGCGCTGCCGGCCTCCCCCGGGATCCCAAGATCCCGCTGGAGGCCTTTGGCGGCGTGCTGCAGGAGGATAAAGGACCCGACGGCCTGCCCCCCCCCGTCCCCCACCTTCCGGAAGATGACGTACGAAGACTCCTTCAGGTACCTTCAGGTTTACATCATGTTACACAATCTTTGGGAGCATTGTGGCTGATGTTGGATTGTCTTGCAGGGCACCGGGAATAATACGTTTGAGGGCATGCTGATGAACCTGGAGGACAACTACCCCAACAAGGTGCAGGCCATGCTGAAGATCAACGAGGAGATGGACCACCACATCGTGGGCGGCGCGGACCTGCTCACCGTCACCCTGCGCTTCCAGACCTGGGGCCTCATCCACCTGCTCGGGATGCCTGCCGGGTTCGGAAACCCTGCGGCCTCATCCAGCTGCAGGGGA
>254
CTGCGAGCTCGACAACATCATGCGCCTCACCGGCATCACCGGGATCGTCAACGGCATGGACGTCAGCGAGTGGGACCCCAGCAAGGACAAGTACATCGCCACCAAGTACGACGTGTCGACGGTGAGCTCTCAATCAGCCGAATGATCATCTGATGAATTGGTTGAAAGGTTCTCTGCGGATCCTGACTCTGAAGAGGAAGCATTTCACGCCATTTCTGGCCATGTCCTCAAAGGGGATGAGCTGCGAGGCGCTGCCGGCCTCCCCCGGGATCCCAAGATACCGCTGGAGGCCTTTGGCGGCGTGCTGGAGGAGGATAAAGGACCCGACGGCCTGCCACCCCCCGTCCCCCAGCTTCCGGAAGATGACGTACGAAGACTCCTTCAGGTACCTTCAGGTTTACATCAGGTTACAAAATCTTTGGGAGCATTGTGGCTGATGTTGGATTGTCTTGCAGGGCACCGGGAATAATAAGTTTGAGGGCATGCTTATGAACCTGGAGGACAACTACCCCAACAAGGTGCAGCGCATGCTGAAGATCAACGAGGAGATGGACCACCACATCGTGGGCGGCGCGGACCTGCTCACCGTCACCCTGGGCTTCCAGACCTGGGGCCGCATCCACCTGCTCGCCATGACATCGGGGAATCGAGACCTGCGGCCTCATCCAGCTGCAGGGGA
>255
CTGCGAGCTCGACACATCATGCGCCTCACCGGCATCACCGGGATCGTCAACGGCATGGACGTCAGCGAGTGGGACCCCAGCAAGGACAAGTACATCGCCACCAAGTACGACGTGTCGACGGTGAGCTCTCACCCAGCCGAATGATCGTCTGGTGAATTGGTTGAAGTGTTCTCTGCGGATCCTGACTCTGAAGCGGCTGTTCTTCACGCCGTTTCTGGCCATGTCCTCAAAGGGGATGCGCTGCGAGGCGCTGCCGGCCTCCCCCGGGATCCCAATATACCGCTGGAGCCCTTTGGCGGCGTGCTGCAGGAGGATAAAGGACCCGACGGCCTGCCACCCCCCGTCCCCCACCTTCCGGAAGATGACGTCCGAAGAGTCCTTCAGGGACCTTCAGGTTTACATCATGTTACACAATCTTTGGGAACATTGTGGCTGATGTTGGATTGTCTTGCGGGGCACCGGGAATAATACGTTTGAGCGCATGCTGGTGAACCTGGAGGACAACTACCCCAACAAGGTGCAGCGCATGCTGAAGATCGCGGCGGAGATGGACCACCACATCGTGCGCGGCGCGGACCTGCTCACCGTCGCGCTGGGCTTCCAGACCTGGGGCCTCATCCACCTGCTCGGCATGCCATACCGGGTTCGTACCCTGCGGCCTCATCCAGCTGCAGGGGA
>256
CTGCGAGCTCGACAACATCATGCGCCTCACCGGCATCACCGGGATCGTCAACGGCATGGACGTCAGCGAGTGGGACCCCAGCAAGGACAAGTACATCGCCACCAAGTACGACGTGTCGACGGTGAGCTCTCAACCAGCCGAATGATCAACTGATGAATTGGTCAAAAGGTTCTCTGCGGATCCTGACTCTGAAGAGGAAGCATTTCACGCCATTTCTGGCCATGTCCTCAAAAGGGATGAGCTGCGAGGCGCTGCCGGCCTCCCCCGGGATCCCAAGATACCGCTGGAGGCCTTTGGCGGCGGGCTGGAGGAGGATAAAGGACCCGACGGCCCGCCACCCCCCGTCCCCCAGCTTCCGGAAGATGACGGACGAAGACTCCTTCAGGGACCTTCAGGTTTGCATCATGTTACAAAATCTTTGGGAGCATTGTGGCTGATGTTGGATTGTCTTGCAGGGCACCGGGAATAATAAGTTTGAGGGCATGCTGAGGAACCTGGAGGACAACTACCCCAACAAGGTGCAGGCCATGCTGAAGATCAACGAGGAGATGGACCACCACATCGTGGCCGGCGCGGACCTGCTCAACGTCACCCTGCGCTTCCAGACCTGGGGCCTCATCCACCTGCTCGCCATGCCATCGGGGGTTCGGAAACCCTGCGGCCTCATCCAGCTGCAGGGGA
>257
CTGCGAGCTCGACAACATCATGCGCCTCACCGGCATCACCGGGATCGTCAACGGCATGGACGTCAGCGAGTGGGACCCCAGCAAGGACAAGTACATCGCCACCAAGTACGACGTGTCGACGGTGAGCTCTCGCCCAGTCGAATGATCGACTGGTGAATGGGTTGAAAGGTTCTCTGCGGATCCTGACTCTGAAGAGGATGTTTTTCACGCCGTTTCTGGCCATGTCCTCAAAGGGGATGAGCTGCGAGGCGCTGCCGGCCTCCCCCGGGATCCCAAGATACCGGAGGAGGCCTTTGGCGGCGTGCTGGAGGAGGATAAAGGACCCGACGGCCCGCCACCCCCCGTCCCCCAGCTTCCGGAAGATGACGGACGAAGACGCCTTCAGGGACCTTCAGGTTCACATCAGGTTACACAATCTTTGGGAACATTGTGGCTTATGTTGGATTGTCTTGCGGGGCACCGGGACTAATACGTTTGAGGGCATGCTTGGGAACCTGGAGGACAACTACCCCAACAAGGTGCAGCGCATGCTGATGATCGCGGAGGAGATGGACCCCCACATGGTGCGCGGCGCGGAGAAGCTCAACGCCGCCCTGCGCTTCCAGCCCTGGGGCGGCATCCACCTGCTCGCCATGCCTCCGGGGTTCGGAGACCCTGCGGCCTCATCCAGCTGCAGGGGA
>258
CTGCGAGCTCGACAACATCATGCGCCTCACCGGCATCACCGGGATCGTCAACGGCATGGACGTCAGCGAGTGGGACCCCAGCAAGGACAAGTACATCGCCACCAAGTACGACGTGTCGACGGTGAGCTCTCACCCAGCCGAATGATCGACTGATGAATTGGTCAAAAGGTTCTCTGCGGATCCTGACTCTGAAGAGGAAGTTTTTCACGCCATTTCTGGCCATGTCCTCAAAGGGGATGAGCTGCGAGGCGCTGCCGGCCTCCCCCGGGATCCCAAGATACCGCTGGAGGCCTTTGGCGGCGTGCTGGAGGAGGATAAAGGACCCGACGGCATGCCACCCCACGTCCCCCAGCTTCCGGAAGATGACGTACGAAGACTCCTTCAGGTACCTTCAGGTTCGCATCAGGTTACACAATCTTTGGGAGCATTGTGGCTGATGTTGGATAGTCTTGCAGGGCACCGGGAATAATAAGATTGAGGGCATGCTGAGGAACCTGGAGGACAACTACCCCAACAAGGTGCAGCGCGTGCTGAAGATCAACGCGGAGATGGACCACCACATCGTGCGCGGCGCGGACCTGCTCACCGTCGCCCTGGGCTTCCAGACCTGGGGCCTCATCCACCTGCTCGCCATGCCATCGGGGGTTGGTAACCCTGCGGCCTCATCCAGCTGCAGGGGA
>259
CTGCGAGCTCGACAACATCATGCGCCTCACCGGCATCACCGGGATCGTCAACGGCATGGACGTCAGCGAGTGGGACCCCAGCAAGGACAAGTACATCGCCACCAAGTACGACGTGTCGACGGTGAGCTCTTAATCAGCCGAATGATCAACTGATGAATTGGGTAAAGTGTTCACTGCGGATCCTGACTCTGAAAAGGAAGCATTTCACGCCATTTCTGGCCATGTCCTCAAAAGGGATGCGCTGCGAGGCGCTGCCGGCCTCCCCCGGGATCCCAAGATCCCGCTGGAGGCCTTTGGCGGCGGGCTGCAGGAGGATAAAGGACCCGACGGCCTGCCACCCCCCGTCCCCCAGCTTCCGGAAGATGACGTCCGAAGACTCCTTCAGGTACCTTCAGGTTTACATCATGTTACAAAATCTTTGGGAACATTGTGGCTGATGTTGGATTGTCTTGCAGGGCACCGGGAAGAATAAGTTCGAGGGCATGCTGATGAACCCGGAGGAGAACTACCCCAACAAGGTGCGCGCCGTGCTGAAGATCAACGCGGAGCTGGACCACCACATCGTGCGCGGCGCCGACCTGCTCACCGCCACCAGCCGCTTCCAGACCTGGGGCCTCATCCAGCTGCTCGCCATGCCATACGGGGGTTCGTAACCTGCGGCCTCATCCAGCTGCAGGGGA
>260
CTGCGAGCTCGACAACATCATGCGCCTCACCGGCATCACCGGGATCGTCAACGGCATGGACGTCAGCGAGTGGGACCCCAGCAAGGACAAGTACATCGCCACCAAGTACGACGTGTCGACGGTGAGCTCTTAATCTGTCGAATGATCGTCTGATGAATTTGTTAAAAGGTTCTCTGCGGATCCTGACTCTGAAGAGGAAGTTTTTCACGCCATTTCTGGCCATGTCCTCAAAGGGGATGAGCTGCGAGGCGCTGCCGGCCTCCCCCGGGATCCCAAGATACCGCTGGAGGCCTTTGGCGGCGGGCTGGAGGAGGATAAAGGACCCGACGGCCTGCCACCCCCCGTCCCCCAGCTTCCGGAAGATGACGTACGAAGACTCCTTCAGGGACCTTCAGGTTTACATCATGTTACACAATCTTTGGGAGCATTGTGGCTGATGTTGGATTGTCTTGCAGGGCACCGGGAATAATACGTTTGAGGGCATGCTGAGGAACCTGGAGGACAACTACCCCAACAAGGTGCAGCGCGTGCTGAAGATCAACGAGGAGATGGACCACCACATCGTGGGCGGCGCCGACCTGCTCAACGTCGCCCTGCGCTTCCAGACCTGGGGCCTCATCCACCTGCTCGCGATGACATCGGGGATTTCGAAACCTGCGGCCTCATCCAGCTGCAGGGGA
>261
CTGCGAGCACGGTAACGGCATGCGCCCGCCACGGTCACCGGGATCGTCAACGGCATGGACGTCAGCGAGTGGGACCCCAGCAAGGACAAGTACATCGCCACCAAGTACGACGTGTCGACGGTGAGCTCTTGCTCAGCCGAATGATCGTCTGATGCATTTGTCAAGAGGTCCTCGGCGGATCCTGACTCGGAAAAGGAAGTTTTTCACGCCATTTCTGGCCATGTCCTCAAAGGGGATGAGCTGCGAGGCGCTGCCGGCCTCCCCCGGCCTCCCAAGATCCCGCTGGAGGCCTTTGGCGGCGGGCTGGAGGAGGATAAAGGACCCGACGGCCCGCCCCCCCCCGTCCCCCACCTTCCGGAAGATGACGTACGAAGAGTCCTTCTGGTACCTTCAGGTTTACATCATGTTACAAAATCTTTGGGAGCATTGTGGCTTATGTTCGATTGTCTTGCAGAGCACCGGGACTAATAAGTTTGAGCGCATGCTGATGAACCTGGAGGACAACTACCCCAACAAGGTGCAGCGCGTGCTGATGAGCAAGGCGGAGCTGGACCCCCACATCATGGCCGCCGCCGACCTGTTCACCGTCACCCTGCGCTTCCAGACCTGGGGCCTCATCCACCTGCTCGCCATGCCATACCGCACGGAACCCTGCGGCCTCATCCAGCTGCAGGGGA
>262
CTGCGAGCTCGACAACATCATGCGCCTCACCGGCATCACCGGGATCGTCAACGGCATGGACGTCAGCGAGTGGGACCCCAGCAAGGACAAGTACATCGCCACCAAGTACGACGTGTCGACGGTGAGCTCTTAATCAGTCGAATGATCAACTGATGAATTGGGTAAAAGGTTCACTGCGGATCCTGACTCTGAAAAGGAAGCATTTCACGCCATTTCTGGCCATGTCCTCAAAGGGGATGAGCTGCGAGGCGCTGCCGGCCTCCCCCGGGATCCCAAGATCCCGCTGGAGGCCTTTGGCGGCGGGCTGGAGGAGGATAAAGGACCCGACGGCCTGCCACCCCCCGTCCCCCAGCTTCCGGAGGATGACGTACGAAGACTCCTTCAGGTACCTTCAGGTTTACATCATGTTACACAATCTTTGGGAGCATTGTGGCTGATGTTGGATTGTCTTGCAGGGCACCGGGAATAATAAGTTTGAGGGCATGCTGATGAACCTGGAGGAGAACTACCCCAACAAGGTGCAGGCCGTGCTGAAGATCAACGAGGAGATGGACCACCACATCGTGGGCGGCGCCGACCTGCTCACCGTCACCCTGGGCTTCCAGACCTGGGGCCGCATCCACCTGCTCGCCATGCCATCGGGGATCGGTAACCTGCGGCCTCATCCAGCTGCAGGGGA
>263
CTGCGAGCTCGACAACATCATGCGCCTCACCGGCATCACCGGGATCGTCAACGGCATGGACGTCAGCGAGTGGGACCCCAGCAAGGACAAGTACATCGCCACCAAGTACGACGTGTCGACGGTGAGCTCTTAATCTGTCGAATGATCATCTGATGAATTGGTTAAAAGGTTCAGTGCGGATCCTGACTCTGAAAAGGAAGCATTTCACGCCATTTCTGGCCATGTCCTGAAAAGGGATGAGCTGCGAGGCGCTGCCGGCCTCCCCCGGGATCCCAAGATCCCGCTGGAGGCCTTTGGCGGCGGGCTGGAGGAGGATAAAGGACCCGACGGCCTGCCACCCCCCGTCCCCCAGCTTCCGGAGGATGACGTACGAAGACGCCTTCTGGGACCTTCAGGTTTACATCATGTTACACAATCTTTGGGAGCATTGTGGCTGATGTTGGATTGTCTTGCAGGGCACCGGGAATAATAAGTTTGAGGGCATGCTGATGAACCTGGAGGAGAACTACCCCAACAAGGTGCGCGCCGTGCTGAAGATCAACGAGGAGATGGACCACCACATCGTGGGCGGCGCCGACCTGCTCACCGCCACCCTGCGCTTCCAGACCTGGGGCCTCATCCAGCTGCTCGCCATGCCATCGGGGATTTCGAACCCTGCGGCCTCATCCAGCTGCAGGGGA
>264
CTGCGAGCTCGACAACATCATGCGCCTCACCGGCATCACCGGGATCGTCAACGGCATGGACGTCAGCGAGTGGGACCCCAGCAAGGACAAGTACATCGCCACCAAGTACGACGTGTCGACGGTGAGCTCTTAATCAGTCGAATGATCGTCTGATGAATTGGTTAAAAGGTTCAGTGCGGATCCTGACTCTGAAGAGGAAGCATTTCACGCCATTTCTGGCCATGTCCTGAAAAGGGATGAGCTGCGAGGCGCTGCCGGCCTCCCCCGGGATCCCAAGATCCCGCTGGAGGCCTTTGGCGGCGGGCTGGAGGAGGATAAAGGACCCGACGGCCTGCCCCCCCCCGTCCCCCAGCTTCCGGAGGATGACGGACGAAGACTCCTTCTGGTACCTTCAGGTTTACATCATGTTACACAATCTTTGGGAGCATTGTGGCTGATGTTGGATTGTCTTGCAGGGCACCGGGAATAATAAGTTTGAGGGCATGCTGATGAACCTGGAGGAGAACTACCCCAACAAGGTGCGCGCCGTGCTGAAGATCAACGCGGAGATGGACCACCACATCGTGGGCGGCGCCGACCTGCTCACCGTCGCCCTGGGCTTCCAGACCTGGGGCCTCATCCACCTGCTCGCCATGACATCGGGGGCTGGTAACCTGCGGCCTCATCCAGCTGCAGGGGA
>265
CTGCGAGCTCGACAACATCATGCGCCTCACCGGCATCACCGGGATCGTCAACGGCATGGACGTCAGCGAGTGGGACCCCAGCAAGGACAAGTACATCGCCACCAAGTACGACGTGTCGACGGTGAGCTCTCAATCAGCCGAATGATCAACTGATGAATTGGTCAAAAGGTTCTCTGCGGATCCTGACTCTGAAGAGGAAGCATTTCACGCCATTTCTGGCCATGTCCTCAAAGGGGATGAGCTGCGAGGCGCTGCCGGCCTCCCCCGGGACCCCAAGATACCGCTGGAGGCCTTTGGCGGCGTGCTGGAGGAGGATAAAGGACCCGACGGCCCGCCCCCCCCCGTCCCCCAGCTTCCGGAGGATGACGGACGAAGACTCCTTCAGGTACCTTCAGGTTTACATCATGTTACACAATCTTTGGGAGCATTGTGGCTGATGGTGGATAGTCTTGCAGGGCACCGGGAATAATAAGATTGAGGGCATGCTGAGGAACCTGGAGGACAACTACCCCAACAAGGTGCAGCGCGTGCTGAAGATCAACGCGGAGATGGACCACCACATCGTGCGCGGCGCCGACCTGCTCACCGCCGCCCTGCGCTTCCAGCTCTGCGGCCTCATCCACCTGCTCGGGATGACTCGGGGGAATCGGAGCCCTGCGGCCTCATCCAGCTGCAGGGGA
>266
CTGCGAGCTCGACACATCATGCGCCTCACCGGCATCACCGGGATCGTCAACGGCATGGACGTCAGCGAGTGGGACCCCAGCAAGGACAAGTACATCGCCACCAAGTACGACGTGTCGACGGTGAGCTCTTAATCTGCCGAATGATCGTCTGATGAATTGGTCAAAGTGTTCTCTGCGGATCCTGACTCTGAAAAGGAAGTTTTTCACGCCATTTCTGGCCATGTCCTCAAAAGGGATGCGCTGCGAGGCGCTGCCGGCCTCCCCCGGGATCCCAAGATCCCGCTGGAGGCCTTTGGCGGCGTGCTGGAGGAGGATAAAGGACCCGACGGCCTGCCCCCCCCTGTCCCCCAGCTTACGGAGGATGACGTACGAAGAGTCCTTCAGGTACCTTCAGGTTTACATCATGTTACAAAATCTTTGGGAGCATTGTGGCTGATGTTGGATTGCCTTGCGGGGCACCGGGAATAATAAGTTTGAGGGCATGCTGATGAACCTGGAGGACAACTACCCCAACAAGGTGCGCGCCATGCTGAAGATCAACGCGGAGCTGGCCCACCACATCGTGGCCGGCGCCGACCTGTTCACCGTCACCAGCCGCTTCCAGCCCTGGGGCCTCATCCAGCTGCTCGCCATGCCATACGGGGTTCGTACCCTGCGGCCTCATCCAGCTGCAGGGGA
>267
CTGCGAGCTCGACAACATCATGCGCCTCACCGGCATCACCGGGATCGTCAACGGCATGGACGTCAGCGAGTGGGACCCCAGCAAGGACAAGTACATCGCCACCAAGTACGACGTGTCGACGGTGAGCTCTTAATCTGCCGAATGATCGTCTGATGAATTGGGCGAAGTGTTCACTGCGGATCCTGACTCTGAAAAGGAAGCATTTCACGCCATTTCTGGCCATGTCCTCAAAAGGGATGCGCTGCGAGGCGCTGCCGGCCTCCCCCGGGATCCCAAGATCCCGCTGGAGGCCTTTGGCGGCGGGCTGGAGGAGGATAAAGGACCCGACGGCCTGCCACCCCCCGTCCCCCAGCTTCCGGAAGATGACGTACGAAGACTCCTTCAGGTACCTTCAGGTTTACATCATGTTACAAAATCTTTGGGAGCATTGTGGCTGATATTGGATTGTCTTGCAGGGCACCGGGAATAATAAGTTTGAGCGCATGCTGAGGAACCCGGAGGACAACTACCCCAACAAGGTGCACGCCGTGCTGAAGATCAACGCGGAGCTGGACCACCACATCATGGCCGGCGCCGACCTGCTCAACGTCGCCCTGCGCTTCCAGACCTGGGGCCTCATCCACCTGCTCGCCATGCCATACGGGCACGGTAACCTGCGGCCTCATCCAGCTGCAGGGGA
>268
CTGCGAGCTCGACAACATCATGCGCCTCACCGGCATCACCGGGATCGTCAACGGCATGGACGTCAGCGAGTGGGACCCCAGCAAGGACAAGTACATCGCCACCAAGTACGACGTGTCGACGGTGAGCTCTTAATCTGTCGAATAATCGTATTGTGAATTGGTTGAAGTGTTCTCTGCGGATCCTGACTCTGAAAAGGAAGCATTTCACGCCATTTCTGGCCATGTCCTGAAAGGGGATGAGCTGCGAGGCGCTGCCGGCCTCCCCCGGGATCCCAAGATCCCGCTGGAGCCCTTTGGCGGCGGGCTGGAGGAGGATAAAGGACCCGACGGCCCGCCACCCCCCGTCCCCCGCCTTCCGGAAGATGACGTACGAAGACGCCTTCAGGGACCTTCAGGTTCGCATCATGTTACACAATCTTTGGGAACATTGTGGCTTATGTTGGATTGTCTTGCAGAGCACCGGGACTAATACGTTTGAGGGGATGCTTAGGAACCCGGAGGACAACTACCCCAACAAGGTCCGCCCCATGCTGAAGATCGCGGAGGAGCTGGACCACCACATCATGGCCGGCGCCGACCTGCTCAACGTCACCCTGGGGCACCAGCCCTGGGGCGGCATCCACCTGCTCGCCATGCGATACGCGCTCTCGTAACCTGCGGCCTCATCCAGCTGCAGGGGA
>269
CTGCGAGCTCGACAACATCATGCGCCTCACCGGCATCACCGGGATCGTCAACGGCATGGACGTCAGCGAGTGGGACCCCAGCAAGGACAAGTACATCGCCACCAAGTACGACGTGTCGACGGTGAGCTCTTAATCAGCCGAATGATCGACTGATGAATTGGTTAAAAGGTTCACTGCGGATCCTGACTCTGAAAAGGAAGCATTTCACGCCATTTCTGGCCATGTCCTCAAAAGGGATGCGCTGCGAGGCGCTGCCGGCCTCCCCCGGGATCCCAAGATCCCGCTGGAGGCCTTTGGCGGCGTGCTGGAGGAGGATAAAGGACCCGACGGCCTGCCCCCCCCCGTCCCCCACCTTCCGGAAGATGACGTCCGAAGAGTCCTTCAGGTACCTTCAGGTTTACATCATGTTACAAAATCTTTGGGAACATTGTGGCTGATGTTGGATTGTCTTGCAGGGCACCGGGAAGAATAAGTTTGAGGGCATGCTGATGAACCCGGAGGACAACTACCCCAACAAGGTGCAGCCCGTGCTGAAGATCAACGCGGAGATGGACCACCACATCGTGGCCGGCGCCGACCTGCTCACCGTCACCAGCCGCTTCCAGACCTGGGGCCTCATCCAGCTGCTCGCCATGCCATACGGGGACGGTAACCTGCGGCCTCATCCAGCTGCAGGGGA
>270
CTGCGAGCTCGACAACATCATGCGCCTCACCGGCATCACCGGGATCGTCAACGGCATGGACGTCAGCGAGTGGGACCCCAGCAAGGACAAGTACATCGCCACCAAGTACGACGTGTCGACGGTGAGCTCTTAATCAGCCGAATGATCGACTGATGAATTGGGCAAAAGGTTCAGTGCGGATCCTGACTCTGAAAAGGAAGCATTTCACGCCATCGCTGGCCATGTCCTGAAAAGGGATGAGCTGCGAGGCGCTGCCGGCCTCCCCCGGGATCCCAAGATCCCGCTGGAGGCCTTTGGCGGCGGGCTGGAGGAGGATAAAGGACCCGACGGCCTGCCCCCCCCCGTCCCCCACCTTCTGGAGGATGACGTCCGAAGACTCCTTCTGGTACCTTCAGGTTTACATCATGTTACACAATCTTTGGGAGCATTGTGGCTGATGTTGGATTGTCTTGCAGGGCACCGGGAATAATAAGTTTGAGGGCATGCTGATGAACCTGGAGGAGAACTACCCCAACAAGGTGCGCGCCGTGCTGAAGATCAACGCGGAGATGGACCACCACATCGTGGGCGGCGCCGACCTGCTCACCGTCACCCTGGGCTTCCAGCCCTGCGGCCTCATCCACCTGCTCGGGATGCCATCGGGGTTCGGAACCCCTGCGGCCTCATCCAGCTGCAGGGGA
>271
CTGCGAGCTCGACAACATCATGCGCCTCACCGGCATCACCGGGATCGTCAACGGCATGGACGTCAGCGAGTGGGACCCCAGCAAGGACAAGTACATCGCCACCAAGTACGACGTGTCGACGGTGAGCTCTCACTCAGCCGAATGATCGACTGATGCATTGGGCAAAAGGTTCACTGCGGATCCTGACTCTGAAGAGGAAGCATTTCACGCCATTTCTGGCCATGTCCTCAAAGGGGATGAGCTGCGAGGCGCTGCCGGCCTCCCCCGGGATCCCAAGATCCCGCTGGAGGCCTTTGGCGGCGGGCTGGAGGAGGATAAAGGACCCGACGGCCTGCCACCCCCCGTCCCCCAGCTTCCGGAAGATGACGTACGAAGACGCCTTCAGGGACCTTCAGGTTTACATCATGTTACACAATCTTTGGGAGCATTGTGGCTGATGTTGGATTGTCTTGCAGGGCACCGGGAATAATAAGTTTGAGGGCATGCTGATGAACCTGGAGGACAACTACCCCAACAAGGTGCAGCGCGTGCTGAAGATCAACGCGGAGATGGACCACCACATCGTGCGCGGCGCCGACCTGCTCACCGTCACCCTGGGCTTCCAGACCTGGGGCCTCATCCACCTGCTCGGGATGCCATACGGGGGTTCGTAACCCTGCGGCCTCATCCAGCTGCAGGGGA
>272
CTGCGAGCTCGACAACATCATGCGCCTCACCGGCATCACCGGGATCGTCAACGGCATGGACGTCAGCGAGTGGGACCCCAGCAAGGACAAGTACATCGCCACCAAGTACGACGTGTCGACGGTGAGCTCTCAATCTGCCGAATGATCGTCTGATGAATTGGTTAAAGTGTTCAGTGCGGATCCTGACTCTGAAAAGGAAGCATTTCACGCCATCGCTGGCCATGTGCTGAAAGGGGATGCGCTGCGAGGCGCTGCCGGCCTCCCCCGGGATCCCAAGATCCCGCTGGAGGCCTTTGGCGGCGGGCTGGAGGAGGATAAAGGACCCGACGGCCTGCCCCCCCCCGTCCCCCACCTTCTGGAAGATGACGTACGAAGACTCCTTCAGGTACCTTCAGGTTTACATCATGTTACACAATCTTTGGGAGCATTGTGGCTGATGTTGGATTGTCTTGCAGGGCACCGGGAATAATAAGTTTGAGGGCATGCTGATGAACCTGGAGGACAACTACCCCAACAAGGTGCGCGCCATGCTGAAGATCAACGCGGAGATGGACCACCACATCGTGGCCGGCGCCGACCTGCTCACCGTCACCAGCCGCTTCCAGCCCTGGGGCCTCATCCACCTGCTCGCCATGCCATACCGCACGGTAACCTGCGGCCTCATCCAGCTGCAGGGGA
>273
CTGCGAGCTCGACAACATCATGCGCCTCACCGGCATCACCGGGATCGTCAACGGCATGGACGTCAGCGAGTGGGACCCCAGCAAGGACAAGTACATCGCCACCAAGTACGACGTGTCGACGGTGAGCTCTTAATCAGCCGAATGATCGTCTGATGAATTGGGCAAAAGGTTCAGTGCGGATCCTGACTCTGAAAAGGAAGCATTTCACGCCATTTCTGGCCATGTGCTGAAAAGGGATGAGCTGCGAGGCGCTGCCGGCCTCCCCCGGGATCCCAAGATCCCGCTGGAGGCCTTTGGCGGCGGGCTGGAGGAGGATAAAGGACCCGACGGCCTGCCCCCCCCCGTCCCCCAGCTTATGGAGGATGACGTCCGAAGACTCCTTCTGGTACCTTCAGGTTTACATCATGTTACCAAATCTTTGGGAGCATTGTGGCTGATGTTGGATTGTCTTGCAGGGCACCGGGAATAATAAGTTCGAGGGCATGCTGATGAACCTGGAGGAGAACTACCCCAACAAGGTGCGCGCCGTGCTGAAGATCAACGCGGAGATGGACCACCACATCGTGGCCGGCGCCGACCTGCTCACCGTCACCCTGGGCTTCCAGACCTGGGGCCTCATCCACCTGCTCGGGATGCCATCGGGGAACGGTAACCTGCGGCCTCATCCAGCTGCAGGGGA
>274
CTGCGAGCTCGACAACATCATGCGCCTCACCGGCATCACCGGGATCGTCAACGGCATGGACGTCAGCGAGTGGGACCCCAGCAAGGACAAGTACATCGCCACCAAGTACGACGTGTCGACGGTGAGCTCTCAATCAGCCGAATGATCAACTGATGAATTGGGTAAAGTGTCCAGTGCGGATCCTGACTCTGAAAAGGATGCATTTCACGCCATTTCTGGCCATGTGCTGAACAGGGATGAGCTGCGAGGCGCTGCCGGCCTCCCCCGGGATCCCAAGATACCGCTGGAGGCCTTTGGCGGCGGGCTGGAGGAGGATAAAGGACCCGACGGCCTGCCCCCCCCCGTCCCCCACCTTACGGAGGATGACGGACGAAGACGCCTTCAGGTACCTTCAGGTTCGCATCATGTTACCAAATCTTAGGGAACATTGTGGCTGATGTTGGATTGTCTTGCAGGGCACCGGGAATAATACGTTTGAGGCCATCCTGGTGGACCCGGAGGAGAACGACCCCAACAAGGTGCGGCCCGTGGTGAAGATCAACGAGGAGATGGCGCACCACATCGTGCCCGGCGCCGAGCTGCTCAACGTCGCCCTCCGCTTCCAGCTCTGGGGCGTCATCCAGCTGCTCGCCATGACATACCGGTCGGTAACCTGCGGCCTCATCCAGCTGCATGGGA
>275
CTGCGAGCTCGACAACATCATGCGCCTCACCGGCATCACCGGGATCGTCAACGGCATGGACGTCAGCGAGTGGGACCCCAGCAAGGACAAGTACATCGCCACCAAGTACGACGTGTCGACGGTGAGCTCTTAATCTGCCGAATGATCATCTGATGAATTGGGTAAAGTGTTCAGTGCGGATCCTGACTCTGAAAAGGAAGCATTTCACGCCATTTCTGGCCATGTCCTGAAAAGGGATGCGCTGCGAGGCGCTGCCGGCCTCCCCCGGGATCCCAAGATCCCGCTGGAGGCCTTTGGCGGCGGGCTGGAGGAGGATAAAGGACCCGACGGCCTGCCCCCCCCCGTCCCCCACCTTCCGGAAGATGACGTCCGAAGACTCCTTCAGGTACCTTCAGGTTTACATCATGTTACCAAATCTTTGGGAGCATTGTGGCTGATGTTGGATTGTCTTGCAGGGCACCGGGAATAATACGTTCGAGCGCATGCTGATGAACCTGGAGGACAACTACCCCAACAAGGTGCGCGCCGTGCTGATGATCAACGAGGAGATGGACCACCACATCGTGGCCGGCGCCGACCTGCTCACCGTCACCCTGGGCTTCCAGACCTGGGGCCTCATCCACCTGCTCGGGATGCCATCCGGGGTCGGAACCCTGCGGCCTCATCCAGCTGCAGGGGA
>276
CTGCGAGATCGACAACATCATGCGCCTCACCGGCATCACCGGGATCGTCAACGGCATGGACGTCAGCGAGTGGGACCCCAGCAAGGACAAGTACATCGCCACCAAGTACGACGTGTCGACGGTGAGCTCTTAATCTGCCGAATGATCGTCTGATGAATTGGGCAAAGGGTTCAGTGCGGATCCTGACTCTGAAGAGGAAGTATTTCACGCCATTTCTGGCCATGTCCTGAAAGGGGATGAGCTGCGAGGCGCTGCCGGCCTCCCCCGGGATCCCAAGATCCCGCTGGAGGCCTTTGGCGGCGGGCTGGAGGAGGATAAAGGACCCGACGGCCTGCCCCCCCCCGTCCCCCACCTTATGGAGGATGACGTACGAAGACGCCTTCTGGTACCTTCAGGTTTACATCATGTTACCCAATCTTTGGGAGCATTGTGGCTGATGTTGGATTGTCTTGCGGGGCACCGGGAATAATAAGATTGAGGGCATGCTGATGAACCTGGAGGACAACTACCCCAACAAGGTGCGCGCCGTGCTGAAGATCAACGCGGAGCTGGCCCCCCACATCGTGGCCGGCGCCGACCTGCTCACCGTCACCCTGCGCTTCCAGCCCTGGGGCCTCATCCACCTGCTCGCCATGACATACGGGGACGGTAACCTGCGGCCTCATCCAGCTGCAGGGGA
>277
CTGCGAGCTCGACAACATCATGCGCCTCACCGGCATCACCGGGATCGTCAACGGCATGGACGTCAGCGAGTGGGACCCCAGCAAGGACAAGTACATCGCCACCAAGTACGACGTGTCGACGGTGAGCTCTTAATCAGTCGAATGATCGACTGATGAATTGGGTAAAAGGTTCAGTGCGGATCCTGACTCTGAAGAGGAAGCATTTCACGCCATTTCTGGCCATGTCCTGAAAGGGGATGAGCTGCGAGGCGCTGCCGGCCTCCCCCGGGATCCCAAGATCCCGCTGGAGGCCTTTGGCGGCGGGCTGGAGGAGGATAAAGGACCCGACGGCCTGCCCCCCCCCGTCCCCCAGCTTCTGGAAGATGACGTACGAAGACGCCTTCAGGGACCTTCAGGTTCACATCATGTTACACAATCTTTGGGAGCATTGTGGCTGATGTTGGATAGTCTTGCAGGGCACCGGGAATAATAAGTTTGAGGGCATGCTGAGGAACCTGGAGGAGAACTACCCCAACAAGGTGCAGCGCGTGCTGAAGATCAACGAGGAGATGGACCACCACATCGTGGCCGGCGCCGACCTGCTCAACGTCGCCCTGGGCTTCCAGACCTGGGGCCTCATCCAGCTGCTCGCCATGCCATACGGGGGTTCGTAACCTGCGGCCTCATCCAGCTGCAGGGGA
>278
CTGCGAGCTCGACAACATCATGCGCCTCACCGGCATCACCGGGATCGTCAACGGCATGGACGTCAGCGAGTGGGACCCCAGCAAGGACAAGTACATCGCCACCAAGTACGACGTGTCGACGGTGAGCTCTTAATCTGCCGAATAATCGTCTGATAAATTGAGCAAAGTGTTCAGTGCGGATCCTGACTCTGAAGAGGAAGCATTTCACGCCATTTCTGGCCATGTCCTGAAAGGGGATGAGCTGCGAGGCGCTGCCGGCCTCCCCCGGGATCCCAAGATCCCGCTGGAGGCCTTTGGCGGCGGGCTGGAGGAGGATAAAGGACCCGACGGCCTGCCCCCCCCCGTCCCCCAGCTTCTGGAAGATGACGTACGAAGACGCCTTCAGGGACCTTCAGGTTCACATCATGTTACACAATCTTTGGGAGCATTGTGGCTGATGTTGGATAGTCTTGCAGGGCACCGGGAATAATAAGTTTGAGGGCATGCTGAGGAACCTGGAGGAGAACTACCCCAACAAGGTGCAGCGCGTGCTGAAGATCAACGAGGAGATGGACCACCACATCGTGGCCGGCGCCGACCTGCTCAACGTCGCCCTGGGCTTCCAGACCTGGGGCCTCATCCAGCTGCTCGCCATGCCATACGGGGGTTCGTAACCTGCGGCCTCATCCAGCTGCAGGGGA
>279
CTGCGAGCTCGACAACATCATGCGCCTCACCGGCATCACCGGGATCGTCAACGGCATGGACGTCAGCGAGTGGGACCCCAGCAAGGACAAGTACATCGCCACCAAGTACGACGTGTCGACGGTGAGCTCTCAATCTGTCGAATGATCGACTGGTGAATGGGGCAAAAGGTTCAGTGCGGATCCTGACTCTGAAAAGGAAGCATTTCACGCCATTTCTGGCCATGTCCTGAAAAGGGATGAGCTGCGAGGCGCTGCCGGCCTCCCCCGGGATCCCAAGATCCCGCTGGAGGCCTTTGGCGGCGGGCTGGAGGAGGATAAAGGACCCGACGGCCTGCCCCCCCCCGTCCCCCACCTTCTGGAAGATGACGTACGAAGACTCCTTCAGGTACCTTCAGGTTCACATCATGTTACACAATCTTTGGGAGCATTGTGGCTGATGTTGGATTGTCTTGCAGGGCACCGGGAATAATAAGTTTGAGGGCATGCTTATGAACCTGGAGGAGAACTACCCCAACAAGGTGCAGCCCATGCTGAAGATCAACGCGGAGATGGACCACCACATCGTGGCCGGCGCCGACCTGCTCAACGTCACCCTGCGCTTCCAGACCTGCGGCCTCATCCACCTGCTCGCCATGCCATACCGGGTTCGTAACCTGCGGCCTCATCCAGCTGCAGGGGA
>280
CTGCGAGCTCGACAACATCATGCGCCTCACCGGCATCACCGGGATCGTCAACGGCATGGACGTCAGCGAGTGGGACCCCAGCAAGGACAAGTACATCGCCACCAAGTACGACGTGTCGACGGTGAGCTCTTAATCAGCCGAATGATCGACTGATGAATTGGGCAAAGTGTTCAGTGCGGATCCTGACTCTGAAAAGGAAGCATTTCACGCCATCGCTGGCCATGTGCTGAAAAGGGATGAGCTGCGAGGCGCTGCCGGCCTCCCCCGGGATCGCAAGATCCCGCTGGAGGCCTTTGGCGGCGGGCTGGAGGAGGATAAAGGACCCGACGGCCTGCCCCCCCCCGTCCCCCACCTTATGGAGGATGACGTCCGAAGAGTCCTTCTGGTACCTTCAGGTTTACATCATGTTACAAAATCTTTGGGAGCATTGTGGCTGATGTTGGATTGCCTTGCAGGGCACCGGGAAGAATAAGTTTGAGGGCATGCTGATGAACCCGGAGGAGAACTACCCCAACAAGGTGCGCGCCGTGCTGAAGATCAACGCGGCGCTGGACCACCACATCATGGCCGGCGCCGACCTGCTCACCGTCACCAGCCGCTTCCAGACCTGGGGCCTCATCCAGCTGCTCGCCATGCCATCCGGGGACGGTAACCCTGCGGCCTCATCCAGCTGCAGGGGA
>281
CTGCGAGCTCGACAACATCATGCGCCTCACCGGCATCACCGGGATCGTCAACGGCATGGACGTCAGCGAGTGGGACCCCAGCAAGGACAAGTACATCGCCACCAAGTACGACGTGTCGACGGTGAGCTCTCAATCAGTCGAATGATCGACTGATGAATTGGGTGAAAGGTTCTCTGCGGATCCTGACTCTGAAGAGGAAGCATTTCACGCCGTTTCTGGCCATGTCCTGAAAGGGGATGAGCTGCGAGGCGCTGCCGGCCTCCCCCGGGATCCCAAGATACCGCTGGAGCCCTTTGGCGGCGGGCTGCAGGAGGATAAAGGACCCGACGGCCTGCCACCCCCCGTCCCCCACCTTCCGGAAGATGACGTACGAAGACGCCTTCAGGGACCTTCAGGTTTACATCATGTTACACAATCTTTGGGAACATTGTGGCTGATGTTGGATTGTCTTGCAGGGCACCGGGAATAATAAGTTTGAGGGCATGCTGAGGAACCTGGAGGACAACTACCCCAACAAGGTGCAGCGCATGCTGAAGATCAACGAGGAGATGGACCACCACATCGTGCGCGGCGCCGACCTGCTCACCGTCGCCCTGGGCTTCCAGACCTGGGGCCTCATCCAGCTGCTCGCCATGACATCGGGGGATCGTAACCCTGCGGCCTCATCCAGCTGCAGGGGA
>282
CTGCGAGCTCGACAACATCATGCGCCTCACCGGCATCACCGGGATCGTCAACGGCATGGACGTCAGCGAGTGGGACCCCAGCAAGGACAAGTACATCGCCACCAAGTACGACGTGTCGACGGTGAGCTCTCACCCAGCCGAATGATCGACTGGTGAATGGGGTAAAAGGTTCAGTGCGGATCCTGACTCTGAAAAGGAAGCATTTCACGCCATTTCTGGCCATGTCCTCAAAAGGGATGAGCTGCGAGGCGCTGCCGGCCTCCCCCGGGATCCCAAGATACCGCTGGAGGCCTTTGGCGGCGTGCTGGAGGAGGATAAAGGACCCGACGGCCTGCCACCCCCCGTCCCCCACCTTCTGGAGGATGACGTACGAAGACTCCTTCTGGTACCTTCAGGTTCACATCATGTTACACAATCTTTGGGAACATTGTGGCTTATGTTGGATTGTCTTGCAGGGCACCGGGAATAATAAGTTTGAGGGCATGCTTATGAACCCGGAGGAGAACTGCCCCAACAAGGTCCGCCGCGTGCTGAAGAGCAACGAGGAGATGGACCACCACATCGTGCGCGGCGCCGACCTGCTCAACGTCGCCAGCCGCTTCCAGACCTGCGGCCTCATCCAGCTGCTCGCCATGCCATACCGCACGGTAACCTGCGGCCTCATCCAGCTGCAGGGGA
>283
CTGCGAGCTCGACAACATCATGCGCCTCACCGGCATCACCGGGATCGTCAACGGCATGGACGTCAGCGAGTGGGACCCCAGCAAGGACAAGTACATCGCCACCAAGTACGACGTGTCGACGGTGAGCTCTTAATCTGCCGAATGATCGTCTGATGAATTGGGCAAAGTGTTCAGTGCGGATCCTGACTCTGACAAGGAAGCATTTCACGCCATCGCTGGCCATGTGCTGAAAAGGGATGAGCTGCGAGGCGCTGCCGGCCTCCCCCGGGATCCCAAGATCCCGCTGGAGGCCTTTGGCGGCGGGCTGGAGGAGGATAAAGGACCCGACGGCCTGCCCCCCCCCGTCCCCCACCTTATGGAGGATGACGTACGAAGACTCCTTCTGGTACCTTCAGGTTTACATCATGTTACAAAATCTTTGGGAGCATTGTGGCTGATGTTGGATTGTCTTGCAGGGCACCGGGAATAATAAGTTTGAGCGCATGCTGATGAACCTGGAGGAGAACTACCCCAACAAGGTGCGCGCCGTGCTGAAGATCAACGCGGAGATGGACCACCACATCGTGGCCGGCGCCGACCTGCTCACCGTCACCAGCCGCTTCCAGACCTGGGGCCTCATCCACCTGCTCGGGATGCCATACGGGGTTCGAAACCTGCGGCCTCATCCAGCTGCAGGGGA
>284
CTGCGAGCTCGACAACATCATGCGCCTCACCGGCATCACCGGGATCGTCAACGGCATGGACGTCAGCGAGTGGGACCCCAGCAAGGACAAGTACATCGCCACCAAGTACGACGTGTCGACGGTGAGCTCTTAATCTGTCGAATGATCGACTGATGAATGGGGTAAAAGGTTCTCTGCGGATCCTGACTCTGAAAAGGAAGCATTTCACGCCATTTCTGGCCATGTCCTGAAAAGGGATGAGCTGCGAGGCGCTGCCGGCCTCCCCCGGGATCCCAAGATACCGCTGGAGGCCGTTGGCGGCGGGCTGGAGGAGGATAAAGGACCCGACGGCCTGCCCCCCCCCGTCCCCCACCTTCCGGAGGATGACGTACGAAGACGCCTTCAGGTACCTTCAGGTTTACATCATGTTACAAAATCTTTGGGAGCATTGTGGCTTATGTTGGATTGTCTTGCAGGGCACCGGGAATAATAAGATTGAGGGCATGCTTATGAACCTGGAGGAGAACTACCCCAACAAGGTCCGGCGCGTGCTGAAGATCAACGCGGAGATGGACCACCACATCGTGGCCGGCGCCGACCTGCTCAACGCCACCAGCCGCTTCCAGACCTGGGGCGTCATCCAGCTGCTCGGGATGACATACCGCACGGTAACCTGCGGCCTCATCCAGCTGCAGGGGA
>285
CTGCGAGCTCGACAACATCATGCGCCTCACCGGCATCACCGGGATCGTCAACGGCATGGACGTCAGCGAGTGGGACCCCAGCAAGGACAAGTACATCGCCACCAAGTACGACGTGTCGACGGTGAGCTCTCAATCTGTCGAATGATCGACTGATGAATTGGGTAAAAGGTTCACTGCGGATCCTGACTCTGAAAAGGAAGCATTTCACGCCATTTCTGGCCATGTCCTGAAAAGGGATGCGCTGCGAGGCGCTGCCGGCCTCCCCCGGGATCCCAAGATACCGCTGGAGGCCTTTGGCGGCGTGCTGGAGGAGGATAAAGGACCCGACGGCCTGCCACCCCCCGTCCCCCACCTTATGGAGGATGACGTACGAAGAGGCCTTCAGGTACCTTCAGGTTTACATCATGTTACCAAATCTTTGGGAGCATTGTGGCTGATGTTGGATTGTCTTGCGGGGCACCGGGAATAATAAGTTTGAGGGGATGCTGATGAACCTGGAGGAGAACTACCCCAACAAGGTGCAGGCCATGCTGATGATCAACGCGGAGATGGACCACCACATCGTGGCCGGCGCCGACCTGCTCAACGTCACCCTGCGCTTCCAGACCTGGGGCCTCATCCAGCTGCTCGGGATGCCATACCGCACGGTAACCTGCGGCCTCATCCAGCTGCAGGGGA
>286
CTGCGAGCTCGACAACATCATGCGCCTCACCGGCATCACCGGGATCGTCAACGGCATGGACGTCAGCGAGTGGGACCCCAGCAAGGACAAGTACATCGCCACCAAGTACGACGTGTCGACGGTGAGCTCTTAATCAGTCGAATGATCGACTGGTGAATGGGGTAAAAGGTTCAGTGCGGATCCTGACTCTGAAGAGGAAGTATTTCACGCCATTTCTGGCCATGTCCTGAAAGGGGATGAGCTGCGAGGCGCTGCCGGCCTCCCCCGGGATCCCAAGATACCGCTGGAGGCCTTTGGCGGCGGGCTGGAGGAGGATAAAGGACCCGACGGCCTGCCCCCCCCTGTCCCCCACCTTATGGAAGATGACGTACGAAGACTCCTTCAGGTACCTTCAGGTTTGCATCATGTTACAAAATCTTTGGGAACATTGTGGCTGATGGTGGATAGTCTTGCAGGGCACCGGGAATAATAAGTTTGAGCGCATGCTTATGAACCCGGAGGACAACTACCCCAACAAGGTGCGCCGCGTGCTGAAGATCAACGCGGAGATGGACCACCACATCGTGGGCGGCGCCGACCTGCTCAACGTCACGCTGCGCTTCCAGACCTGGGGCGTCATCCAGCTGCTCGCCATGACATACCGGACGGTAACCTGCGGCCTCATCCAGCTGCAGGGGA
>287
CTGCGAGCTCGACAACATCATGCGCCTCACCGGCATCACCGGGATCGTCAACGGCATGGACGTCAGCGAGTGGGACCCCAGCAAGGACAAGTACATCGCCACCAAGTACGACGTGTCGACGGTGAGCTCTTAATCAGTCGAATGATCAACTGGTGAATGGGGTAAAAGGTTCTCTGCGGATCCTGACTCTGAAGAGGAAGCATTTCACGCCATTTCTGGCCATGTCCTGAAAGGGGATGAGCTGCGAGGCGCTGCCGGCCTCCCCCGGGATCCCAAGATACCGCTGGAGGCCTTTGGCGGCGGGCTGGAGGAGGATAAAGGACCCGACGGCCCGCCCCCCCCCGTCCCCCACCTTCCGGAAGATGACGTACGAAGACTCCTTCAGGTACCTTCAGGTTCACATCATGTTACACAATCTTTGGGAGCATTGTGGCTTATGTTGGATTGTCTTGCAGGGCACCGGGAATAATAAGTTTGAGGGCATGCTTAGGAACCTGGAGGACAACTACCCCAACAAGGTGCAGCGCGTGCTGAAGATCAACGCGGAGATGGACCACCACATCGTGCGCGGCGCCGACCTGCTCAACGTCGCCAGCCGCTTCCAGACCTGCGGCGTCATCCACCTGCTCGCCATGACATACCGCACGGTAACCTGCGGCCTCATCCAGCTGCAGGGGA
>288
CTGCGAGCTCGACACATCATGCGCCTCACCGGCATCACCGGGATCGTCAACGGCATGGACGTCAGCGAGTGGGACCCCAGCAAGGACAAGTACATCGCCACCAAGTACGACGTGTCGACGGTGAGCTCTCACCCAGCCGAATGATCGTCTGATAAATTGGGCAAAGTGTTCTCTGCGTCTTCTGACTCTGACAAGGAAGCATTTCAGGCCATCGCTGCCAATGTCCTGAAAAGGGATGAGCTGCAAGGCGCTGCCGGCCTCCGCGGGGATCGGAAGATACCGCTGGAGGCGTTTGGCGGCATTCTTGAGGAGAATAAAGGCTAAGACGTCCCGCCCCCCCCCGTCCCCCACCTTCCGGAAGATGACGTACGAAGACTCCTTCAGGTACCTTCAGGTTCACATCATGTTACACAATCTTTGGGAGCATTGTGGCTTATGTTGGATTGTCTTGCAGGGCACCGGGAATAATAAGTTTGAGGGCATGCTTAGGAACCTGGAGGACAACTACCCCAACAAGGTGCAGCGCGTGCTGAAGATCAACGCGGAGATGGACCACCACATCGTGCGCGGCGCCGACCTGCTCAACGTCGCCAGCCGCTTCCAGACCTGCGGCGTCATCCACCTGCTCGCCATGACATACCGCACGGTAACCTGCGGCCTCATCCAGCTGCAGGGGA
>289
CTGCGGGCTCGACACATCATGCGCCTCACCGGCATCACCGGGATCGTCAACGGCATGGACGTCAGCGAGTGGGACCCCAGCAAGGACAAGTACATCGCCACCAAGTACGACGTGTCGACGGTGAGCTCTCAATCTGCCGAATGATCGTCTGATGCATTTGTTGAGAGGTCCACTGCGGATCCTGACTCTGAAGCAGCAGTATTTCACGCCATTTCTGGCCATGTCCTCAAAGGGGATGAGCTGCGAGGCGCTGCCGGCCTCCCCCGGGATCCCAATATCCCGGTGGAGCCCTTTGGCGGCGTGCTGCAGGAGGCTAAAGGACCCGACGGCCTGCCACCCCCCGTCCCCCACCTTACGGAAGATGACGTACGAAGAGTCCTTCAGGGACCTTCAGGTTTACATCATGTTACACAATCTTTGGGAGCATTGTGGCTGATGTTGGATTGTCTTGCGGGGCACCGGGAATAATAAGATTGAGCGCATGCTGGTGAACCCGGAGGACAACTACCCCAACAAGGTGCGCGCCATGCTGATGATCAACGCGGAGCTGGACCACCACATCATGCGCGGCGCGGACCTGTTCACCGTCACCCTGCGCTTCCAGCTCTTGGGCCGCATCCACCTGCTCGGGATGCACATACCGGTTCGAACCCTGCGGCCTCATCCAGCTGCAGGGGA
>290
CTGCGAGCTCGACAACATCATGCGCCTCACCAAGCATCACCGGGATCGTCAACGGCATGGACGTCAGCGAGTGGGACCCCAGCAAGGACAAGTACATCGCCACCAAGTACGACGTGTCGACGGTGAGCTCTCAATCAGCCGAATGATCGACTGATGAATTGGGCGAAGGGTTCTCTGCGGATCCTGACTCTGAAAAGGAAGCATTTCACGCCGTTTCTGGCCATGTCCTGAAAGGGGATGAGCTGCGAGGCGCTGCCGGCCTCCCCCGGGATCCCAAGATCCCGCTGGAGCCCTTTGGCGGCGTGCTGGAGGAGGATAAAGGACCCGACGGCCCGCCACCCCCCGTCCCCCACCTTCCGGAAGATGACGTACGAAGACGCCTTCAGGTACCTTCAGGTTTACATCATGTTACACAATCTTTGGGAGCATTGTGGCTGATGTTGGATTGTCTTGCGGGGCACCGGGAATAATAAGTTTGAGGGCATGCTTAGGAACCTGGAGGACAACTACCCCAACAAGGTGCAGCCCATGCTGAAGATCAACGAGGAGATGGACCCCCACATCGTGGCCGGCGCCGACCTGTTCACCGTCACCCTGGGCTTCCAGACCTTGGGCCTCATCCACCTGCTCGCCATGCCATACCGCACGGTAACCTGCGGCCTCATCCAGCTGCAGGGGA
>291
CTGCGAGCTCGACAACATCATGCGCCTCACCGGCATCACCGGGATCGTCAACGGCATGGACGTCAGCGAGTGGGACCCCAGCAAGGACAAGTACATCGCCACCAAGTACGACGTGTCGACGGTGAGCTCTTAATCAGCCGAATGATCAACTGATGAATTGGTTAAAGTGTTCACTGCGGATCCTGACTCTGAAAAGGAAGCATTTCACGCCATCGCTGGCCATGTCCTCAAAAGGGATGCGCTGCGAGGCGCTGCCGGCCTCCCCCGGGATCCCAAGATCCCGCTGGAGGCCTTTGGCGGCGGGCTGCAGGAGGATAAAGGACCCGACGGCCTGCCCCCCCCCGTCCCCCACCTTCCGGAGGATGACGTCCGAAGACTCCTTCTGGTACCTTCAGGTTTACATCATGTTACAAAATCTTTGGGAGCATTGTGGCTGATGTTGGATTGTCTTGCAGGGCACCGGGAATAATAAGTTTGAGGGCATGCTGATGAACCTGGAGGACAACTACCCCAACAAGGTGCGCGCCGTGCTGAAGATCAACGAGGCGCTGGACCACCACATCATGGCCGGCGCCGACCTGCTCACCGTCACCCTGGGCTTCCAGACCTGGGGCCTCATCCACCTGCTCGGGATGCCATACCGCACGGAAACCTGCGGCCTCATCCAGCTGCAGGGGA
>292
CTGCGAGCTCGACAACATCATGCGCCTCACCGGCATCACCGGGATCGTCAACGGCATGGACGTCAGCGAGTGGGACCCCAGCAAGGACAAGTACATCGCCACCAAGTACGACGTGTCGACGGTGAGCTCTTAATCTGTCGAATGATCGACTGATGAATTGGTTAAAAGGTTCTCTGCGGATCCTGACTCTGAAAAGGAAGCATTTCACGCCGTTTCTGGCCATGTCCTCAAAAGGGATGCGCTGCGAGGCGCTGCCGGCCTCCCCCGGGATCCCAAGATACCGCTGGAGGCCTTTGGCGGCGGGCTGGAGGAGGATAAAGGACCCGACGGCCTGCCACCCCCCGTCCCCCACCTTCCGGAGGATGACGTACGAAGACGCCTTCTGGTACCTTCAGGTTTACATCATGTTACAAAATCTTTGGGAACATTGTGGCTGATATTGGATTGTCTTGCAGGGCACCGGGAATAATACGTTTGAGGGCATGCTTAGGAACCTGGAGGACAACTACCCCAACAAGGTGCAGCCCATGCTGAAGATCAACGAGGAGATGGACCCCCACATCGTGGCCGGCGCCGACCTGTTCAACGTCGCCCTGCGCTTCCAGACCTGGGGCCTCATCCACCTGCTCGCCATGCCATACCGGGTTCGAAACCTGCGGCCTCATCCAGCTGCAGGGGA
>293
CTGCGAGCTCGACAACATCATGCGCCTCACCGGCATCACCGGGATCGTCAACGGCATGGACGTCAGCGAGTGGGACCCCAGCAAGGACAAGTACATCGCCACCAAGTACGACGTGTCGACGGTGAGCTCTTAATCAGCCGAATGATCGACTGATGAATTGGTTAAAGTGTTCTCTGCGGATCCTGACTCTGAAAAGGAAGCATTTCACGCCATTTCTGGCCATGTCCTGAAAGGGGATGCGCTGCGAGGCGCTGCCGGCCTCCCCCGGGATCCCAAGATCCCGCTGGAGGCCTTTGGCGGCGTGCTGGAGGAGGATAAAGGACCCGACGGCCCGCCCCCCCCCGTCCCCCACCTTCCGGAAGATGACGTCCGAAGAGTCCTTCAGGTACCTTCAGGTTTACATCATGTTACACAATCTTTGGGAACATTGTGGCTGATGTTGGATTGTCTTGCAGGGCACCGGGAATAATAAGTTTGAGGGCATGCTGATGAACCCGGAGGACAACTACCCCAACAAGGTGCGCGCCGTGCTGAAGATCAACGCGGAGATGGACCACCACATCGTGGCCGGCGCCGACCTGCTCACCGTCACCCTGCGCTTCCAGCCCTGCGGCCTCATCCACCTGCTCGCCATGCCATCGGGGGTTCGTAACCTGCGGCCTCATCCAGCTGCAGGGGA
>294
CTGCGAGCTCGACAACATCATGCGCCTCACCGGCATCACCGGGATCGTCAACGGCATGGACGTCAGCGAGTGGGACCCCAGCAAGGACAAGTACATCGCCACCAAGTACGACGTGTCGACGGTGAGCTCTCACCCAGCCGACTGATCGTCTGATGCATTGGGCAAAGTGTTCTCTGCGGATCCTGACTCTGAAAAGGAAGCATTTCACGCCGTTTCTGGCCATGTCCTCAAAGGGGATGAGCTGCGAGGCGCTGCCGGCCTCCCCCGGGATCCCAAGATCCCGCTGGAGGCCGTTGGCGGCGGGCTGGAGGAGGATAAAGGACCCGACGGCCTGCCCCCCCCCGTCCCCCACCTTCCGGAAGATGACGGCCGAAGAGTCCTTCAGGTACCTTCAGGTTTACATCATGTTACAAAATCTTTGGGAGCATTGTGGCTGATATTGGATTGTCTTGCAGGGCACCGGGAATAATAAGTTTGAGCGCATGCTTAGGAACCTGGAGGACAACTACCCCAACAAGGTGCGCCCCATGCTGAAGATCAACGAGGAGATGGACCACCACATCGTGGCCGGCGCCGACCTGCTCACCGTCACCATGCGCTTCCAGCCCTGGGGCCTCATCCACCTGCTCGCCATGCCATACCGCACGGTAACCTGCGGCCTCATCCAGCTGCAGGGGA
>295
CTGCGAGCTCGACAACATCATGCGCCTCACCGGCATCACCGGGATCGTCAACGGCATGGACGTCAGCGAGTGGGACCCCAGCAAGGACAAGTACATCGCCACCAAGTACGACGTGTCGACGGTGAGCTCTTAATCTGTCGAATGATCGACTGGTGAATGGGGTGAAAGGTTCAGTGCGGATCCTGACTCTGAAGAGGAAGCATTTCACGCCATCGCTGGCCATGTCCTGAAAGGGGATGAGCTGCGAGGCGCTGCCGGCCTCCCCCGGGATCCCAAGATCCCGCTGGAGGCCTTTGGCGGCGGGCTGGAGGAGGATAAAGGACCCGACGGCCTGCCCCCCCCCGTCCCCCACCTTCCGGAAGATGACGTACGAAGACTCCTTCAGGTACCTTCAGGTTTACATCATGTTACACAATCTTTGGGAGCATTGTGGCTGATGTTGGATTGTCTTGCAGGGCACCGGGAATAATAAGTTTGAGGGCATGCTGATGAACCTGGAGGACAACTACCCCAACAAGGTGCGCGGCGTGCTGAAGATCAACGAGGAGATGGACCACCACATCGTGCGCGGCGCCGACCTGCTCAACGTCACCCTGCGCTTCCAGACCTGGGGCCTCATCGACCTGCTCGCCATGACATACGGGGTTCGTAACCTGCGGCCTCATCCAGCTGCAGGGGA
>296
CTGCGAGCTCGACAACATCATGCGCCTCACCAAGCATCACCGGGATCGTCAACGGCATGGACGTCAGCGAGTGGGACCCCAGCAAGGACAAGTACATCGCCACCAAGTACGACGTGTCGACGGTGAGCTCTTAATCAGCCGAATGATCGTCTGATGAATTGGTTAAAGTGTTCTCTGCGGATCCTGACTCTGAAAAGGAAGCATTTCACGCCGTTTCTGGCCATGTCCTCAAAGGGGATGCGCTGCGAGGCGCTGCCGGCCTCCCCCGGGATCGCAAGATCCCGCTGGAGGCCTTTGGCGGCGGGCTGGAGGAGGATAAAGGACCCGACGGCCTGCCCCCCCCCGTCCCCCACCTTCCGGAAGATGACGTACGAAGAGTCCTTCAGGGACCTTCAGGTTTACATCATGTTACCAAATCTTTGGGAGCATTGTGGCTGATGTTGGATTGTCTTGCAGGGCACCGGGAATAATAAGTTCGAGCGCATGCTTATGAACCCGGAGGACAACTACCCCAACAAGGTGCACCCCGTGCTGAAGATCAACGAGGAGATGGACCACCACATCGTGGCCGGCGCCGACCTGCTCACCGTCACCCTGGGCTTCCAGACCTTGGGCCTCATCCACCTGCTCGGGATGCCATACCGGACGGTAACCTGCGGCCTCATCCAGCTGCAGGGGA
>297
CTGCGAGCTCGACAACATCATGCGCCTCACCGGCATCACCGGGATCGTCAACGGCATGGACGTCAGCGAGTGGGACCCCAGCAAGGACAAGTACATCGCCACCAAGTACGACGTGTCGACGGTGAGCTCTTAATCTGTCGAATGATCGACTGATGAATTGGTTAAAAGGTTCACTGCGGATCCTGACTCTGAAAAGGAAGCATTTCACGCCATTTCTGGCCATGTCCTGAAAGGCGCTGAGCTGCGAGGCGCTGCCGGCCTCCCCCGGCCTCCCCGGATACCGGAGGAGCCCGTTGGCGGCATGCTGCAGGAGGCTAAAGGACCCGACGGCCCGCCACCCCCTGTCCCCCACCTTCCGGAAGATCATGTAGGAAGACGTCCTCATCGTCCTTCTGGTACATATTAGGTAGCACAATCTTTGAGAACATTGTGGCTTATGGTGGATAGTCTTGCAGAGCACCGGGCCTAATACGATTGAGGCGATGGATAGGAACCTGGAGGAGACCGGCCCCAAGAAGTTCCACCGCATGCTGATGAGCGCGGAGGAGATGGACCCCCACAAGGTGCGCGGCGCCGACAAGCTCAACGCGGCCCTGGGCTTCCACCTCTTGGGCGGCATCCACCTGCTCGCCATGACATACCGGGTTCGAACCCTGCGGCCTCATCCAGCTGCAGGGGA
>298
CTGCGAGCTCGACACATCATGCGCCTCACCGGCATCACCGGGATCGTCAACGGCATGGACGTCAGCGAGTGGGACCCCAGCAAGGACAAGTACATCGCCACCAAGTACGACGTGTCGACGGTGAGCTCTTAATCTGCCGAATGATCGTCTGATGAATTGGTTAAAAGGTCCTCTGCGGATCCTGACTCTGAAAAGGAAGCATTTCACGCCATCTCTGGCCATGTCCTCAAAAGGGATGCGCTGCGAGGCGCTGCCGGCCTCTCCCGGGATCGCAATATACCGCTGGAGGCCTTTGGCGGCGTGCTGCAGGAGGATAAAGGACCCGACGGCCTGCCACCCCCCGTCCCCCACCTTCCGGAAGATGACGTCCGAAGAGTCCTTCAGGTACCTTCAGGTTTACATCATGTTACCAAATCTTTGGGAGCATTGTGGCTGATGTTGGATTGTCTTGCAGGGCACCGGGAAGAATAAGTTTGAGGGCATGCTGATGAACCCGGAGGACAACTACCCCAACAAGGTGCGCGCCGTGCTGAAGATCAACGCGGCGCTGGAGCACCACATCGTGCCCGGCGCCGACCTGTTCACCGTCACGCTGCGCTTCCAGACCTGGGGCGGCATCCAGCTGCTCGGCATGACATACGGCACGGAACCCTGCGGCCTCATCCAGCTGCAGGGGA
>299
CTGCGAGCTCGACAACATCATGCGCCTCACCGGCATCACCGGGATCGTCAACGGCATGGACGTCAGCGAGTGGGACCCCAGCAAGGACAAGTACATCGCCACCAAGTACGACGTGTCGACGGTGAGCTCTTAATCTGCCGAATGATCGTCTGATGAATTGGGTGAAGTGTTCAGTGCGGATCCTGACTCTGAAAAGGAAGCATTTCACGCCATTTCTGGCCATGTGCTGAAAAGGGATGAGCTGCGAGGCGCTGCCGGCCTCCCCCGGGATCGCAAGATCCCGCTGGAGGCCGTTGGCGGCGGGCTGGAGGAGGATAAAGGACCCGACGGCCTGCCCCCCCCCGTCCCCCACCTTATGGAGGATGACGTACGAAGAGGCCTTCTGGTACCTTCAGGTTTACATCATGTTACACAATCTTTGGGAGCATTGTGGCTGATGTTGGATTGCCTTGCAGGGCACCGGGAAGAATAAGTTCGAGCGCATGCTTATGAACCCGGAGGAGAACGACCCCAACAAGGTGCGCGCCGTGCTGAAGATCAACGCGGAGATGGACCACCACATCGTGGCCGGCGCCGACCTGCTCAACGTCACCAGCCGCTTCCAGCCCTGGGGCCTCATCCAGCTGCTCGCCATGCCATACCGCACGGTAACCTGCGGCCTCATCCAGCTGCATGGGA
>300
CTGCGAGCTCGACAACATCATGCGCCTCACCGGCATCACCGGGATCGTCAACGGCATGGACGTCAGCGAGTGGGACCCCAGCAAGGACAAGTACATCGCCACCAAGTACGACGTGTCGACGGTGAGCTCTCAATCAGCCGACTGATCGTCTGATGCATTGGGCGAAGTGTTCTCTGCGGATCCTGACTCTGAAAAGGAAGCATTTCACGCCATCTCTGGCCATGTCCTCAAAAGGGATGCGCTGCGAGGCGCTGCCGGCCTCCCCCGGGATCCCAAGATCCCGCTGGAGGCCTTTGGCGGCGGGCTGGAGGAGGATAAAGGACCCGACGGCCTGCCCCCCCCCGTCCCCCACCTTCCGGAGGATGACGTCCGAAGACTCCTTCTGGTACCTTCAGGTTTACATCATGTTACAAAATCTTTGGGAGCATTGTGGCTGATGTTGGATTGTCTTGCAGGGCACCGGGAAGAATAAGTTTGAGGGCATGCTGATGAACCCGGAGGAGAACTACCCCAACAAGGTGCGCGCCGTGCTGAAGATCAACGCGGAGCTGGACCACCACATCATGGCCGGCGCCGACCTGCTCACCGTCACCAGCCGCTTCCAGACCTGGGGCCTCATCCAGCTGCTCGGCATGCCATCGGGGGTTGGTAACCCTGCGGCCTCATCCAGCTGCAGGGGA
>301
CTGCGAGCTCGACAACATCATGCGCCTCACCGGCATCACCGGGATCGTCAACGGCATGGACGTCAGCGAGTGGGACCCCAGCAAGGACAAGTACATCGCCACCAAGTACGACGTGTCGACGGTGAGCTCTTAATCAGCCGAATGATCGACTGATGAATTGGGTAAAAGGTTCACTGCGGATCCTGACTCTGAAAAGGAAGCATTTCACGCCATCTCTGGCCATGTCCTCAAAAGGGATGAGCTGCGAGGCGCTGCCGGCCTCCCCCGGGACCCCAAGATCCCGCTGGAGGCCTTTGGCGGCGGGCTGGAGGAGGATAAAGGACCCGACGGCCCGCCCCCCCCCGTCCCCCACCTTCCGGAAGATGACGTCCGAAGAGTCCTTCAGGTACCTTCAGGTTTACATCATGTTACAAAATCTTTGGGAACATTGTGGCTGATGTTGGATTGTCTTGCGGGGCACCGGGAAGAATAAGTTCGAGGGCATGCTGAGGAACCCGGAGGAGAACTACCCCAACAAGGTGCGCGCCGTGCTGAAGATCAACGCGGAGCTGGACCACCACATCATGGCCGGCGCCGACCTGCTCACCGTCGCCAGCCGCTTCCAGACCTGGGGCCTCATCCACCTGCTCGCCATGCCATACGGGGTCGGTAACCCTGCGGCCTCATCCAGCTGCAGGGGA
>302
CTGCGAGCTCGACAACATCATGCGCCTCACCAGCATCACCGGGATCGTCAACGGCATGGACGTCAGCGAGTGGGACCCCAGCAAGGACAAGTACATCGCCACCAAGTACGACGTGTCGACGGTGAGCTCTCACCCAGCCGACTGATCGACTGATGCATTGGTCGAAGTGTCCACTGCGGATCCTGACTCTGAAAAGGAAGCATTTCACGCCATTTCTGGCCATGTGCTGAAAAGGGATGAGCTGCGAGGCGCTGCCGGCCTCCCCCGGGATCGCAAGATCCCGCTGGAGGCGTTTGGCGGCGGGCTGGAGGAGGATAAAGGACCCGACGGCCCGCCCCCCCCCGTCCCCCACCTTCCGGAGGATGACGTACGAAGACTCCTTCAGGTACCTTCAGGTTTACATCATGTTACACAATCTTTGGGAACATTGTGGCTTATGTTGGATTGTCTTGCGGGGCACCGGGCCTAATAAGTTTGAGGGCATGCTTGGGAACCTGGAGGAGAACTACCCCAACAAGGTGCGCCCCGTGGTGAAGATCAACGAGGAGAAGGACCACCACATCGTGGGCGGCGCGGACCTGCTCAACGTCACCCTGCGCTTCCAGACCTGCGGCCTCATCCACCTGCTCGGGATGACATACCGCACGGAACCCTGCGGCCTCATCCAGCTGCAGGGGA
>303
CTGCGAGCTCGACAACATCATGCGCCTCACCGGCATCACCGGGATCGTCAACGGCATGGACGTCAGCGAGTGGGACCCCAGCAAGGACAAGTACATCGCCACCAAGTACGACGTGTCGACGGTGAGCTCTCAATCAGTCGAATGATCGACTGATGAATTGGGCAAAAGGTTCACTGCGGATCCTGACTCTGAAGAGGAAGCATTTCACGCCATTTCTGGCCATGTCCTCAAAAGGGATGAGCTGCGAGGCGCTGCCGGCCTCCCCCGGGATCCCAAGATCCCGCTGGAGGCCTTTGGCGGCGGGCTGGAGGAGGATAAAGGACCCGACGGCCTGCCACCCCATGTCCCCCAGCTTACGGAGGATGACGTACGAAGACTCCTTCAGGTACCTTCAGGTTTACATCATGTTACAAAATCTTTGGGAGCATTGTGGCTGATGTTGGATTGCCTTGCGGGGCACCGGGAAGAATAAGTTTGAGGGCATGCTGATGAACCCGGAGGACAACTACCCCAACAAGGTGCGCCGCGTGCTGAAGAGCGCGGAGGAGATGGACCACCACATCGTGCGCGGCGCCGACCTGCTCACCGTCACCCTGCGCTTCCAGACCTGGGGCCTCATCCACCTGCTCGCCATGCCATCCGGGACGCGTAACCCTGCGGCCTCATCCAGCTGCAGGGA
>304
CTGCGAGCTCGACAACATCATGCGCCTCACCACACATCACCGGGATCGTCAACGGCATGGACGTCAGCGAGTGGGACCCCAGCAAGGACAAGTACATCGCCACCAAGTACGACGTGTCGACGGTGAGCTCTTAATCTGCCGAATAATCGTCTGATAAATTGAGCAAAGTGTTCAGTGCGTCTTCTGACTCTGACAAGGAAGCATTTCAGGCCATCGCTGGCAAGGCGCTGAACAAGGATGCGCTGCAAGGCGCGGCCGGCCTCCCCGGGGACCGGAAGATCCCGCTGGAGGCGTTTGTCGGCAGGCTGGAGGAGCATAAGGGCCCCGACGGCATGGCCGCCGCCGTCCCGCAGCTCATGGAGGATGACGTCCAAATCGTCCTTCTGGTACGTACAGGTTTACATCATGTTAGCAAATCTTTGGGAGCATTGTGCCTGATATTCGATTGCCTTGCAGGGCACCGGGAAGAAGAAGTTCGAGCGCATGCTGATGAACGCGGAGGAGAACTACCCCAACAAGGTGCGCGCCGTGGTGAAGTTCAACGCGGAGCTGGACCACCACATCATGGCCGGCGCCGACCTGCTCACCGTCACCCTGCGCTTCCAGACCTGGGGCCTCATCCACCTGCTCGCCATGCCATCCGGGACGCGTAACCCTGCGGCCTCATCCAGCTGCAGGGA
>305
CTGCGAGCTCGACAACATCATGCGCCTCACCCGCATCACCGGGATCGTCAACGGCATGGACGTCAGCGAGTGGGACCCCAGCAAGGACAAGTACATCGCCACCAAGTACGACGTGTCGACGGTGAGCTCTCAATCTGCCGAATGATCAACTGATGAATTGGTTAAAGTGTTCACTGCGGATCCTGACTCTGAAAAGGAAGCATTTCACGCCATTTCTGGCCATGTCCTCAAAGGGGATGAGCTGCGAGGCGCTGCCGGCCTCCCCCGGGATCCCAAGATCCCGCTGGAGGCCTTTGGCGGCGTGCTGGAGGAGGATAAAGGACCCGACGGCATGCCACCCCCCGTCCCCCACCTTCCGGAGGATGACGTACGAAGAGTCCTTCAGGTACCTTCAGGTTCACATCATGTTACACAATCTTTGGGAGCATTGTGGCTGATGTTGGATTGTCTTGCAGGGCACCGGGAATAATAAGTTCGAGGGCATGCTTGTGAACCTGGAGGAGAACTACCCCAACAAGTTGCGCGCCGTGCTGAAGATCAAGGAGGAGATGGACCACCACATCGTGCGCGGCGCCGACCTGCTCAACGTCACCCTGCGCTTCCAGACCTGGGGCCTCATCCACCTGCTCGGGATGCCATACCGCACGGTAACCTGCGGCCTCATCCAGCTGCAGGGGA
>306
CTGCGAGCTCGACAACATCATGCGCCTCACCGGCATCACCGGGATCGTCAACGGCATGGACGTCAGCGAGTGGGACCCCAGCAAGGACAAGTACATCGCCACCAAGTACGACGTGTCGACGGTGAGCTCTTAATCTGTCGAATGATCGACTGATGAATTGGGTAAAGTGTTCAGTGCGGATCCTGACTCTGAAGAGGAAGCATTTCACGCCATTTCTGGCCATGTGCTGAAAAGGGATGAGCTGCGAGGCGCTGCCGGCCTCCCCCGGGATCCCAAGATCCCGCTGGAGGCCTTTGGCGGCGGGCTGGAGGAGGATAAAGGACCCGACGGCCTGCCCCCCCCCGTCCCCCACCTTCCGGAGGATGACGTACGAAGACTCCTTCAGGTACCTTCAGGTTTACATCATGTTACACAATCTTTGGGAGCATTGTGGCTGATGTTGGATTGTCTTGCAGGGCACCGGGAATAATAAGTTTGAGGGCATGCTGATGAACCTGGAGGACAACTACCCCAACAAGGTGCACGCCGTGCTGAAGATCAACGAGGAGATGGACCACCACATCGTGGGCGGCGCCGACCTGCTCACCGTCACCCTGCGCTTCCAGACCTGGGGCCTCATCCACCTGCTCGCCATGCCATACGGGGGACTCGTAACCCTGCGGCCTCATCCAGCTGCAGGGGA
>307
CTGCGAGCTCGACAACATCATGCGCCTCACCGGCATCACCGGGATCGTCAACGGCATGGACGTCAGCGAGTGGGACCCCAGCAAGGACAAGTACATCGCCACCAAGTACGACGTGTCGACGGTGAGCTCTTAATCAGTCGAATGATCGACTGATGAATTGGTTGAAAGGTTCTCTGCGGATCCTGACTCTGAAAAGGAAGCATTTCACGCCATTTCTGGCCATGTCCTCAAAAGGGATGAGCTGCGAGGCGCTGCCGGCCTCCCCCGGCATCCCAATATCCCGCTGGAGCCCTTTGGCGGCGTGCTGCAGGAGGATAAAGGACCCGACGGCCCGCCCCCCCCCGTCCCCCACCTTCCGGAAGATGACGTACGAAGACTCCTTCAGGGACCTTCAGGTTTACATCATGTTACCCAATCTTTGGGAACATTGTGGCTGATGTTGGATTGTCTTGCGGGGCACCGGGAATAATAAGATTGAGGGCATGCTTAGGAACCTGGAGGACAACTACCCCAACAAGGTGCAGGCCGTGCTGAAGATCAACGAGGAGCTGGACCACCACATCGTGCGCGGCGCCGACCTGTTCAACGTCACCCTGGCGTTCCAGACCTGGGGCCTCATCCACCTGCTCGCCATGCACATACCGGTTCGTAACCTGCGGCCTCATCCAGCTGCAGGGGA
>308
CTGCGAGCTCGACAACATCATGCGCCTCACCGGCATCACCGGGATCGTCAACGGCATGGACGTCAGCGAGTGGGACCCCAGCAAGGACAAGTACATCGCCACCAAGTACGACGTGTCGACGGTGAGCTCTTAATCAGTCGAATGATCGTCTGGTGAATGGGTCGAAAGGTTCACTGCGGATCCTGACTCTGAAGAGGAAGCATTTCACGCCATTTCTGGCCATGTGCTGAAAGGCGCTGAGCTGCGAGGCGCTGCCGGCCTCCCCCGGCATCCGAAGATACCGGAAGAGCCCGTTGGCGGCATGCTGCAGGAGGATAAAGGACCCGACGGCCCGCCACCCCCCGTCCCCCACCTTCCGGAAGATGACGTAGGAAGACGCCTTCATCGTCCTTCTGGTTTATATTATGTAGCACAATCTTTGGGAGCATTGTGGCTTATGGTGGATTGTCTTGCGGAGCACCGGGCCTAATACGATTGAGGCGATGCTTGGGAACCTGGAGGAGAACTACCCCAACAAGGTGCAGCGCATGCTGATGAGCAAGGAGGAGCTGGACCCCCACAAGGTGCGCGGCGTGGAGAAGCTCAACGCGGCCAGCCGCTTCCAGATCTGGGGCGGCATCCACCTGCTCGCCATGACATACGGGGGTTCGTAGCCCTGCGGCCTCATCCAGCTGCAGGGGA
>309
CTGCGAGCTCGACAACATCATGCGCCTCACCGGCATCACCGGGATCGTCAACGGCATGGACGTCAGCGAGTGGGACCCCAGCAAGGACAAGTACATCGCCACCAAGTACGACGTGTCGACGGTGAGCTCTCAATCTGCCGAATGATCGTCTGATGAATTGGTCAAAGTGTTCTCTGCGTCTCCTGACTCTGACAAGGAAGCATTTCACGCCATCTCTGGCCATGTCCTGAAAAGGGATGCGCTGCGAGGCGCTGCCGGCCTCCCCCGGGACCCCAATATCCCGCTGGAGGCGTTTGGCGGCGGGCTGGAGGAGGATAAAGGACCCGACGGCCTGCCCCCCCCCGTCCCCCACCTCCCGGAAGATGACGTCCGAAGAGTCCTTCTGGTACCTTCAGGTTTACATCATGTTACAAAATCTTTGGGAACATTGTGGCTGATGGTGGATTGCCTTGCGGGGCACCGGGAAGAAGAAGTTCGAGGGCATGCTGATGAACCCGGAGGAGAACTACCCCAACAAGGTGCGCGCCGTGCTGAAGATCAACGAGGCGATGGAGCACCACATCATGGCCGGCGCCGACCTGCTCAACGTCACCAGCCGCTTCCAGCCCTGCGGCCTCATCCAGCTGCTCGCGATGCCATACGGGCACGGTAACCCTGCGGCCTCATCCAGCTGCAGGGGA
>310
GTGCGGGATCGTCACATCTTGCGCCTCACCGGCATCACCGGGATCGTCAACGGCATGGACGTCAGCGAGTGGGACCCCAGCAAGGACAAGTACATCGCCACCAAGTACGACGTGTCGACGGTGAGCTCTCACCCTGCCGAATGATCATCTGATGCATTGGTCAAAGTGTTCTCTGCGGATCCTGACTCTGAAGAGGAAGCATTTCACGCCGTTTCTGGCCATGTCCTCAAAAGGGATGAGCTGCGAGGCGCTGCCGGCCTCCCCCGGGATCCCAAGATACCGCTGGAGCCCTTTGGCGGCGTGCTGGAGGAGGATAAAGGACCCGACGGCCCGCCCCCCCCCGTCCCCCACCTTCCGGAAGATGACGTACGAAGACTCCTTCAGGTACCTTCAGGTTTACATCATGTTACAAAATCTTTGGGAGCATTGTGGCTGATGTTGGATTGTCTTGCAGGGCACCGGGAATAATACGTTTGAGGGGATGCTGGTGAACCTGGAGGACAACTACCCCAACAAGGTGCAGCGCGTGCTGAAGATCAACGCGGAGATGGACCACCACATCGTGCGCGGCGCCGACCTGTTCACCGTCGCCCTGCGCTTCCAGACCTGGGGCCGCATCCACCTGCTCGCCATGACATACCGCACGGTAACCTGCGGCCTCATCCAGCTGCAGGGGA
>311
CTGCGAGCTCGACAACATCATGCGCCTCACCGGCATCACCGGGATCGTCAACGGCATGGACGTCAGCGAGTGGGACCCCAGCAAGGACAAGTACATCGCCACCAAGTACGACGTGTCGACGGTGAGCTCTTAATCTGCCGAATGATCGTCTGATGAATTGGTTAAAGTGTTCTCTGCGGATCCTGACTCTGAAAAGGAAGCATTTCACGCCATTTCTGGCCATGTCCTCAAAAGGGATGAGCTGCGAGGCGCTGCCGGCCTCCCCCGGGATCCCAAGATACCGCTGGAGGCCTTTGGCGGCGGGCTGGAGGAGGATAAAGGACCCGACGGCCTGCCCCCCCCCGTCCCCCACCTTCCGGAAGATGACGTACGAAGACTCCTTCAGGTACCTTCAGGTTTACATCATGTTACAAAATCTTTGGGAGCATTGTGGCTGATGTTGGATTGTCTTGCAGGGCACCGGGAATAATAAGTTTGAGGGCATGCTGATGAACCTGGAGGACAACTACCCCAACAAGGTGCGCGCCGTGCTGAAGATCAACGCGGAGATGGACCACCACATCGTGGCCGGCGCCGACCTGCTCACCGTCACCCTGCGCTTCCAGCCCTGGGGCCTCATCCACCTGCTCGCCATGCCATACCGGGTTCGAAACCTGCGGCCTCATCCAGCTGCAGGGGA
>312
GTGCGAGATCGACACGTCATGCGCCTCACCGGCATCACCGGGATCGTCAACGGCATGGACGTCAGCGAGTGGGACCCCAGCAAGGACAAGTACATCGCCACCAAGTACGACGTGTCGACGGTGAGCTCTCACCCTGCCGACTGATCGTCTGATGCATTGGTCAAAAGGTTCTCTGCGGATCCTGACTCTGAAGAGGAAGTTTTTCACGCCATTTCTGGCCATGTCCTCAAAAGGGATGCGCTGCGAGGCGCTGCCGGCCTCCCCCGGGATCCCAAGATCCCGCTGGAGCCCTTTGGCGGCGTGCTGCAGGAGCATAAAGGACCCGACGGCCCGCCACCCCCCGTCCCCCACCTTCTGGAAGATGACGTACGAAGACGCCTTCAGGTACCTTCAGCTTTACATCATGTTACAAAATCTTTGGGAGCATTGTGGCTTATGTTGGATTGCCTTGCGGGGCACCGGGAATAATAAGTTTGAGCGCATGCTTGTGAACCCGCAGGACAACTACCCCAACAAGGTGCACGCCATGCTGATGATCGCGGAGGAGATGTACCACCACATCGTGGGCGGCGCGGAGAAGTTCACCGTCACGCTGGGGTTCCAGACCTGCGGCGGCATCCAGCTGCTCGGGATGCCAAGCGGGTTCGAGCCCTGCGGCCTCATCCAGCTGCAGGGGA
>313
ATGCGGGACGGTCGCGTCTTGGGCCTCACCGGCATCACCGGGATCGTCAACGGCATGGACGTCAGCGAGTGGGACCCCAGCAAGGACAAGTACATCGCCACCAAGTACGACGTGTCGACGGTGAGCTCTTAATCTGTCGAATGATCGTCTGGTGAATTGGTTAAAGTGTTCTCTGCGGATCCTGACTCTGAAGAGGATGTTTTTCACGCCATTTCTGGCCATGTCCTCAAAAGGGATGAGCTGCGAGGCGCTGCCGGCCTCCCCCGGGATCCCAAGATCCCGCTGGAGCCCTTTGGCGGCGGGCTGCAGGAGGATAAAGGACCCGACGGCCCGCCCCCCCCCGTCCCCCACCTTCCGGAAGATGACGTCCGAAGAGTCCTTCAGGTACCTTCAGGTTTACATCATGTTACAAAATCTTTGGGAGCATTGTGGCTGATGTTGGATTGTCTTGCGGGGCACCGGGAATAATAAGTTTGAGGGCATGCTGGTGAACCTGGAGGACAACTACCCCAACAAGGTGCGCGCCGTGCTGAAGATCAACGAGGAGCTGGACCCCCACATCGTGCGCGGCGCGGACCTGTTCACCGTCACCCTGGGCTTCCAGACCTGGGGCCTCATCCACCTGCTCGCCATGCCATACCGGTTCGTACCCTGCGGCCTCATCCAGCTGCAGGGGA
>314
GTGCGAGCTCGCCGCCATGGTGCGCCTCACCGGCATCACCGGGATCGTCAACGGCATGGACGTCAGCGAGTGGGACCCCAGCAAGGACAAGTACATCGCCACCAAGTACGACGTGTCGACGGTGAGCTCTTAATCAGCCGAATGATCGTCTGATGAATTTGTCAAAGTGTTCTCTGCGTCTCCTGACTCTGAAAAGGAAGCATTTCACGCCATCTCTGGCCATGTCCTCAAAAGGGATGAGCTGCGAGGCGCTGCCGGCCTCCCCCGGGACCCCAAGATCCCGCTGGAGCCCTTTGGCGGCGTGCTGCAGGAGCCTAAAGGACCCGACGGCCCGCCCCCCCCCGTCCCCCACCTCCCGGAAGATGACGTACGAAGAGTCCTTCAGGTACCTTCAGGTTTACATCATGTTACAAAATCTTTGGGAGCATTGTGGCTGATGTTGGATTGTCTTGCGGAGCACCGGGAATAATAAGTTTGAGGGCATGCTGGGGAACCCGGAGGACAACTACCCCAACAAGGTGCGGGGCATGCTGATGATCAACGCGGAGCTGGACCACCACATCATGCGCGGCGCGGACCTGTTCACCGTCGCCCTGCGCTTCCAGCCCTGGGGCCGCATCCAGCTGCTCGGGATGACATACGGCACGGTACTCCTGCGGCCTCATCCAGCTGCAGGGGA
>315
CTGCGAGCTCGACAACATCATGCGCCTCACCGGCATCACCGGGATCGTCAACGGCATGGACGTCAGCGAGTGGGACCCCAGCAAGGACAAGTACATCGCCACCAAGTACGACGTGTCGACGGTGAGCTCTTACCCTGCCGAATGATCGTCTGGTGCATTGGTTGAAGTGTTCTCTGCGGATCCTGACTCTGAAAAGGAAGCATTTCACGCCATCTCTGGCCATGTCCTGAAAAGGGATGAGCTGCGAGGCGCTGCCGGCCTCCCCCGGGATCGCAAGATCCCGCTGGAGGCCTTTGGCGGCGGGCTGGAGGAGGATAAAGGACCCGACGGCCTGCCCCCCCCCGTCCCCCACCTTCCGGAGGATGACGTACGAAGACTCCTTCTGGTACCTTCAGGTTCACATCATGTTACAAAATCTTTGGGAGCATTGTGGCTGATGTTGGATTGTCTTGCAGGGCACCGGGAAGAATAAGTTTGAGGGCATGCTGATGAACCCGGAGGAGAACTACCCCAACAAGGTGCGCGCCGTGCTGAAGATCAACGCGGAGATGGACCACCACATCATGGCCGGCGCCGACCTGCTCAACGTCACCAGCCGCTTCCAGCCCTGGGGCCTCATCCAGCTGCTCGGGATGCCATACGGGGTCGGTAACCCTGCGGCCTCATCCAGCTGCAGGGGA
>316
CTGCGAGCTCGACAACATCATGCGCCTCACCGGCATCACCGGGATCGTCAACGGCATGGACGTCAGCGAGTGGGACCCCAGCAAGGACAAGTACATCGCCACCAAGTACGACGTGTCGACGGTGAGCTCTTAATCAGTCGAATGATCAACTGGTGAATTGGTCAAAAGGTCCTCGGCGGATCCTGACTCTGAAGAGGAAGCATTTCACGCCATTTCTGGCCATGTGCTGCAAGGCGCTCCCGGCCTCCGCGCTGACCGGAACATCCCGCTTCCGGGTGTAGCCGAAGAGCTGGATGATGGCAATGGTCCCCACGTTATGGGAGCCGACAGGCCCCAACTCATGGACGAGGACCTTCCCATCGCTCTTCTGGGAGGACGAGCTTATCATCCTTCTGGCACATAATTGGTAGCAGAGTCTCTGATATTATAGTGCCTTGTGGGGGACCTTCAATAAGAACATCGAGCCTAAGTTGATTGCCGCGATCGATAGTTACCCGGACGAGGTGGGCAACAAGAAGAACTACAACATGCTGATGACCCACCACATCATGGACGGCGACAACGTGCTCGCCGTGACCAAGCTCATCGAGGCCTTGGGCCTCCTCCTGATGCACGGGATGCAATTGCTCGCCGTAACCAGCCGGTTCGAGCCCTGCGGCCTCATCCAGCTGCAGGGGA
>317
CTGCGAGCTCGACAACATCATGCGCCTCACCGGCATCACCGGGATCGTCAACGGCATGGACGTCAGCGAGTGGGACCCCAGCAAGGACAAGTACATCGCCACCAAGTACGACGTGTCGACGGTGAGCTCTTAATCAGCCGAATGATCGTCTGATGAATTGGTCAAAAGGTTCTCTGCGGATCCTGACTCTGAAGAGGAAGCATTTCACGCCATTTCTGGCCATGTCCTCAAAGGGGATGAGCTGCGAGGCGCTGCCGGCCTCCCCCGGCACCCCAAGATCCCGCTGGAGGCCTTTGGCGGCGGGCTGGAGGAGGATAAAGGACCCGACGGCCTGCCCCCCCCCGTCCCCCAGCTTCCGGAAGATGACGTACGAAGACGCCTTCAGGTACCTTCAGGTTTACATCATGTTACAAAATCTTTGGGAACATTGTGGCTGATGTTGGATTGTCTTGCGGGGCACCGGGAAGAATAAGTTTGAGGGCATGCTGAGGAACCCGGAGGAGAACTACCCCAACAAGGTGCGCCCCGTGCTGAAGATCAACGCGGAGCTGGACCACCACATCATGGCCGGCGCGGACCTGCTCACCGTCACCAGCCGCTTCCAGACCTGGGGCCTCATCCAGCTGCTCGCCATGACATACGGGGTTCGTAACCTGCGGCCTCATCCAGCTGCAGGGGA
>318
CTGCGAGCTCGACAACATCATGCGCCTCACCACGCATCACCGGGATCGTCAACGGCATGGACGTCAGCGAGTGGGACCCCAGCAAGGACAAGTACATCGCCACCAAGTACGACGTGTCGACGGTGAGCTCTCAATCTGTCGAATGATCGACTGATGAATTGGTCAAAGTGTTCTCTGCGGATCCTGACTCTGACAAGGAAGCATTTCACGCCGTTTCTGGCCATGTCCTCAAAAGGGATGCACTGCGAGGCGCTGCCGGCCTCCCCCGGGACCCCAAGATCCCGCTGGAGCCCTTTGGCGGCGTGCTGCAGGAGCATAAAGGACCCGACGGCCTGCCCCCCCCCGTCCCCCACCTTACGGAGGATGACGTACGAAGAGTCCTTCTGGTACCTTCAGGTTTACATCATGTTACCAAATCATTGGGAGCATTGTGGCTGATGTTGGATTGTCTTGCAGGGCACCGGGAAGAATAAGTTTGAGGGCATGCTTAGGAACCCGGAGGACAACGGCCCCAACAAGGTGCAGGCCATGCTGAAGATCAACGCGGAGATGGACCACCACATGGTGGCCGGCGCCGACCTGTTCAACGCCACCCTCCGCTTCCAGCCCTGCGGCCTCATCCACCTGCTCGGGATGCCATACCGCACGGTAACCTGCGGCCTCATCCAGCTGCAGGGGA
>319
CTGCGAGCTCGACAACATCATGCGCCTCACCGGCATCACCGGGATCGTCAACGGCATGGACGTCAGCGAGTGGGACCCCAGCAAGGACAAGTACATCGCCACCAAGTACGACGTGTCGACGGTGAGCTCTTAATCAGCCGAATGATCGTCTGATGAATTGGTTAAAGTGTTCACTGCGGATCCTGACTCTGAAAAGGAAGCATTTCACGCCATTTCTGGCCATGTCCTCAAAAGGGATGCGCTGCGAGGCGCTGCCGGCCTCCCCCGGGATCCCAAGATACCGCTGGAGGCCTTTGGCGGCGTGCTGGAGGAGGATAAAGGACCCGACGGCCCGCCCCCCCCCGTCCCCCACCTTCCGGAAGATGACGTCCGAAGACTCCTTCAGGTACCTTCAGGTTTACATCATGTTACAAAATCTTTGGGAGCATTGTGGCTGATGTTGGATTGTCTTGCAGGGCACCGGGAAGAATAAGTTTGAGGGCATGCTGAGGAACCTGGAGGACAACTACCCCAACAAGGTGCAGCCCGTGCTGAAGATCAACGCGGAGATGGACCACCACATCGTGGCCGGCGCCGACCTGTTCACCGTCGCCCTGCGCTTCCAGCCCTGGGGCCTCATCCACCTGCTCGGGATGCCATCGGGGGTTCGAAACCTGCGGCCTCATCCAGCTGCAGGGGA
>320
CTGCGAGCTCGACAACATCATGCGCCTCACCGGCATCACCGGGATCGTCAACGGCATGGACGTCAGCGAGTGGGACCCCAGCAAGGACAAGTACATCGCCACCAAGTACGACGTGTCGACGGTGAGCTCTCAATCAGTCGAATGATCGACTGGTGAATGGGGTGAAAGGTTCACTGCGGATCCTGACTCTGAAGAGGAAGCATTTCACGCCATTTCTGGCCATGTCCTGAAAGGCGCTGAACTGCGAGGCGCTGCCGGCCTCGCCCGGCCTCCGAAGGTACCGGAGGAGCCCGCTGGCGGCGTGCTGCAGGAGGATAAAGGACCCGACGGCCCGCGACCCCCCGTCCCCCACCTTCCGGAAGATGATGTAGGAAGACGTCCTCATCGTCCTTCTGGTACATATTAGGTAGCACAATCTTAGGGAACATTGTGGCTTATGGTGGATAGTCTTGCAGAGCACCGGGCCTAAGACGATTGAGGCGATGGATAGGGACCTGGAGGAGACCTGCCCCAAGAAGTTCCGCCGCATGCTGATGAGCAACGAGGAGAAGGACCCCGACAAGGTGCGCGCCGTGGACCAGCTCAACGCGGCCCTGGCTTCCAGCTCTTGGGCGGCATCCACCTGCTCGCCATGACATACCGGTTCGAAACCTGCGGCCTCATCCAGCTGCAGGGGA
>321
CTGCGAGCTCGACAACATCATGCGCCTCACCGGCATCACCGGGATCGTCAACGGCATGGACGTCAGCGAGTGGGACCCCAGCAAGGACAAGTACATCGCCACCAAGTACGACGTGTCGACGGTGAGCTCTTAATCAGTCGAATGATCAAATGATGAATTGGTCAAAGTGTTCTCTGCGGATCCTGACTCTGAAAAGTATGTATTTCACGCCATCGCTGGCCATGTCCTGCAAGGCGCGCCCGGCCTCCGCGCGGACCGGAAGATCCCGCCTGCGGCGGTAGTGGAAGAGCTGGAGGAGGACAATGGTCCCGACGTCATGGGAGCCGACATCCCCCAACTTCTGGGGCACGACCTTCCCATCGTCCTTCTGGGACGACGAGCTTATCATCCTGTTGGCACATAATTGGTAGCACAGTGTCAGATTTTATTTTGGCTTGCAGGGGACCGGGAAGAAGAACATCGAGCCTAAGTTGATTGCCGCGGAGGATGGTGACCCCCACGAGGCCCGCAACAAGAAGAAGTTCCGCCGCATGCTGATGAGCAACGAGGAGAAGGACCCCGACAAGGTGCGCGCCGTGGACCAGCTCAACGCGGCCCTGGCTTCCAGCTCTTGGGCGGCATCCACCTGCTCGCCATGACATACCGGTTCGAAACCTGCGGCCTCATCCAGCTGCAGGGGA
>322
CTGCGAGCTCGACAACATCATGCGCCTCACCGGCATCACCGGGATCGTCAACGGCATGGACGTCAGCGAGTGGGACCCCAGCAAGGACAAGTACATCGCCACCAAGTACGACGTGTCGACGGTGAGCTCTCAATCAGCCGAATGATCGACTGATGAATTGGTCAAAGGGTTCAGTGCGGATCCTGACTCTGACAAGGAAGCATTTCAGGCCATCGCTGGCCATGTCCTCAACAGGGATGAGCTGCGAGGCGCTGCCGGCCTCCCCCGGGATCCCAAGATCCCGCTGGAGCCGTTTGGCGGCGGGCTGCAGGAGGATAAAGGACCCGACGGCCTGGCCCCCCCCGTCCCCCACCTTCTGGAAGATGACGTCCGAAGACTCCTTGTGGGACCTTGAGGTTTACATCATGTTGCACAATCTTTGGGAGCATTGTGGCTTATATTGGATTGTCTTGCGGGGCACCGGGAAGAATAAGATCGAGCGCATGCTGGTTAACCCGGAGGAGAACTACCCCAACAAGTTGCGCCCCATGCTGAAGATCAACGCGGAGAAGGCCCACCACATCATGCGCGGCGCCGACCTGCTCAACGCCACCATCCGCTTCCAGCCCTGGGGCCTCATCCAGCTGCTCGCCATGACATACGGGGTTCGTAACCTGCGGCCTCATCCAGCTGCAGGGGA
>323
CTGCGAGCTCGACAACATCATGCGCCTCACCGGCATCACCGGGATCGTCAACGGCATGGACGTCAGCGAGTGGGACCCCAGCAAGGACAAGTACATCGCCACCAAGTACGACGTGTCGACGGTGAGCTCTCAATCAGCCGAATGATCGTCTGATGAATTGGTCAAAGTGTTCTCTGCGGATCCTGACTCTGAAAAGGAAGCATTTCACGCCATTTCTGGCCATGTCCTCAAAAGGGATGCGCTGCGAGGCGCTGCCGGCCTCCCCCGGCACCCCAATATCCCGCTGGAGGCCTTTGGCGGCGGGCTGGAGGAGGATAAAGGACCCGACGGCCTGCCACCCCCCGTCCCCCACCTTCCGGAGGATGACGTACGAAGAGTCCTTCAGGTACCTTCAGGTTTACATCATGTTACAAAATCTTTGGGAGCATTGTGGCTGATGTTGGATTGTCTTGCGGGGCACCGGGAAGAATAAGTTTGAGGGCATGCTGAGGAACCCGGAGGAGAACTACCCCAACAAGTTGCACCCCGTGCTGAAGATCAACGCGGAGATGGACCACCACATCGTGCGCGGCGCCGACCTGCTCAACGTCACCAGCCGCTTCCAGACCTGGGGCCTCATCCAGCTGCTCGCCATGACATACGGGGTTCGTAACCTGCGGCCTCATCCAGCTGCAGGGGA
>324
CTGCGAGCTCGACACATCATGCGCCTCACCGGCATCACCGGGATCGTCAACGGCATGGACGTCAGCGAGTGGGACCCCAGCAAGGACAAGTACATCGCCACCAAGTACGACGTGTCGACGGTGAGCTCTCAATCTGCCGAATAATCAAATGATGAATTGGGCAAAGTGTTCTCTGCGGATCCTGACTCTGAAAAGGAAGCATTTCACGCCATTTCTGGCCATGTGCTGAAAAGGGATGAGCTGCGAGGCGCTGCCGGCCTCCCCCGGGATCCCAAGATCCCGCTGGAGGCCTTTGGCGGCGGGCTGGAGGAGGATAAAGGACCCGACGGCCTGCCACCCCCCGTCCCCCACCTTATGGAAGATGACGTACGAAGAGTCCTTCAGGTACCTTCAGGTTTACATCATGTTACAAAATCTTTGGGAGCATTGTGGCTGATGTTGGATTGCCTTGCAGGGCACCGGGAATAATAAGTTTGAGCGCATGCTGATGAACCTGGAGGACAACTACCCCAACAAGGTGCGCGCCATGCTGAAGATCAACGCGGAGCTGGACCACCACATCATGCGCGGCGCCGACCTGTTCACCGTCACCCTGCGCTTCCAGACCTGGGGCCTCATCCACCTGCTCGGGATGCCATACGGGGTTCGTAACCCTGCGGCCTCATCCAGCTGCAGGGGA
>325
TCCGAGGTCGGATGCGTCATGGGCCTCACCGGCATCACCGGGATCGTCAACGGCATGGACGTCAGCGAGTGGGACCCCAGCAAGGACAAGTACATCGCCACCAAGTACGACGTGTCGACGGTGAGCTCTCAATCAGCCGAATGATCATCTGATGAATTGGTTAAAAGGTTCTCTGCGGATCCTGACTCTGAAAAGGATGTTTTTCACGCCATTTCTGGCCATGTCCTCAAAAGGGATGAGCTGCGAGGCGCTGCCGGCCTCCCCCGGCCCCCCAAGATCCCGCTGGAGCCCTTTGGCGGCGTGCTGCAGGAGGATAAAGGACCCGACGGCCCGCCCCCCCCCGTCCCCCACCTTCCGGAAGATGACGTACGAAGACTCCTTCAGGGACCTTCAGGTTTACATCATGTTACAAAATCTTTGGGAACATTGTGGCTGATGTTGGATTGTCTTGCGGGGCACCGGGAATAATAAGTTTGAGCGCATGCTTAGGAACCTGGAGGACAACTACCCCAACAAGGTGCACGCCATGCTGAAGATCAACGCGGAGATGGACCACCACATCGTGGGCGGCGCGGACCTGTTCACCGCCACCCTGCGCTTCCAGACCTGGGGCCTCATCCACCTGCTCGCCATGCCATACCGGTTCGTACCCTGCGGCCTCATCCAGCTGCAGGGGA
>326
TGGGGGGATTGAAACGGCTTGCGCCTCACCGGCATCACCGGGATCGTCAACGGCATGGACGTCAGCGAGTGGGACCCCAGCAAGGACAAGTACATCGCCACCAAGTACGACGTGTCGACGGTGAGCTCTCAATCTGTCGAATGATCATCTGATGAATTGGTTAAAAGGTTCTCTGCGGATCCTGACTCTGAAGCAGAAGTTTTTCACGCCGTTTCTGGCCATGTCCTCAAAAGGGATGAGCTGCGAGGCGCTGCCGGCCTCCCCCGGGATCCCAAGATACCGCAGGAGCCCTTTGGCGGCGGGCTGGAGGAGGATAAAGGACCCGAAGGCCTGCCACCCCCCGTCCCCCACCTTCCGGAAGATGACGTCCGAAGACGCCTTCAGGTACCTTCAGGTTTACATCATGTTACCCAATCTTTGGGAACATTGTGGCTGATGTTGGATTGTCTTGCGGGGCACCGGGACTAATAAGTTTGAGGGCATGCTTATGAACCTGGAGGACAACGACCCCAACAAGTTGCACCCCATGCTGATGATCGCGGAGGAGATGTACCACCACATCGTGCGCGGCGTGGAGAAGTTCAACGCCACCCTCCGCTTCCAGATCTGGGGCCTCATCCACCTGCTCGCCATGCCATACCGGTTCGAACCCTGCGGCCTCATCCAGCTGCAGGGGA
>327
CTGCGAGCTCGACAACATCATGCGCCTCACCGGCATCACCGGGATCGTCAACGGCATGGACGTCAGCGAGTGGGACCCCAGCAAGGACAAGTACATCGCCACCAAGTACGACGTGTCGACGGTGAGCTCTTAATCTGCCGAATGATCGTCTGATGAATTGGGCAAAGTGTTCAGTGCGTCTCCTGACTCTGACAAGGAAGCATTTCACGCCATCGCTGGCCATGTCCTGAAAAGGGATGCGCTGCGAGGCGCTGCCGGCCTCCCCCGGGACCCCAAGATCCCGCTGGAGGCCTTTGGCGGCGGGCTGGAGGAGGATAAAGGACCCGACGGCCTGCCCCCCCCCGTCCCCCACCTTCTGGAGGATGACGTCCGAAGAGTCCTTCTGGTACCTTCAGGTTTACATCATGTTACCAAATCTTTGGGAGCATTGTGGCTGATATTGGATTGTCTTGCAGGGCACCGGGAAGAATAAGTTCGAGCGCATGCTGATGAACCCGGAGGACAACTACCCCAACAAGGTGCGCGCCGTGCTGAAGATCAACGCGGCGCTGGAGCACCACATCGTGGCCGGCGCCGACCTGCTCACCGTCACCAGCCGCTTCCAGCCCTGGGGCCTCATCCAGCTGCAGGGCATGCCATACGCGCACGGTAACCTGCGGCCTCATCCAGCTGCAGGGGA
>328
CTGCGAGCTCGACAACATCATGCGCCTCACCGGCATCACCGGGATCGTCAACGGCATGGACGTCAGCGAGTGGGACCCCAGCAAGGACAAGTACATCGCCACCAAGTACGACGTGTCGACGGTGAGCTCTCAATCAGTCGAATGATCGTCTTGTGAATTGGTTGAAAGGTTCAGTGCGGATCCTGACTCTGAAGAGGAAGCATTTCACGCCATTTCTGGCCATGTGCTGAAAGGGGATGAGCTGCGAGGCGCTGCCGGCCTCCCCCGGGATCCCAAGATCCCGCTGGAGGCCTTTGGCGGCGGGCTGGAGGAGGATAAAGGACCCGACGGCCTGCCACCCCCCGTCCCCCAGCTTATGGAAGATGACGTACGAAGACTCCTTCAGGTACCTTCAGGTTTACATCATGTTACACAATCTTTGGGAGCATTGTGGCTGATGTTGGATTGTCTTGCAGGGCACCGGGAAGGATAAGTTTGAGGGCATGCTGATGAACCCGGAGGAGAACTACCCCAACAAGGTGCGCCGCGTGCTGAAGATCAACGCGGAGCTGGACCACCACATCATGGCCGGCGCCGACCTGCTCACCGTCACCAGCCGCTTCCAGACCTGGGGCCTCATCCACCTGCTCGCCATGCCATACGGGGTTCGTAACCCTGCGGCCTCATCCAGCTGCAGGGGA
>329
CTGCGAGCTCGACAACATCATGCGCCTCACCGGCATCACCGGGATCGTCAACGGCATGGACGTCAGCGAGTGGGACCCCAGCAAGGACAAGTACATCGCCACCAAGTACGACGTGTCGACGGTGAGCTCTTAACCAGCCGAATGATCGACTGGTGAATGGGGCGAAAGGTTCAGTGCGGATCCTGACTCTGAAAAGGAAGCATTTCACGCCATCGCTGGCCATGTGCTGAAAAGGGATGAGCTGCGAGGCGCTGCCGGCCTCCCCCGGGATCCCAAGATCCCGCTGGAGGCCTTTGGCGGCGGGCTGGAGGAGGATAAAGGACCCGACGGCCTGCCCCCCCCCGTCCCCCACCTTCTGGAAGATGACGTACGAAGACTCCTTCAGGTACCTTCAGGTTTACATCATGTTACAAAATCTTTGGGAGCATTGTGGCTGATGTTGGATTGTCTTGCAGGGCACCGGGAAGAATAAGTTTGAGGGCATGCTGATGAACCTGGAGGAGAACTACCCCAACAAGGTGCACGCCGTGCTGAAGATCAACGAGGAGATGGACCACCACATCGTGGCCGGCGCCGACCTGCTCACCGTCACCCTGCGCTTCCAGACCTGGGGCCTCATCCACCTGCTCGCCATGCCATACGGGGTTCGTAACCCTGCGGCCTCATCCAGCTGCAGGGGA
>330
CTGCGAGCTCGACAACATCATGCGCCTCACCGGCATCACCGGGATCGTCAACGGCATGGACGTCAGCGAGTGGGACCCCAGCAAGGACAAGTACATCGCCACCAAGTACGACGTGTCGACGGTGAGCTCTTAATCAGCCGAATGATCGTCTGATGAATTGGTCAAAGTGTTCTCTGCGGATCCTGACTCTGACAAGGAAGCATTTCACGCCATCTCTGGCCATGTCCTGAAAAGGGATGCGCTGCGAGGCGCTGCCGGCCTCCCCCGGGACCCCAAGATCCCGCTGGAGGCCTTTGGCGGCGGGCTGCAGGAGGATAAAGGACCCGACGGCCTGCCCCCCCCCGTCCCCCACCTCCCGGAAGATGACGTACAAAGAGTCCTTCAGGTACCTTCAGGTTTACATCATGTTACAAAATCTTTGGGAACATTGTGGCTGATATTGGATTGTCTTGCAGGGCACCGGGAAGAATAAGTTCGAGGGCATGCTGATGAACCCGGAGGAGAACTACCCCAACAAGGTGCGCGCCGTGCTGAAGATCAACGCGGAGCTGGAGCACCACATCGTGGCCGGCGCCGACCTGCTCACCGCCACCAGCCGCTTCCAGCCCTTGGGCCTCATCCAGCTGCTCGCCATGCCATACGCGCACGGTAACCCTGCGGCCTCATCCAGCTGCAGGGGA
>331
CTGCGAGCTCGACAACATCATGCGCCTCACCGGCATCACCGGGATCGTCAACGGCATGGACGTCAGCGAGTGGGACCCCAGCAAGGACAAGTACATCGCCACCAAGTACGACGTGTCGACGGTGAGCTCTTAATCAGCCGAATGATCGTCTGATGAATTGGGCAAAGTGTTCTCTGCGTCTCCTGACTCTGAAAAGGAAGCATTTCACGCCATCGCTGGCCATGTCCTGAAAAGGGATGCGCTGCGAGGCGCTGCCGGCCTCCCCCGGGATCGCAAGATCCCGCTGGAGGCGTTTGGCGGCGTGCTGGAGGAGGATAAAGGACCCGACGGCCTGCCCCCCCCCGTCCCCCACCTTACGGAAGATGACGTACGAAGAGTCCTTCAGGTACCTTCAGGTTTACATCATGTTACAAAATCTTTGGGAGCATTGTGGCTGATGTTGGATTGCCTTGCAGGGCACCGGGAAGAATAAGTTTGAGGGCATGCTGAGGAACGCGGAGGAGAACTACCCCAACAAGGTGCGCCCCGTGCTGAAGATCAACGCGGCGCTGGAGCACCACATCGTGGCCGGCGCCGACCTGCTCAACGTCACCAGCCGGTTCCAGACCTGGGGCCTCATCCAGCTGCTCGCCATGCCATACGGGACGGTAACCTGCGGCCTCATCCAGCTGCAGGGGA
>332
CTGCGAGCTCGACAACATCATGCGCCTCACCGGCATCACCGGGATCGTCAACGGCATGGACGTCAGCGAGTGGGACCCCAGCAAGGACAAGTACATCGCCACCAAGTACGACGTGTCGACGGTGAGCTCTTAATCTGCCGAATGATCGTCTGATGCATTGGTCGAAGTGTTCACTGCGTCTCCTGACTCTGACAAGGAAGCATTTCACGCCATCTCTGGCCATGTCCTGAAAAGGGATGCGCTGCGAGGCGCTGCCGGCCTCCCCCGGGATCGGAAGATCCCGCTGGAGCCCTTTGGCGGCGGGCTGCAGGAGCATAAAGGACCCGACGGCCTGCCCCCCCCCGTCCCCCACCTTCTGGAGGATGACGTCCGAAGAGTCCTTCTGGTACCTTCAGGTTCACATCATGTTACACAATCTTTGGGAACATTGTGGCTGATGGTGGATTGTCTTGCAGGGCACCGGGAAGAAGAAGTTCGAGGGCATGCTGATGAACCCGGAGGAGAACTACCCCAACAAGGTCCGCGCCGTGCTGAAGATCAACGCGGCGCTGGACCACCACATCATGGCCGGCGCCGACCTGCTCAACGTCACCAGCCGCTTCCAGACCTGGGGCCTCATCCAGCTGCTCGCGATGCCATACCGCACGCGTAACCTGCGGCCTCATCCAGCTGCAGGGGA
>333
CTGCGAGCTCGACAACATCATGCGCCTCACCGGCATCACCGGGATCGTCAACGGCATGGACGTCAGCGAGTGGGACCCCAGCAAGGACAAGTACATCGCCACCAAGTACGACGTGTCGACGGTGAGCTCTTAATCAGCCGAATGATCGTCTGATGAATTGGTTAAAGTGTTCTCTGCGGATCCTGACTCTGAAAAGGAAGCATTTCACGCCATCGCTGGCCATGTCCTGAAAAGGGATGCGCTGCGAGGCGCTGCCGGCCTCCCCCGGGATCCCAAGATCCCGCTGGAGGCGTTTGGCGGCGGGCTGGAGGAGGATAAAGGACCCGACGGCCTGCCCCCCCCCGTCCCCCACCTTCCGGAAGATGACGTCCGAAGACTCCTTCAGGTACCTTCAGGTTCACATCATGTTACAAAATCTTTGGGAACATTGTGGCTGATGTTGGATTGTCTTGCAGAGCACCGGGAAGAATAAGTTCGAGCGCATGCTGATGAACCCGGAGGACAACTACCCCAACAAGGTGCGCGCCATGCTGAAGATCAACGCGGAGATGGACCACCACATCGTGCGCGGCGCCGACCTGCTCACCGTCACCCTGCGCTTCCAGCCCTGGGGCCTCATCCACCTGCTCGGGATGCCATACGGGGACGGTAACCCTGCGGCCTCATCCAGCTGCAGGGGA
>334
CTGCGAGCTCGACAACATCATGCGCCTCACCGGCATCACCGGGATCGTCAACGGCATGGACGTCAGCGAGTGGGACCCCAGCAAGGACAAGTACATCGCCACCAAGTACGACGTGTCGACGGTGAGCTCTTAATCAGCCGAATGATCGTCTGATGAATTGGTTAAAGTGTTCACTGCGGATCCTGACTCTGAAAAGGATGCATTTCACGCCATTTCTGGCCATGTCCTCAAAAGGGATGCGCTGCGAGGCGCTGCCGGCCTCCCCCGGGATCCCAAGATACCGCTGGAGGCCTTTGGCGGCGTGCTGGAGGAGGATAAAGGACCCGACGGCCTGCCACCCCCCGTCCCCCACCTTCCGGAAGATGACGTCCGAAGACTCCTTCAGGTACCTTCAGGTTTACATCAGGTTACAAAATCTTTGGGAGCATTGTGGCTGATGTTGGATTGTCTTGCAGGGCACCGGGAAGAATAAGTTTGAGGGCATGCTGATGAACCCGGAGGACAACTACCCCAACAAGGTGCAGGCCGTGCTGAAGATCAACGAGGAGCTGGACCACCACATCATGGCCGGCGCCGACCTGCTCACCGTCACCAGCCGCTTCCAGACCTGCGGCCTCATCCACCTGCTCGGGATGCCATACGCGCTTGGTAACCTGCGGCCTCATCCAGCTGCAGGGGA
>335
CTGCGAGCTCGACAACATCATGCGCCTCACCGGCATCACCGGGATCGTCAACGGCATGGACGTCAGCGAGTGGGACCCCAGCAAGGACAAGTACATCGCCACCAAGTACGACGTGTCGACGGTGAGCTCTTAATCAGCCGAATGATCGTCTGATGAATTGGTTGAAAGGTTCTCTGCGGATCCTGACTCTGAAAAGGAAGCATTTCACGCCATTTCTGGCCATGTCCTCAAAAGGGATGAGCTGCGAGGCGCTGCCGGCCTCCCCCGGGATCCCAAGATACCGCTGGAGGCGTTTGGCGGCGGGCTGGAGGAGGATAAAGGACCCGACGGCCCGCCCCCCCCCGTCCCCCACCTTCCGGAAGATGACGTACGAAGACTCCTTCAGGTACCTTCAGGTTTACATCAGGTTACAAAATCTTTGGGAGCATTGTGGCTGATGTTGGATTGTCTTGCGGGGCACCGGGAAGAATAAGTTTGAGGGCATGCTGATGAACCCGGAGGAGAACTACCCCAACAAGGTGCAGGCCGTGCTGAAGATCAACGCGGAGATGGACCACCACATCATGGCCGGCGCCGACCTGCTCACCGTCACCAGCCGCTTCCAGACCTGGGGCCTCATCCAGCTGCTCGCCATGCCATACGGGGACGGTAACCCTGCGGCCTCATCCAGCTGCAGGGGA
>336
CTGCGAGCTCGACAACATCATGCGCCTCACCGGCATCACCGGGATCGTCAACGGCATGGACGTCAGCGAGTGGGACCCCAGCAAGGACAAGTACATCGCCACCAAGTACGACGTGTCGACGGTGAGCTCTCAATCAGTCGAATGATCATCTGATGAATTGGTTGAAAGGTTCTCTGCGGATCCTGACTCTGAAAAGGAAGTTTTTCACGCCATTTCTGGCCATGTCCTCAAAGGGGATGAGCTGCGAGGCGCTGCCGGCCTCCCCCGGCATCCCAAGATACCGCTGGAGGCCTTTGGCGGCGTGCTGCAGGAGGATAAAGGACCCGACGGCCTGCCACCCCCCGTCCCCCGGCTTCCGGAAGATGACGTACGAAGACTCCTTCAGGGACCTTCAGGTTTACATCATGTTACACAATCTTTGGGAACATTGTGGCTGATGTTGGATTGTCTTGCGGGGCACCGGGAATAATAAGTTTGAGGGCATGCTTATGAACCTGGAGGACAACTACCCCAACAAGGTGCAGCGCATGCTGAAGATCGCGGAGGAGATGGACCACCACATCGTGCGCGGCGCGGACCTGCTCAACGTCACCCTGCGCTTCCAGACCTGGGGCCTCATCCAGCTGCTCGCCATGACATACGGGGTCGGAAACCTGCGGCCTCATCCAGCTGCAGGGGA
>337
CTGCGAGCTCGACAACATCATGCGCCTCACCGGCATCACCGGGATCGTCAACGGCATGGACGTCAGCGAGTGGGACCCCAGCAAGGACAAGTACATCGCCACCAAGTACGACGTGTCGACGGTGAGCTCTTAATCAGTCGAATGATCGACTGATGAATTGGTTAAAAGGTTCACTGCGGATCCTGACTCTGAAAAGGAAGCATTTCACGCCGTTTCTGGCCATGTCCTCAAAGGGGATGAGCTGCGAGGCGCTGCCGGCCTCCCCCGGGATCCCAAGATACCGCTGGAGGCCTTTGGCGGCGGGCTGGAGGAGGATAAAGGACCCGACGGCCTGCCACCCCCCGTCCCCCAGCTTCTGGAAGATGACGTACGAAGACTCCTTCTGGTACCTTCAGGTTTACATCATGTTACACAATCTTTGGGAGCATTGTGGCTGATGTTGGATTGTCTTGCAGGGCACCGGGAATAATAAGTTTGAGGGCATGCTGAGGAACCTGGAGGACAACTACCCCAACAAGGTGCGCGCCGTGCTGAAGATCAACGAGGAGATGGACCACCACATCGTGGCCGGCGCCGACCTGCTCACCGTCGCCCTGGGCTTCCAGACCTGGGGCCTCATCCACCTGCTCGCCATGCCATACGGGGTCGGTAACCTGCGGCCTCATCCAGCTGCAGGGGA
>338
CTGCGAGCTCGACAACATCATGCGCCTCACCGGCATCACCGGGATCGTCAACGGCATGGACGTCAGCGAGTGGGACCCCAGCAAGGACAAGTACATCGCCACCAAGTACGACGTGTCGACGGTGAGCTCTTAATCTGCCGAATGATCGACTGATGAATTGGTCAAAGTGTTCTCTGCGGATCCTGACTCTGAAAAGGAAGCATTTCACGCCATCGCTGGCAATGTCCTCAAAAGGGATGAACTGCGAGGCGCTGCCGGCCTCCCCCGGGACCCCAAGATCCCGCTGGAGCCCTTTGGCGGCGTGCTGCAGGAGCCTAAAGGACCCGACGGCCTGCCACCCCCCGTCCCCCACCTTCCGGAAGATGACGTACGAAGAGTCCTTCAGGTACCTTCAGGTTTACATCATGTTACAAAATCTTTGGGAGCATTGTGGCTGATGTTGGATTGTCTTGCAGGGCACCGGGAATAATAAGTTTGAGCGCATGCTGATGAACCCGGAGGACAACTACCCCAACAAGGTGCGCGCCATGCTGAAGATCAACGCGGAGCTGGACCACCACATCATGCGCGGCGCCGACCTGTTCAACGTCACCAGCCGCTTCCAGACCTGCGGCCTCATCCACCTGCTCGCCATGCCATACGGGGTTCGTACCCTGCGGCCTCATCCAGCTGCAGGGGA
>339
CTGCGAGCTCGACAACATCATGCGCCTCACCGGCATCACCGGGATCGTCAACGGCATGGACGTCAGCGAGTGGGACCCCAGCAAGGACAAGTACATCGCCACCAAGTACGACGTGTCGACGGTGAGCTCTTAATCTGCCGAATGATCGTCTGATGCATTGGGCGAAGTGTTCAGTGCGGATCCTGACTCTGACAAGGAAGCATTTCACGCCATCGCTGGCAATGTGCTGAAAAGGGATGAGCTGCGAGGCGCTGCCGGCCTCCCCCGGGACCGCAAGATCCCGCTGGAGGCGTTTGGCGGCGGGCTGGAGGAGGATAAAGGACCCGACGGCCTGCCCCCCCCCGTCCCGCACCTTATGGAGGATGACGTCCGAAGACTCCTTCTGGTACCTTCAGGTTTACATCATGTTACCCAATCTTTGGGAGCATTGTGGCTGATATTGGATTGCCTTGCAGGGCACCGGGAAGAATAAGTTCGAGGGCATGCTGATGAACGCGGAGGAGAACTACCCCAACAAGGTGCGCGCCGTGGTGAAGATCAACGCGGAGATGGAGCACCACATCATGGCCGGCGCCGACCTGCTCGACGTCACCAGCCGCTTCCAGACCTGGGGCCTCATCCAGCTGCAGGGGATGCGATACGGGGACGGTAACCCTGCGGCCTCATCCAGCTGCAGGGGA
>340
CTGCGAGCTCGACAACATCATGCGCCTCACCGGCATCACCGGGATCGTCAACGGCATGGACGTCAGCGAGTGGGACCCCAGCAAGGACAAGTACATCGCCACCAAGTACGACGTGTCGACGGTGAGCTCTCAATCAGTCGAATGATCGTCTGATGAATTGGTTGAAAGGTTCTCTGCGGATCCTGACTCTGAAGAGGAAGTTTTTCACGCCATTTCTGGCCATGTCCTCAAAAGGGATGAGCTGCGAGGCGCTGCCGGCCTCCCCCGGGACCCCAAGATACCGCTGGAGGCCTTTGGCGGCGGGCTGGAGGAGGATAAAGGACCCGACGGCCTGCCACCCCCCGTCCCCCACCTTCCGGAAGATGACGTCCGAAGAGTCCTTCAGGTACCTTCAGGTTCACATCATGTTACCAAATCTTTGGGAACATTGTGGCTGATGTTGGATTGTCTTGCAGGGCACCGGGAATAATAAGTTTGAGGGCATGCTTATGAACCCGGAGGACAACTACCCCAACAAGGTGCGCGGCGTGCTGATGATCAACGCGGAGATGGACCACCACATCATGGCCGGCGCCGACCTGCTCAACGTCACCAGCCGCTTCCAGACCTGCGGCCTCATCCACCTGCTCGCCATGCCATACGGGGTTCGTAACCTGCGGCCTCATCCAGCTGCAGGGGA
>341
CTGCGAGCTCGACAACATCATGCGCCTCACCGGCATCACCGGGATCGTCAACGGCATGGACGTCAGCGAGTGGGACCCCAGCAAGGACAAGTACATCGCCACCAAGTACGACGTGTCGACGGTGAGCTCTTACTCTGTCGAATGATCGTCTTATGCATTGGTCGAAGGGTTCTCTGCGGATCCTGACTCTGAAAAGGAAGCATTTCACGCCATTTCTGGCCATGTCCTCAAAAGGGATGAGCTGCGAGGCGCTGCCGGCCTCCCCCGGGACCCCAAGATCCCGCTGGAGGCCTTTGGCGGCGGGCTGCAGGAGGATAAAGGACCCGACGGCCTGCCCCCCCCCGTCCCCCACCTTCCGGAAGATGACGTACGAAGAGTCCTTCAGGTACCTTCAGGTTTACATCATGTTACAAAATCTTTGGGAACATTGTGGCTGATGTTGGATTGTCTTGCAGGGCACCGGGAATAATAAGTTTGAGGGCATGCTGATGAACCTGGAGGAGAACTACCCCAACAAGGTGCGCGCCATGCTGAAGATCAACGCGGAGATGGACCACCACATCGTGCGCGGCGCCGACCTGCTCAACGTCACCCTCCGCTTCCAGACCTGGGGCCTCATCCACCTGCTCGCCATGCCATACGGGGTTCGTAACCCTGCGGCCTCATCCAGCTGCAGGGGA
>342
CTGCGAGCTCGACAACATCATGCGCCTCACCGGCATCACCGGGATCGTCAACGGCATGGACGTCAGCGAGTGGGACCCCAGCAAGGACAAGTACATCGCCACCAAGTACGACGTGTCGACGGTGAGCTCTTACTCTGTCGAATGATCGTCTTGTGCATTGGTTGAAGTGTTCTCTGCGGATCCTGACTCTGAAAAGGAAGCATTTCACGCCATCTCTGGCCATGTCCTCAAAAGGGATGAGCTGCGAGGCGCTGCCGGCCTCCCCCGGGATCCCAAGATCCCGCTGGAGCCCTTTGGCGGCGGGCTGGAGGAGGATAAAGGACCCGACGGCCCGCCCCCCCCCGTCCCCCACCTTCCGGAAGATGACGTACGAAGACTCCTTCAGGGACCTACAGGTTTACATCATGTTACAAAATCTTTGGGAGCATTGTGGCTGATGTTGGATTGTCTTGCAGGGCACCGGGAAGAATAAGTTTGAGGGCATGCTGAGGAACCCGGAGGAGAACTACCCCAACAAGGTGCGCGCCGTGCTGAAGATCAACGCGGAGCTGGACCACCACATCATGGCCGGCGCCGACCTGCTCACCGTCACCAGCCGCTTCCAGCCCTGGGGCCTCATCCACCTGCTCGCCATGACATACGGGGTTCGTAACCTGCGGCCTCATCCAGCTGCAGGGGA
>343
CTGCGAGCTCGACAACATCATGCGCCTCACCGGCATCACCGGGATCGTCAACGGCATGGACGTCAGCGAGTGGGACCCCAGCAAGGACAAGTACATCGCCACCAAGTACGACGTGTCGACGGTGAGCTCTTAATCTGCCGAATGATCGTCTGGTGAATTGGGTAAAGTGTTCACTGCGGATCCTGACTCTGAAAAGGAAGCATTTCACGCCATTTCTGGCCATGTCCTCAAAAGGGATGCGCTGCGAGGCGCTGCCGGCCTCCCCCGGGATCCCAAGATCCCGCTGGAGGCCTTTGGCGGCGTGCTGGAGGAGGATAAAGGACCCGACGGCCCGCCCCCCCCCGTCCCCCACCTTCCGGAAGATGACGTCCGAAGAGTCCTTCAGGTACCTTCAGGTTTACATCATGTTACAAAATCTTTGGGAACATTGTGGCTGATATTGGATTGCCTTGCAGGGCACCGGGAATAATAAGTTTGAGCGCATGCTGAGGAACCCGGAGGACAACTACCCCAACAAGGTGCACGCCATGCTGAAGATCAACGCGGAGATGGACCACCACATCATGGCCGGCGCCGACCTGCTCAACGTCACCAGCCGCTTCCAGACCTGGGGCCTCATCCAGCTGCTCGGGATGCCATACGGGGTTGGTAACCCTGCGGCCTCATCCAGCTGCAGGGGA
>344
CTGCGAGCTCGACAACATCATGCGCCTCACCGGCATCACCGGGATCGTCAACGGCATGGACGTCAGCGAGTGGGACCCCAGCAAGGACAAGTACATCGCCACCAAGTACGACGTGTCGACGGTGAGCTCTCACCCAGCCGACTGATCGTCTGATGAATTGGGCGAAGTGTTCACTGCGGATCCTGACTCTGAAAAGGAAGCATTTCACGCCATTTCTGGCCATGTCCTCAAAAGGGATGCGCTGCGAGGCGCTGCCGGCCTCCCCCGGGATCCCAAGATCCCGCTGGAGGCGTTTGGCGGCGTGCTGGAGGAGGATAAAGGACCCGACGGCCTGCCACCCCCCGTCCCCCACCTTACGGAAGATGACGTCCGAAGAGTCCTTCAGGTACCTTCAGGTTTACATCATGTTACAAAATCTTTGGGAGCATTGTGGCTGATAGTGGATTGTCTTGCAGGGCACCGGGAAGAATAAGTTTGAGGGCATGCTGAGGAACCCGGAGGACAACTACCCCAACAAGGTGCGCCCCGTGCTGAAGATCAACGCGGCGCTGGACCACCACATCGTGGCCGGCGCCGACCTGCTCACCGTCACCAGCCGCTTCCAGCCCTGCGGCGTCATCCAGCTGCTCGCCATGCCATACGCGCTCGGTAACCCTGCGGCCTCATCCAGCTGCAGGGGA
>345
CTGCGAGCTCGACAACATCATGCGCCTCACCGGCATCACCGGGATCGTCAACGGCATGGACGTCAGCGAGTGGGACCCCAGCAAGGACAAGTACATCGCCACCAAGTACGACGTGTCGACGGTGAGCTCTCACCCAGCCGACTGATCGTCTGGTGCATGGGGCGAAGTGTTCACTGCGGATCCTGACTCTGAAAAGGAAGCATTTCACGCCATTTCTGGCCATGTCCTCAAAAGGGATGCGCTGCGAGGCGCTGCCGGCCTCCCCCGGGACCCCAAGATCCCGCTGGAGGCCTTTGGCGGCGGGCTGGAGGAGGATAAAGGACCCGACGGCCTGCCACCCCCCGTCCCCCACCTTACGGAAGATGACGTCCGAAGACTCCTTCAGGTACCTTCAGGTTTACATCATGTTACAAAATCTTTGGGAGCATTGTGGCTGATGTTGGATTGTCTTGCAGGGCACCGGGAAGAATAAGTTTGAGGGCATGCTGAGGAACCCGGAGGACAACTACCCCAACAAGGTGCGCGCCGTGCTGATGATCAACGCGGAGCTGGACCACCACATCATGCGCGGCGCCGACCTGCTCAACGTCACCAGCCGCTTCCAGACCTGGGGCCTCATCCAGCTGCTCGCCATGCCATACGGGGTTCGTAACCCTGCGGCCTCATCCAGCTGCAGGGGA
>346
CTGCGAGCTCGACAACATCATGCGCCTCACCGGCATCACCGGGATCGTCAACGGCATGGACGTCAGCGAGTGGGACCCCAGCAAGGACAAGTACATCGCCACCAAGTACGACGTGTCGACGGTGAGCTCTCACCCTGCCGAATGATCGTCTGGTGCATTGGGCGAAGTGTTCACTGCGGATCCTGACTCTGAAAAGGAAGCATTTCACGCCATCTCTGGCCATGTCCTCAAAAGGGATGAGCTGCGAGGCGCTGCCGGCCTCCCCCGGGATCCCAAGATCCCGCTGGAGGCCTTTGGCGGCGGGCTGGAGGAGGATAAAGGACCCGACGGCCTGCCACCCCCCGTCCCCCAGCTTCCGGAGGATGACGTACGAAGAGTCCTTCAGGTACCTTCAGGTTTACATCATGTTACAAAATCTTTGGGAGCATTGTGGCTGATATTGGATTGCCTTGCAGGGCACCGGGAAGAATAAGTTTGAGGGCATGCTGATGAACCCGGAGGACAACTACCCCAACAAGGTGCGCGCCGTGCTGAAGATCAACGCGGAGCTGGACCACCACATCATGCGCGGCGCCGACCTGCTCACCGTCACCAGCCGCTTCCAGACCTGGGGCCTCATCCACCTGCTCGGCATGCCATACGGGGACGGTAACCCTGCGGCCTCATCCAGCTGCAGGGGA
>347
CTGCGAGCTCGACAACATCATGCGCCTCACCGGCATCACCGGGATCGTCAACGGCATGGACGTCAGCGAGTGGGACCCCAGCAAGGACAAGTACATCGCCACCAAGTACGACGTGTCGACGGTGAGCTCTTAATCTGCCGAATGATCGTCTGATGAATTGGTTAAAGTGTTCTCTGCGGATCCTGACTCTGAAAAGGAAGCATTTCACGCCATTTCTGGCCATGTCCTCAAAAGGGATGCGCTGCGAGGCGCTGCCGGCCTCCCCCGGGATCCCAAGATCCCGCTGGAGCCCTTTGGCGGCGTGCTGCAGGAGGATAAAGGACCCGACGGCCTGCCACCCCCCGTCCCCCACCTTCCGGAAGATGACGTCCGAAGAGTCCTTCAGGTACCTTCAGGTTTGCATCATGTTACAAAATCTTTGGGAGCATTGTGGCTGATGTTGGATTGTCTTGCGGGGCACCGGGAAGAATAAGTTCGAGGGCATGCTGAGGAACCCGGAGGAGAACTACCCCAACAAGGTGCGGGGCGTGGTGAAGATCAACGCGGAGCTGGACCACCACATCATGGGCGGCGCCGACCTGCTCACCGTCACCAGCCGCTTCCAGCCCTGGGGCCTCATCCAGCTGCTCGCCATGACATACGGGGACGGTAACCCTGCGGCCTCATCCAGCTGCAGGGGA
>348
CTGCGAGCTCGACAACATCATGCGCCTCACCGGCATCACCGGGATCGTCAACGGCATGGACGTCAGCGAGTGGGACCCCAGCAAGGACAAGTACATCGCCACCAAGTACGACGTGTCGACGGTGAGCTCTCACTCAGCCGACTGATCGTCTGGTGCATTGGGCGAAGGGTTCACTGCGGATCCTGACTCTGAAAAGGAAGCATTTCACGCCATCTCTGGCCATGTCCTGAAAAGGGATGAGCTGCGAGGCGCTGCCGGCCTCCCCCGGGATCCCAAGATACCGCTGGAGGCCTTTGGCGGCGGGCTGGAGGAGGATAAAGGACCCGACGGCCTGCCACCCCCCGTCCCCCACCTTCCGGAAGATGACGTACGAAGACTCCTTCTGGTACCTTCAGGTTCACATCATGTTACAAAATCTTTGGGAACATTGTGGCTGATGTTGGATTGTCTTGCAGGGCACCGGGAATAATACGTTTGAGGGCATGCTGATGAACCCGGAGGAGAACTACCCCAACAAGGTGCGCGGCGTGCTGAAGATCAACGCGGAGCTGGACCACCACATCGTGGCCGGCGCCGACCTGCTCAACGTCACCAGCCGCTTCCAGACCTGGGGCCTCATCCAGCTGCTCGGGATGACATACGGGGACGGTAACCCTGCGGCCTCATCCAGCTGCAGGGGA
>349
CTGCGAGATCGACCGCATCATGCGCCTCACCGGCATCACCGGGATCGTCAACGGCATGGACGTCAGCGAGTGGGACCCCAGCAAGGACAAGTACATCGCCACCAAGTACGACGTGTCGACGGTGAGCTCTTAATCAGTCGAATGATCGTCTGATGCATTGGTTGAAGTGTCCTCTGCGGATCCTGACTCTGAAGCAGCTGTTTTTCACGCCGTTTCTGGCCATGTCCTCAAAGGGGATGAGCTGCGAGGCGCTGCCGGCCTCCCCCGGGATCCCAATATACCGCTGGAGCCCTTTGGCGGCGTGCTGCAGGAGGATAAAGGACCCGACGGCCTGCCACCCCCCGTCCCCCACCTTCCGGAAGATGACGTACGAAGAGTCCTTCAGGGACCTTCAGGTTTACATCATGTTACACAATCTTTGGGAGCATTGTGGCTTATGTTGGATTGTCTTGCGGAGCACCGGGAATAATACGATTGAGGGCATGCTGGGGAACCTGGAGGACAACTACCCCAACAAGGTGCAGCGCATGCTGAAGATCAACGCGGAGATGGACCCCCACATCGTGCGCGGCGCCGAGATGCTCAACGTCGCGCTGCGCTTCCAGATCTGGGGCCTCATCCACCTGCTCGCCATGCACATACCGGTTCGAAACCTGCGGCCTCATCCAGCTGCAGGGGA
>350
ATGCGGCACGGTCAGGTCATGCGCCTCACCGGCATCACCGGGATCGTCAACGGCATGGACGTCAGCGAGTGGGACCCCAGCAAGGACAAGTACATCGCCACCAAGTACGACGTGTCGACGGTGAGCTCTCGATCTGCCGAATGATCGTCTGATGAATTGGTTAAAAGGTCCTCTGCGGATCCTGACTCTGAAAAGGATGTATTTCACGCCATCTCTGGCCATGTCCTGAAAAGGGATGCGCTGCGAGGCGCTGCCGGCCTCCCCCGGGATCCCAAGATACCGCTGGAGGCCTTTGGCGGCGTGCTGGAGGAGGATAAAGGACCCGACGGCCTGCCACCCCCCGTCCCCCACCTTCCGGAAGATGACGTACGAAGACTCCTTCAGGTACCTTCAGGTTTACATCATGTTACAAAATCTTTGGGAACATTGTGGCTGATGTTGGATTGTCTTGCGGGGCACCGGGAATAATAAGATTGAGGGGATGCTGATGAACCTGGAGGACAACTACCCCAACAAGGTGCGCGCCATGCTGAAGATCAACGCGGAGCTGGACCACCACATCGTGCGCGGCGCGGACCTGCTCACCGTCACCCTCCGCTTCCAGCTCTGGGGCCGCATCCACCTGCTCGGGATGCACATACCGCATTCGAACCCTGCGGCCTCATCCAGCTGCAGGGGA
>351
CTGCGAGCTCGACAACATCATGCGCCTCACCGGCATCACCGGGATCGTCAACGGCATGGACGTCAGCGAGTGGGACCCCAGCAAGGACAAGTACATCGCCACCAAGTACGACGTGTCGACGGTGAGCTCTTAATCTGCCGAATGATCGTCTGATGAATTGGTCAAAGTGTTCTCTGCGGATCCTGACTCTGAAAAGGAAGCATTTCACGCCATCTCTGGCCATGTCCTGAAAGGGGATGCGCTGCGAGGCGCTGCCGGCCTCCCCCGGGATCCCAAGATCCCGCTGGAGGCCTTTGGCGGCGGGCTGGAGGAGGATAAAGGACCCGACGGCCTGCCCCCCCCCGTCCCCCACCTTCCGGAAGATGACGTCCGAAGACTCCTTCTGGTACCTTCAGGTTTACATCATGTTACCAAATCTTTGGGAACATTGTGGCTGATGTTGGATTGTCTTGCGGGGCACCGGGAATAATAAGTTCGAGCGCATGCTGATGAACCCGGAGGACAACTACCCCAACAAGGTGCGCGCCATGCTGAAGATCAACGCGGAGATGGACCACCACATCGTGGGCGGCGCCGACCTGCTCACCGTCACCCTGCGCTTCCAGACCTGGGGCCTCATCCAGCTGCTCGCCATGCCATACGGGGTTCGTACCCTGCGGCCTCATCCAGCTGCAGGGGA
>352
CTGCGAGCTCGACAACATCATGCGCCTCACCGGCATCACCGGGATCGTCAACGGCATGGACGTCAGCGAGTGGGACCCCAGCAAGGACAAGTACATCGCCACCAAGTACGACGTGTCGACGGTGAGCTCTCAATCTGCCGAATGATCGTCTGATGAATTGGTCGAAAGGTTCTCTGCGGATCCTGACTCTGAAAAGGAAGCATTTCACGCCATTTCTGGCCATGTCCTCAAAAGGGATGCGCTGCGAGGCGCTGCCGGCCTCCCCCGGGATCCCAAGATACCGCTGGAGGCCTTTGGCGGCGGGCTGGAGGAGGATAAAGGACCCGACGGCCTGCCACCCCCCGTCCCCCAGCTTCCGGAAGATGACGGACGAAGACTCCTTCAGGGACCTTCAGGTTTACATCATGTTACAAAATCTTTGGGAACATTGTGGCTGATGTTGGATTGTCTTGCAGGGCACCGGGAAGAATAAGTTTGAGGGCATGCTGATGAACCTGGAGGACAACTACCCCAACAAGGTGCGCGCCGTGCTGAAGATCAACGCGGAGATGGACCACCACATCATGCGCGGCGCCGACCTGCTCACCGTCACCAGCCGCTTCCAGACCTGGGGCCTCATCCACCTGCTCGCCATGACATACCGCTTCGTAACCTGCGGCCTCATCCAGCTGCAGGGGA
>353
CTGCGAGCTCGACACATCATGCGCCTCACCGGCATCACCGGGATCGTCAACGGCATGGACGTCAGCGAGTGGGACCCCAGCAAGGACAAGTACATCGCCACCAAGTACGACGTGTCGACGGTGAGCTCTCAATCAGCCGAATGATCGTCTGATGCATTTGGCAAAGGGTCCACTGCGGATCCTGACTCTGAAGAGGAAGTTTTTCACGCCGTTTCTGGCCATGTCCTGAAAAGGGATGAGCTGCGAGGCGCTGCCGGCCTCCCCCGGGATCCCAAGATACCGCTGGAGGCGTTTGGCGGCGGGCTGGAGGAGGATAAAGGACCCGACGGCCTGCCACCCCCTGTCCCCCACCTTACGGAGGATGACGTACGAAGAGTCCTTCAGGTACCTTCAGGTTTACATCATGTTACCAAATCTTTGGGAGCATTGTGGCTGATGTTGGATTGCCTTGCGGGGCACCGGGAATAATAAGTTTGAGGGCATGCTGGTGAACCTGGAGGACAACTACCCCAACAAGGTGCAGGCCATGCTGAAGATCAACGCGGAGCTGGCCCCCCACATCATGGCCGGCGCCGACCTGTTCAACGTCACCCTGGGCTTCCAGACCTGGGGCCTCATCCACCTGCTCGCGATGCCATACCGGACGGTAACCTGCGGCCTCATCCAGCTGCAGGGGA
>354
CTGCGAGCTCGACAACATCATGCGCCTCACCGGCATCACCGGGATCGTCAACGGCATGGACGTCAGCGAGTGGGACCCCAGCAAGGACAAGTACATCGCCACCAAGTACGACGTGTCGACGGTGAGCTCTCAATCAGTCGAATGATCGACTGATGAATTGGGTGAAGTGTTCTCTGCGGATCCTGACTCTGAAGAGGAAGCATTTCACGCCGTTTCTGGCCATGTCCTCAAAGGGGATGAGCTGCGAGGCGCTGCCGGCCTCCCCCGGGATCCCAAGATACCGCTGGAGGCCTTTGGCGGCGTGCTGGAGGAGGATAAAGGACCCGACGGCCTGCCACCCCCCGTCCCCCAGCTTACGGAAGATGACGTCCGAAGACGCCTTCAGGTACCTTCAGGTTTACATCATGTTACAAAATCTTTGGGAGCATTGTGGCTGATGTTGGATTGTCTTGCGGGGCACCGGGAATAATACGTTCGAGGGCATGCTGATGAACCTGGAGGACAACTACCCCAACAAGGTGCGCCGCATGCTGAAGATCAACGAGGAGATGGACCACCACATCGTGGCCGGCGCCGACCTGCTCACCGTCGCCCTGCGCTTCCAGACCTGGGGCCTCATCCACCTGCTCGGGATGACATACGGGGTTCGTAACCTGCGGCCTCATCCAGCTGCAGGGGA
>355
CTGCGAGCTCGACAACATCATGCGCCTCACCGGCATCACCGGGATCGTCAACGGCATGGACGTCAGCGAGTGGGACCCCAGCAAGGACAAGTACATCGCCACCAAGTACGACGTGTCGACGGTGAGCTCTTAATCAGCCGAATGATCGTCTGATGAATTGGTTAAAAGGTTCACTGCGGATCCTGACTCTGAAAAGGAAGCATTTCACGCCATTTCTGGCCATGTGCTGCAAGGCGCTCACGGCCTCCGCGCTGACCGGAACATCCCGCTTCCGCGGGTAGCCGAAGAGCTGGATGAGGGCAATGGCCCCGACGTTATGGGAGCCGACAGCCCCCAACTCATGGACCACGACCTTCCCATCGCTCTTGTGGGACGACGACCTTATCATCCTGTTGGTACATAATTGGTAGCACAGTGTCTGATATTATTGTGCCTTATGGGGGACCTTCAAGAAGAACATCGAGCCTAAGTTGATTGCGGCGATCGATAGTGACCTGGACGAGGCCCGCAACAAGAAGAACTAGAACATGCTGATGAGCCACCAGGAGAAGTACCGCGACGACGTGCTCGCCGTGACCAAGCTCTTCGAGGCCTGCGGCCTCCTCCTCCTGCACGGCATGCAATTGGTCGCCGTAACCAGCCGGTTCGAGCCCTGCGGCCTCATCCAGCTGCAGGGGA
>356
CTGCGAGCTCGACAACATCATGCGCCTCACCGGCATCACCGGGATCGTCAACGGCATGGACGTCAGCGAGTGGGACCCCAGCAAGGACAAGTACATCGCCACCAAGTACGACGTGTCGACGGTGAGCTCTTAATCTGCCGAATGATCGTCTGATGAATTGGGTGAAAGGTTCACTGCGGATCCTGACTCTGACAAGGAAGCATTTCACGCCATTTCTGGCCATGTCCTGAAAGGGGATGAGCTGCGAGGCGCTGCCGGCCTCCCCCGGGATCCCAAGATACCGCTGGAGGCGTTTGGCGGCGTGCTGGAGGAGGATAAAGGACCCGACGGCCTGCCACCCCCCGTCCCCCACCTTACGGAGGATGACGTACGAAGAGTCCTTCAGGTACCTTCAGGTTTACATCATGTTACAAAATCTTTGGGAGCATTGTGGCTGATATTGGATTGTCTTGCAGGGCACCGGGAAGAATAAGTTTGAGGGCATGCTGGGGAACCCGGAGGAGAACTACCCCAACAAGGTGCGCGCCGTGCTGAAGATCAACGCGGAGATGGACCACCACATCATGGCCGGCGCCGACCTGCTCACCGCCGCCAGCCGCTTCCAGCCCTGGGGCCTCATCCACCTGCAGGGGATGCCATACCGCACGGTAACCTGCGGCCTCATCCAGCTGCAGGGGA
>357
CTGCGAGCTCGACAACATCATGCGCCTCACCGGCATCACCGGGATCGTCAACGGCATGGACGTCAGCGAGTGGGACCCCAGCAAGGACAAGTACATCGCCACCAAGTACGACGTGTCGACGGTGAGCTCTTAATCAGCCGAATGATCGTCTGATGAATTGGGTGAAGTGTTCACTGCGGATCCTGACTCTGAAAAGGAAGCATTTCACGCCATCTCTGGCCATGTCCTCAAAAGGGATGCGCTGCGAGGCGCTGCCGGCCTCCCCCGGGATCCCAAGATCCCGCTGGAGGCGTTTGGCGGCGGGCTGGAGGAGGATAAAGGACCCGACGGCCTGCCCCCCCCCGTCCCCCACCTTCCGGAAGATGACGTCCGAAGACTCCTTCTGGTACCTTCAGGTTTACATCATGTTACAAAATCTTTGGGAGCATTGTGGCTGATGTTGGATTGTCTTGCGGGGCACCGGGAAGAATAAGTTTGAGGGCATGCTGATGAACCCGGAGGACAACTACCCCAACAAGGTGCGCGCCGTGCTGAAGATCAACGCGGAGATGGACCACCACATCGTGGCCGGCGCCGACCTGCTCACCGTCACCAGCCGCTTCCAGACCTGGGGCCTCATCCAGCTGCTCGCCATGCCATCGGGGGTTCGTAACCCTGCGGCCTCATCCAGCTGCAGGGGA
>358
CTGCGAGCTCGACAACATCATGCGCCTCACCGGCATCACCGGGATCGTCAACGGCATGGACGTCAGCGAGTGGGACCCCAGCAAGGACAAGTACATCGCCACCAAGTACGACGTGTCGACGGTGAGCTCTCACCCTGCCGAATGATCGTCTGATGCATTGGGCGAAGTGTTCACTGCGGATCCTGACTCTGAAAAGGAAGCATTTCACGCCATTTCTGGCCATGTCCTGAAAAGGGATGCGCTGCGAGGCGCTGCCGGCCTCCCCCGGGATCGCAAGATCCCGCTGGAGGCCTTTGGCGGCGGGCTGGAGGAGGATAAAGGACCCGACGGCCTGCCCCCCCCCGTCCCCCACCTTCCGGAGGATGACGTCCGAAGACTCCTTCTGGTACCTTCAGGTTTACATCATGTTACCAAATCTTTGGGAGCATTGTGGCTGATGTTGGATTGTCTTGCAGGGCACCGGGAATAATAAGTTTGAGCGCATGCTGATGAACCCGGAGGACAACTACCCCAACAAGGTGCGCGCCGTGCTGAAGATCAACGCGGAGATGGACCACCACATCGTGGCCGGCGCCGACCTGCTCACCGTCACCCTCCGCTTCCAGACCTGGGGCCTCATCCACCTGCTCGGGATGCCATACGGGGTTGGTAACCTGCGGCCTCATCCAGCTGCAGGGGA
>359
CTGCGAGCTCGACAACATCATGCGCCTCACCGGCATCACCGGGATCGTCAACGGCATGGACGTCAGCGAGTGGGACCCCAGCAAGGACAAGTACATCGCCACCAAGTACGACGTGTCGACGGTGAGCTCTCACTCTGTCGAATGATCGTCTGGTGCATTGGTTGAAGTGTTCACTGCGGATCCTGACTCTGAAAAGGAAGCATTTCACGCCATTTCTGGCCATGTCCTCAAAAGGGATGCGCTGCGAGGCGCTGCCGGCCTCCCCCGGGATCCCAAGATCCCGCTGGAGGCCTTTGGCGGCGGGCTGGAGGAGGATAAAGGACCCGACGGCCTGCCCCCCCCCGTCCCCCACCTTACGGAAGATGACGTACAAAGACTCCTTCAGGTACCTTCAGGTTCACATCATGTTACAAAATCTTTCGGAGCATTGTGGCTGATATTGGATTGTCTTGCAGGGCACCGGGAAGAATAAGTTTGAGGGCATGCTGATGAACCCGGAGGACAACTACCCCAACAAGGTGCGCCCCGTGCTGAAGATCAACGCGGAGATGGACCACCACATCGTGCGCGGCGCCGACCTGCTCACCGTCACCAGCCGCTTCCAGACCTGGGGCCTCATCCAGCTGCTCGGGATGCCATACGGGGTCGGTAACCCTGCGGCCTCATCCAGCTGCAGGGGA
>360
CTGCGAGCTCGACAACATCATGCGCCTCACCGGCATCACCGGGATCGTCAACGGCATGGACGTCAGCGAGTGGGACCCCAGCAAGGACAAGTACATCGCCACCAAGTACGACGTGTCGACGGTGAGCTCTTAATCTGCCGAATGATCGTCTGATGAATTGGGCAAAGTGTTCTCTGCGGATCCTGACTCTGAAAAGGAAGCATTTCACGCCATCTCTGGCCATGTCCTCAAAAGGGATGCGCTGCGAGGCGCTGCCGGCCTCCCCCGGGATCCCAAGATCCCGCTGGAGGCCTTTGGCGGCGGGCTGGAGGAGGATAAAGGACCCGACGGCCTGCCCCCCCCCGTCCCCCACCTTCCGGAGGATGACGTCCGAAGACTCCTTCTGGTACCTTCAGGTTTACATCATGTTACAAAATCTTTGGGAGCATTGTGGCTGATGTTGGATTGTCTTGCAGGGCACCGGGAAGAATAAGTTCGAGGGCATGCTGATGAACCCGGAGGAGAACTACCCCAACAAGGTGCGCCCCGTGCTGAAGATCAACGCGGAGCTGGACCACCACATCGTGGCCGGCGCCGACCTGCTCAACGTCACCAGCCGCTTCCAGACCTGGGGCCTCATCCAGCTGCTCGCCATGACTCGGGGGTCGGTAACCCTGCGGCCTCATCCAGCTGCAGGGGA
>361
CTGCGAGCTCGACAACATCATGCGCCTCACCGGCATCACCGGGATCGTCAACGGCATGGACGTCAGCGAGTGGGACCCCAGCAAGGACAAGTACATCGCCACCAAGTACGACGTGTCGACGGTGAGCTCTTAATCTGCCGAATGATCGTCTGATGAATTGGGCAAAGTGTTCAGTGCGGATCCTGACTCTGAAAAGGAAGCATTTCACGCCATCGCTGGCCATGTCCTGAAAAGGGATGAGCTGCGAGGCGCTGCCGGCCTCCCCCGGGACCCCAAGATCCCGCTGGAGGCCTTTGGCGGCGGGCTGGAGGAGGATAAAGGACCCGACGGCCTGCCCCCCCCCGTCCCCCACCTTCCGGAAGATGACGTCCGAAGAGTCCTTCTGGTACCTTCAGGTTTACATCATGTTACCAAATCTTTGGGAGCATTGTGGCTGATATTGGATTGTCTTGCAGGGCACCGGGAATAATAAGTTCGAGCGCATGCTGATGAACCCGGAGGAGAACTACCCCAACAAGGTGCGCGCCGTGCTGAAGATCAACGCGGAGATGGACCACCACATCGTGGCCGGCGCCGACCTGCTCACCGTCACCATGCGCTTCCAGACCTGGGGCCTCATCCAGCTGCTCGCCATGCCATACGGGGACGGTAACCCTGCGGCCTCATCCAGCTGCAGGGGA
>362
CTGCGAGCTCGACAACATCATGCGCCTCACCGGCATCACCGGGATCGTCAACGGCATGGACGTCAGCGAGTGGGACCCCAGCAAGGACAAGTACATCGCCACCAAGTACGACGTGTCGACGGTGAGCTCTTAATCTGCCGAATGATCGTCTGATGAATTGGGCAAAGGGTCCACTGCGGATCCTGACTCTGAAGAGGAAGCATTTCACGCCATCGCTGGCCATGTCCTGAAAAGGGATGCGCTGCGAGGCGCTGCCGGCCTCCCCCGGGATCGCAAGATCCCGCTGGAGGCCTTTGGCGGCGGGCTGGAGGAGGATAAAGGACCCGACGGCCTGCCCCCCCCCGTCCCCCACCTTACGGAAGATGACGTACGAAGAGTCCTTCTGGTACCTTCAGGTTTACATCATGTTACAAAATCTTTGGGAGCATTGTGGCTGATGTTGGATTGCCTTGCAGGGCACCGGGAAGAATAAGTTTGAGGGCATGCTGGTGAACCCGGAGGAGAACTACCCCAACAAGGTGCGCGCCGTGCTGAAGATCAACGCGGAGATGGCCCACCACATCATGGCCGGCGCCGACCTGTTCACCGTCACCAGCCGCTTCCAGACCTGGGCCCTCATCCACCTGCTCGCCATGCCATACCGCACGGAACCCTGCGGCCTCATCCAGCTGCAGGGGA
>363
CTGCGAGCTCGACAACATCATGCGCCTCACCGGCATCACCGGGATCGTCAACGGCATGGACGTCAGCGAGTGGGACCCCAGCAAGGACAAGTACATCGCCACCAAGTACGACGTGTCGACGGTGAGCTCTTAATCAGCCGAATGATCATCTGATGAATTGGTTAAAGTGTTCACTGCGGATCCTGACTCTGAAAAGGAAGCATTTCACGCCATTTCTGGCCATGTCCTCAAAAGGGATGCGCTGCGAGGCGCTGCCGGCCTCCCCCGGGATCCCAAGATACCGCTGGAGGCCTTTGGCGGCGTGCTGGAGGAGGATAAAGGACCCGACGGCCTGCCCCCCCCCGTCCCCCACCTTATGGAGGATGACGTCCGAAGACTCCTTCAGGTACCTTCAGGTTTACATCATGTTACAAAATCTTTGGGAGCATTGTGGCTGATAGTGGATAGTCTTGCAGGGCACCGGGAAGAATAAGTTTGAGGGCATGCTGGTGAACCCGGAGGAGAACTGCCCCAACAAGGTGCGCCCCGTGGTGAAGATCAACGAGGAGATGGACCACCACAAGGTGGCCGGCGCCGACCTGCTCACCGTCACCAGCCGCTTCCAGATCTTGGGCCGCATCCACCTGCTCGCGATGACATACCGCACGGTAACCTGCGGCCTCATCCAGCTGCAGGGGA
>364
CTGCGAGCTCGACAACATCATGCGCCTCACCGGCATCACCGGGATCGTCAACGGCATGGACGTCAGCGAGTGGGACCCCAGCAAGGACAAGTACATCGCCACCAAGTACGACGTGTCGACGGTGAGCTCTTAATCAGCCGAATGATCGACTGGTGAATGGGGCGAAAGGTTCAGTGCGGATCCTGACTCTGAAGAGGAAGCATTTCACGCCATCGCTGGCCATGTCCTCAAAAGGGATGCGCTGCGAGGCGCTGCCGGCCTCCCCCGGGATCCCAAGATCCCGCTGGAGGCCTTTGGCGGCGGGCTGGAGGAGGATAAAGGACCCGACGGCCTGCCCCCCCCCGTCCCCCACCTTACGGAAGATGACGTACGAAGACTCCTTCAGGTACCTTCAGGTTTACATCATGTTACAAAATCTTTGGGAGCATTGTGGCTGATGTTGGATTGTCTTGCAGGGCACCGGGAAGAATAAGTTTGAGGGCATGCTGATGAACCCGGAGGAGAACTACCCCAACAAGGTGCGCCCCGTGCTGAAGATCAACGCGGAGATGGACCACCACATCGTGGCCGGCGCCGACCTGCTCAACGTCACCAGCCGCTTCCAGACCTTGGGCCTCATCCACCTGCAGGGGATGCCATACCGCACGGTAACCTGCGGCCTCATCCAGCTGCAGGGGA
>365
CTGCGAGCTCGACAACATCATGCGCCTCACCGGCATCACCGGGATCGTCAACGGCATGGACGTCAGCGAGTGGGACCCCAGCAAGGACAAGTACATCGCCACCAAGTACGACGTGTCGACGGTGAGCTCTCAATCTGCCGAATGATCGTCTGATGAATTGGGCGAAGTGTTCAGTGCGGATCCTGACTCTGAAAAGGAAGCATTTCACGCCATCGCTGGCCATGTGCTGAAAAGGGATGAGCTGCGAGGCGCTGCCGGCCTCCCCCGGGATCGCAAGATCCCGCTGGAGGCCTTTGGCGGCGGGCTGGAGGAGGATAAAGGACCCGACGGCCTGCCCCCCCCCGTCCCCCACCTTACGGAAGATGACGTACGAAGACTCCTTCAGGTACCTTCAGGTTTACATCATGTTACAAAATCTTTGGGAGCATTGTGGCTGATGTTGGATTGTCTTGCAGGGCACCGGGAAGAATAAGTTTGAGGGCATGCTGATGAACCCGGAGGAGAACTACCCCAACAAGGTGCGCCCCGTGCTGAAGATCAACGCGGAGATGGACCACCACATCGTGGCCGGCGCCGACCTGCTCAACGTCACCAGCCGCTTCCAGACCTTGGGCCTCATCCACCTGCAGGGGATGCCATACCGCACGGTAACCTGCGGCCTCATCCAGCTGCAGGGGA
>366
CTGCGAGCTCGACAACATCATGCGCCTCACCGGCATCACCGGGATCGTCAACGGCATGGACGTCAGCGAGTGGGACCCCAGCAAGGACAAGTACATCGCCACCAAGTACGACGTGTCGACGGTGAGCTCTCAATCTGCCGAATGATCGTCTGATGAATTGGGCGAAGTGTTCAGTGCGGATCCTGACTCTGAAAAGGAAGCATTTCACGCCATCGCTGGCCATGTGCTGAAAAGGGATGAGCTGCGAGGCGCTGCCGGCCTCCCCCGGGATCGCAAGATCCCGCTGGAGGCCTTTGGCGGCGGGCTGGAGGAGGATAAAGGACCCGACGGCCTGCCCCCCCCCGTCCCCCACCTTATGGAGGATGACGTACGAAGAGTCCTTCTGGGACCTTCAGGTTCGCATCATGTTACACAATCTTTGGGAGCATTGTGGCTGATGTTGGATTGCCTTGCAGGGCACCGGGAAGAAGAAGTTCGAGGGCATGCTGATGAACCCGGAGGAGAACTACCCCAACAAGGTGCGCGGCGTGCTGAAGAGCAACGCGGAGCTGGAGCACCACATCATGGCCGGCGCCGACCTGCTCACCGTCACCAGCCGCTTCCAGCCCTGGGGCGTCATCCAGCTGCTCGGGATGCCATACGGGGGCGGTAACCCTGCGGCCTCATCCAGCTGCAGGGGGA
>367
CTGCGAGCTCGACAACATCATGCGCCTCACCGGCATCACCGGGATCGTCAACGGCATGGACGTCAGCGAGTGGGACCCCAGCAAGGACAAGTACATCGCCACCAAGTACGACGTGTCGACGGTGAGCTCTTAATCAGTCGAATGATCGACTGGTGAATTGGGTGAAAGGTTCACTGCGGATCCTGACTCTGAAGAGGAAGCATTTCACGCCATCGCTGGCCATGTCCTCAAAAGGGATGCGCTGCGAGGCGCTGCCGGCCTCCCCCGGGATCCCAAGATACCGCTGGAGGCCTTTGGCGGCGGGCTGGAGGAGGATAAAGGACCCGACGGCCTGCCACCCCCCGTCCCCCACCTTACGGAGGATGACGTACGAAGACTCCTTCTGGTACCTTCAGGTTTACATCATGTTACAAAATCTTTGGGAGCATTGTGGCTGATGTTGGATTGTCTTGCAGGGCACCGGGAAGAATAAGTTCGAGGGCATGCTGAGGAACCCGGAGGAGAACTACCCCAACAAGGTGCGCCCCGTGCTGAAGATCAACGAGGAGATGGACCACCACATCGTGGCCGGCGCCGACCTGCTCACCGTCGCCAGCCGCTTCCAGACCTGGGGCCTCATCCACCTGCTCGCCATGCCATACCGCACGGTAACCTGCGGCCTCATCCAGCTGCAGGGGA
>368
CTGCGAGCTCGACAACATCATGCGCCTCACCGGCATCACCGGGATCGTCAACGGCATGGACGTCAGCGAGTGGGACCCCAGCAAGGACAAGTACATCGCCACCAAGTACGACGTGTCGACGGTGAGCTCTTAATCTGCCGAATGATCGTCTGATGAATTGGGCAAAGTGTTCAGTGCGGATCCTGACTCTGACAAGGAAGCATTTCACGCCATCGCTGGCCATGTGCTGAAAAGGGATGCGCTGCGAGGCGCTGCCGGCCTCCCCCGGGACCGCAAGATCCCGCTGGAGGCGTTTGGCGGCGGGCTGGAGGAGGATAAAGGACCCGACGGCCTGCCCCCCCCCGTCCCCCACCTTATGGAGGATGACGTCCGAAGAGTCCTTCTGGTACCTTCAGGTTTACATCATGTTACAAAATCTTTGGGAACATTGTGGCTGATAGTGGATTGTCTTGCAGGGCACCGGGAAGAAGAAGTTCGAGGGCATGCTGATGAACGCGGAGGAGAACTACCCCAACAAGGTGCGCCCCGTGCTGAAGATCAACGCGGCGATGGAGCACCACATCGTGGCCGGCGCCGACCTGCTCACCGTCACCAGCCGCTTCCAGCCCTGGGGCCTCATCCAGCTGCTCGCCATGCCATACGGGGACGGTAACCTGCGGCCTCATCCAGCTGCAGGGGA
>369
CTGCGAGCTCGACAACATCATGCGCCTCACCGGCATCACCGGGATCGTCAACGGCATGGACGTCAGCGAGTGGGACCCCAGCAAGGACAAGTACATCGCCACCAAGTACGACGTGTCGACGGTGAGCTCTTAATCAGCCGAATGATCGTCTGGTGAATTGGGCGAAGTGTTCAGTGCGGATCCTGACTCTGAAAAGGAAGCATTTCACGCCATCGCTGGCCATGTCCTGAAAAGGGATGCGCTGCGAGGCGCTGCCGGCCTCCCCCGGGATCCCAAGATCCCGCTGGAGGCGTTTGGCGGCGGGCTGGAGGAGGATAAAGGACCCGACGGCCTGCCCCCCCCCGTCCCCCACCTTATGGAGGATGACGTCCGAAGAGTCCTTCTGGTACCTTCAGGTTTACATCATGTTACAAAATCTTTGGGAGCATTGTGGCTGATATTGGATTGTCTTGCAGGGCACCGGGAAGAATAAGTTTGAGGGCATGCTGATGAACCCGGAGGAGAACTACCCCAACAAGGTGCGCGCCGTGCTGAAGATCAACGCGGCGATGGACCACCACATCATGGCCGGCGCCGACCTGCTCACCGTCACCAGCCGCTTCCAGACCTGGGGCCTCATCCAGCTGCTCGCCATGCCATACGGGGACGGTAACCTGCGGCCTCATCCAGCTGCAGGGGA
>370
CTGCGAGCTCGACAACATCATGCGCCTCACCGGCATCACCGGGATCGTCAACGGCATGGACGTCAGCGAGTGGGACCCCAGCAAGGACAAGTACATCGCCACCAAGTACGACGTGTCGACGGTGAGCTCTCAATCTGCCGAATGATCGACTGATGAATTGGTTGAAAGGTTCTCTGCGGATCCTGACTCTGAAGAGGAAGCATTTCACGCCGTTTCTGGCCATGTCCTCAAAGGGGATGCGCTGCGAGGCGCTGCCGGCCTCCCCCGGGATCCCAAGATACCGCTGGAGGCCTTTGGCGGCGTGCTGGAGGAGGATAAAGGACCCGACGGCCTGCCACCCCCCGTCCCCCACCTTCCGGAAGATGACGGACGAAGACGCCTTCAGGTACCTTCAGGTTCACATCATGTTACACAATCTTTGGGAACATTGTGGCTTATGTTGGATTGTCTTGCAGGGCACCGGGCCTAATACGTTCGAGGGCATGCTGGGGGACCCGGAGGACAACTACCCCAACAAGGTGCAGCGCGTGCTGAAGATCAACGAGGAGATGGACCACCACATCGTGCGCGGCGCGGACCTGTTCACCGTCGCCCTGCGCTTCCAGACCTGGGGCCGCATCCAGCTGCTCGCCATGCCATCGGGGATCGGAAACCTGCGGCCTCATCCAGCTGCAGGGGA
>371
CTGCGAGCTCGACAACATCATGCGCCTCACCGGCATCACCGGGATCGTCAACGGCATGGACGTCAGCGAGTGGGACCCCAGCAAGGACAAGTACATCGCCACCAAGTACGACGTGTCGACGGTGAGCTCTCAATCTGCCGAATGATCGTCTGATGAATTGGTTAAAAGGTTCTCTGCGGATCCTGACTCTGAAGAGGAAGCATTTCACGCCATTTCTGGCCATGTCCTCAAAGGGGATGCGCTGCGAGGCGCTGCCGGCCTCCCCCGGGATCCCAAGATACCGCTGGAGGCCTTTGGCGGCGTGCTGGAGGAGGATAAAGGACCCGACGGCCTGCCACCCCCCGTCCCCCACCTTCCGGAGGATGACGGACGAAGACTCCTTCAGGTACCTTCAGGTTTACATCATGTTACACAATCTTTGGGAACATTGTGGCTGATGTTGGATTGTCTTGCAGGGCACCGGGAAGAATACGTTTGAGGGCATGCTTGTGAACCTGGAGGACAACTACCCCAACAAGGTGCAGCGCGTGCTGAAGATCAACGAGGAGATGGACCACCACATCGTGGGCGGCGCGGACCTGCTCACCGTCGCCCTGCGCTTCCAGACCTGGGGCCGCATCCAGCTGCTCGGCATGCCTCGGGGTTTGGAAACCTGCGGCCTCATCCAGCTGCAGGGGA
>372
CTGCGAGCTCGACAACATCATGCGCCTCACCGGCATCACCGGGATCGTCAACGGCATGGACGTCAGCGAGTGGGACCCCAGCAAGGACAAGTACATCGCCACCAAGTACGACGTGTCGACGGTGAGCTCTTAATCTGCCGAATGATCGACTGATGAATTGGGCAAAGTGTTCAGTGCGGATCCTGACTCTGAAAAGGAAGCATTTCACGCCATCGCTGGCCATGTCCTGAAAGGGGATGAGCTGCGAGGCGCTGCCGGCCTCCCCCGGGATCCCAAGATCCCGCTGGAGGCCTTTGGCGGCGGGCTGGAGGAGGATAAAGGACCCGACGGCCTGCCCCCCCCCGTCCCCCACCTTCCGGAGGATGACGGCCGAAGACTCCTTCAGGTACCTTCAGGTTTACATCATGTTACACAATCTTTGGGAGCATTGTGGCTGATGTTGGATTGTCTTGCAGGGCACCGGGAATAATAAGTTTGAGGGCATGCTGATGAACCTGGAGGAGAACTACCCCAACAAGGTGCGCGCCGTGCTGAAGATCAACGCGGAGATGGACCACCACATCGTGGCCGGCGCCGACCTGCTCACCGTCACCCTGGGCTTCCAGCCCTGCGGCCGCATCCAGCTGCTCGGGATGCCTCGGGGATTCGGTAGACCTGCGGCCTCATCCAGCTGCAGGGGA
>373
CTGCGAGCTCGACAACATCATGCGCCTCACCGGCATCACCGGGATCGTCAACGGCATGGACGTCAGCGAGTGGGACCCCAGCAAGGACAAGTACATCGCCACCAAGTACGACGTGTCGACGGTGAGCTCTTAATCTGCCGAATGATCGTCTGATGAATTGGTTAAAGTGTTCACTGCGGATCCTGACTCTGAAAAGGAAGCATTTCACGCCATCGCTGGCCATGTCCTGAAAAGGGATGCGCTGCGAGGCGCTGCCGGCCTCCCCCGGGATCGCAAGATCCCGCTGGAGGCCTTTGGCGGCGGGCTGGAGGAGGATAAAGGACCCGACGGCCTGCCCCCCCCCGTCCCCCACCTTATGGAAGATGACGTACGAAGACTCCTTCTGGTACCTTCAGGTTTACATCATGTTACAAAATCTTTGGGAACATTGTGGCTGATGTTGGATTGTCTTGCAGGGCACCGGGAAGAATAAGTTCGAGCGCATGCTGATGAACCCGGAGGACAACTACCCCAACAAGGTGCGCGCCGTGCTGAAGATCAACGAGGAGCTGGACCACCACATCGTGGCCGGCGCCGACCTGCTCACCGTCACCAGCCGCTTCCAGCCCTGGGGCCTCATCCAGCTGCTCGCCATGCCATACCGCACGGAAACCTGCGGCCTCATCCAGCTGCAGGGGA
>374
CTGCGAGCTCGACACATCATGCGCCTCACCGGCATCACCGGGATCGTCAACGGCATGGACGTCAGCGAGTGGGACCCCAGCAAGGACAAGTACATCGCCACCAAGTACGACGTGTCGACGGTGAGCTCTCAATCTGCCGAATGATCATCTGATGAATTTGTCAAAAGGTTCTCTGCGGATCCTGACTCTGAAAAGGAAGCATTTCACGCCATTTCTGGCCATGTCCTCAAAAGGGATGAGCTGCGAGGCGCTGCCGGCCTCCCCCGGGATCCCAAGATCCCGCTGGAGGCCTTTGGCGGCGTGCTGGAGGAGGATAAAGGACCCGACGGCCTGCCCCCCCCTGTCCCCCAGCTTACGGAAGATGACGTACGAAGAGTCCTTCAGGTACCTTCAGGTTTACATCATGTTACAAAATCTTTGGGAGCATTGTGGCTGATGTTGGATTGCCTTGCAGGGCACCGGGAAGAATAAGTTTGAGGGCATGCTGGTGAACCCGGAGGACAACTACCCCAACAAGGTGCGCCGCATGCTGATGATCAACGCGGCGCTGGACCACCACATCATGCGCGGCGCCGACCTGTTCAACGTCACCCTGCGCTTCCAGACCTGGGGCGGCATCCACCTGCTCGGGATGACATCGGGGATTCGTAACCTGCGGCCTCATCCAGCTGCAGGGGA
>375
CTGCGAGCTCGACAACATCATGCGCCTCACCGGCATCACCGGGATCGTCAACGGCATGGACGTCAGCGAGTGGGACCCCAGCAAGGACAAGTACATCGCCACCAAGTACGACGTGTCGACGGTGAGCTCTTAATCAGTCGAATGATCAACTGATGAATTGGTTGAAAGGTTCTCTGCGGATCCTGACTCTGAAGAGGAAGCATTTCACGCCGTTTCTGGCCATGTCCTCAAAGGGGATGAGCTGCGAGGCGCTGCCGGCCTCCCCCGGGATCCCAAGATACCGCTGGAGGCCTTTGGCGGCGGGCTGGAGGAGGATAAAGGACCCGACGGCCTGCCACCCCCCGTCCCCCAGCTTCCGGAAGATGACGGACGAAGACTCCTTCAGGTACCTTCAGGTTTACATCATGTTACACAATCTTTGGGAACATTGTGGCTGATGTTGGATTGTCTTGCAGGGCACCGGGAATAATACGTTTGAGGGCATGCTGGTGAACCCGGAGGACAACTACCCCAACAAGGTGCGCGCCGTGCTGAAGATCAACGCGGAGCTGGACCACCACATCGTGGCCGGCGCCGACCTGCTCAACGTCACCCTGGGCTTCCAGACCTGGGGCGGCATCCACCTGCTCGCCATGCCATCGGGGTCTGGTAACCCTGCGGCCTCATCCAGCTGCAGGGGA
>375
CTGCGAGCTCGACAACATCATGCGCCTCACCGGCATCACCGGGATCGTCAACGGCATGGACGTCAGCGAGTGGGACCCCAGCAAGGACAAGTACATCGCCACCAAGTACGACGTGTCGACGGTGAGCTCTTAATCTGCCGAATGATCGTCTGATGAATTGGTCAAAGTGTTCTCTGCGGATCCTGACTCTGAAGAGGAAGCATTTCACGCCATCGCTGGCCATGTGCTGAAAAGGGATGCGCTGCGAGGCGCTGCCGGCCTCCCCGGGGACCGCAAGATCCCGCTGGAGGCGTTTGGCGGCGGGCTGGAGGAGGATAAAGGACCCGACGGCCTGCCCCCCCCCGTCCCCCACCTTATGGAAGATGACGTCCGAAGACTCCTTCTGGTACCTTCAGGTTTACATCATGTTACAAAATCTTTGGGAGCATTGTGGCTGATGTTGGATTGTCTTGCAGGGCACCGGGAAGAATAAGTTCGAGCGCATGCTGATGAACCCGGAGGAGAACTACCCCAACAAGGTGCGCGCCGTGCTGAAGATCAACGCGGCGCTGGACCACCACATCGTGGCCGGCGCCGACCTGCTCACCGTCACCAGCCGCTTCCAGCCCTGGGGCCTCATCCAGCTGCTCGGGATGCCATACGGGGACGGTAACCTGCGGCCTCATCCAGCTGCAGGGGA
>377
CTGCGAGCTCGACACATCATGCGCCTCACCGGCATCACCGGGATCGTCAACGGCATGGACGTCAGCGAGTGGGACCCCAGCAAGGACAAGTACATCGCCACCAAGTACGACGTGTCGACGGTGAGCTCTTAATCTGCCGAATGATCGACTGATGAATTGGGCAAAGTGTTCTCTGCGGATCCTGACTCTGAAAAGGAAGCATTTCACGCCATCGCTGGCCATGTCCTGAAAAGGGATGCGCTGCGAGGCGCTGCCGGCCTCCCCCGGGACCCCAAGATCCCGCTGGAGGCCTTTGGCGGCGGGCTGGAGGAGGATAAAGGACCCGACGGCCTGCCCCCCCCCGTCCCCCAGCTTATGGAGGATGACGGACGAAGAGTCCTTCAGGGACCTTCAGGTTTACATCATGTTACACAATCTTTGGGAGCATTGTGGCTGATATTGGATTGTCTTGCAGGGCACCGGGAATGATAAGTTCGAGCGCATGCTGATGAACCTGGAGGACAACTACCCCAACAAGGTGCACGCCGTGCTGAAGATCAACGAGGAGATGGACCACCACATCGTGGGCGGCGCCGACCTGCTCACCGTCACCCTGCGCTTCCAGCCCTGGGGCCTCATCCACCTGCTCGGGATGCACATACCGGGTTCGAACCCTGCGGCCTCATCCAGCTGCAGGGGA
>378
CTGCGAGCTCGACACATCATGCGCCTCACCGGCATCACCGGGATCGTCAACGGCATGGACGTCAGCGAGTGGGACCCCAGCAAGGACAAGTACATCGCCACCAAGTACGACGTGTCGACGGTGAGCTCTTAATCTGCCGAATGATCGTCTGATGAATTGGGCAAAGTGTTCAGTGCGTCTCCTGACTCTGACAAGGAAGCATTTCAGGCCATCGCTGGCCATGTGCTGAACAGGGATGCGCTGCAAGGCGCTGCCGGCCTCCCCCGGGACCGCAAGATCCCGCTGGAGGCGTTTGGCGGCGGGCTGGAGGAGGATAAAGGACCCGACGGCCTGCCCCCCCCCGTCCCCCACCTTATGGAGGATGACGTCCGAAGAGTCCTTCTGGTACCTTCAGGTTTACATCATGTTACCAAATCTTTGGGAGCATTGTGCCTGATATTGGATTGCCTTGCAGGGCACCGGGAAGAATAAGTTCGAGCGCATGCTGATGAACGCGGAGGAGAACTACCCCAACAAGGTGCGCGCCGTGGTGAAGATCAACGCGGAGCTGGCCCACCACATCGTGGCCGGCGCCGACCTGCTCGCCGTCACCATCCGCTTCCAGCCCTGGGGCCTCATCCAGCTGCTCGGGATGCCAACGGGGGTTCGTAACCTGCGGCCTCATCCAGCTGCAGGGGA
>379
CTGCGAGCTCGACAACATCATGCGCCTCACCGGCATCACCGGGATCGTCAACGGCATGGACGTCAGCGAGTGGGACCCCAGCAAGGACAAGTACATCGCCACCAAGTACGACGTGTCGACGGTGAGCTCTTAATCTGCCGAATAATCGTCTGATGAATTGGTCGAAGTGTTCAGTGCGTCTCCTGACTCTGACAAGGAAGCATTTCAGGCCATCGCTGGCAATGTCCTGAAAAGGGATGCGCTGCAAGGCGCTGCCGGCCTCCCCCGGGACCGCAAGATCCCGCTGGAGGCGTTTGGCGGCGGGCTGGAGGAGGATAAAGGACCCGACGGCCTGCCCCCCCCCGTCCCCCACCTTATGGAGGATGACGTCCGAAGAGTCCTTCTGGTACCTTCAGGTTTACATCATGTTACCAAATCTTTGGGAGCATTGTGGCTGATGTTGGATTGCCTTGCAGGGCACCGGGAAGAATAAGTTTGAGGGCATGCTGAGGAACCCGGAGGAGAACTACCCCAACAAGGTGCGCCCCGTGCTGAAGATCAACGCGGCGCTGGAGCACCACATCATGGCCGGCGCCGACCTGCTCGCCGTCACCAGCCGCTTCCAGCCCTGGGGCCTCATCCAGCTGCTCGGGATGCCATACCGCACGGTAACCTGCGGCCTCATCCAGCTGCAGGGGA
>380
CTGCGAGCTCGACAACATCATGCGCCTCACCGGCATCACCGGGATCGTCAACGGCATGGACGTCAGCGAGTGGGACCCCAGCAAGGACAAGTACATCGCCACCAAGTACGACGTGTCGACGGTGAGCTCTTAATCTGCCGAATGATCGTCTGATGAATTGGGCAAAGTGTTCAGTGCGGATCCTGACTCTGAAAAGGAAGCATTTCACGCCATTTCTGGCCATGTCCTGAAAAGGGATGCGCTGCGAGGCGCTGCCGGCCTCCCCCGGGACCCCAAGATCCCGCTGGAGGCCTTTGGCGGCGGGCTGGAGGAGGATAAAGGACCCGACGGCCTGCCCCCCCCCGTCCCCCACCTTCTGGAGGATGACGTCCGAAGACTCCTTCTGGGACCTTCTGGTTCGCATCATGTTACAAAATCTTTGGGAACATTGTGGCTGATAGTGGATTGTCTTGCAGGGCACCGGGAAGAATAAGTTCGAGGGCATGCTGATGAACCCGGAGGAGAACTACCCCAACAAGGTCCGCCGCGTGCTGAAGATCAACGCGGAGATGGAGCACCACATCGTGGCCGGCGCCGACCTGCTCAACGTCGCCAGCCGGTTCCAGCCCTGGGGCGGCATCCAGCTGCTCGCCATGCCATCGGGGGGCGGTAACCCTGCGGCCTCATCCAGCTGCATGGGA
>381
CTGCGAGCTCGACACATCATGCGCCTCACCGGCATCACCGGGATCGTCAACGGCATGGACGTCAGCGAGTGGGACCCCAGCAAGGACAAGTACATCGCCACCAAGTACGACGTGTCGACGGTGAGCTCTTAATCAGCCGAATGATCGACTGATGAATTGGGCGAAAGGTTCACTGCGGATCCTGACTCTGAAGAGGAAGCATTTCACGCCATTTCTGGCCATGTCCTGAAAGGGGATGCGCTGCGAGGCGCTGCCGGCCTCCCCCGGGATCCCAAGATCCCGCTGGAGGCCTTTGGCGGCGGGCTGGAGGAGGATAAAGGACCCGACGGCCTGCCCCCCCCCGTCCCCCACCTTCCGGAGGATGACGTACGAAGACTCCTTCAGGTACCTTCAGGTTTACATCATGTTACACAATCTTTGGGAGCATTGTGGCTGATGTTGGATTGTCTTGCAGGGCACCGGGAATAATAAGTTTGAGGGCATGCTGATGAACCCGGAGGAGAACTACCCCAACAAGGTGCAGGCCGTGCTGAAGATCAACGAGGAGATGGACCACCACATCGTGGCCGGCGCCGACCTGCTCACCGTCACCCTGCGCTTCCAGACCTGGGCCCGCATCCAGCTGCTCGGCATGCCATCGGGGTTTCGAGACCTGCGGCCTCATCCAGCTGCAGGGGA
>382
CTGCGAGCTCGACAACATCATGCGCCTCACCGGCATCACCGGGATCGTCAACGGCATGGACGTCAGCGAGTGGGACCCCAGCAAGGACAAGTACATCGCCACCAAGTACGACGTGTCGACGGTGAGCTCTCAATCAGTCGAATGATCAAATGATGAATTGGTTGAAAGGTCCTCTGCGGATCCTGACTCTGAAGCATATGTTTTTCACGCCGTTTCTGGCCATGTCCTCAAAGGGGATGAGCTGCGAGGCGCTGCCGGCCTCCCCCGGGATCCCAAGATACCGGTGGAGGCCGTTGGCGGCGTGCTGCAGGAGGATAAAGGACCCGACGGCCTGCCACCCCCCGTCCCCCACCTTCCGGAAGATGACGGACGAAGACGCCTTCAGGGACCTTCTGGTTCGCATCATGTTACACAATCTTTGGGAACATTGTGGCTTATGGTGGATAGTCTTGCGGGGCACCGGGACGAATACGTTTGAGGGGATGCTTGGGGACCCGGAGGACAACGGCCCCAACAAGGTCCAGCGCGTGCTGATGAGCGCCGAGGAGATGGACCCCGACATGGTGCGCGGCGCGGAGCTGCTCAACGCCGCCCTGGGGTTCCAGACCTGGGGCGGCATCCAGCTGCTCGCCATGACATCGGGGGTTCGTAACCCTGCGGCCTCATCCAGCTGCAGGGGA
>383
CTGCGAGCTCGACACATCATGCGCCTCACCGGCATCACCGGGATCGTCAACGGCATGGACGTCAGCGAGTGGGACCCCAGCAAGGACAAGTACATCGCCACCAAGTACGACGTGTCGACGGTGAGCTCTTAATCTGCCGAATGATCGTCTGATGAATTGGTTGAAGTGTTCTCTGCGGATCCTGACTCTGAAGAGGAAGCATTTCACGCCATTTCTGGCCATGTCCTCAAAGGGGATGCGCTGCGAGGCGCTGCCGGCCTCCCCCGGGATCCCAAGATCCCGCTGGAGGCCTTTGGCGGCGTGCTGGAGGAGGATAAAGGACCCGACGGCCTGCCCCCCCCCGTCCCCCACCTTCCGGAAGATGACGTCCGAAGAGTCCTTCAGGTACCTTCAGGTTTACATCATGTTACAAAATCTTTGGGAGCATTGTGGCTGATGTTGGATTGTCTTGCGGGGCACCGGGACGGATACGTTCGAGGGCATGCTGATGAACCCGGAGGACAACTACCCCAACAAGGTGCAGGCCGTGCTGAAGATCAACGCGGAGATGGACCACCACATCGTGCGCGGCGCGGACCTGCTCAACGTCGCCAGCCGCTTCCAGATCTGCGGCCGCATCCAGCTGCTCGCCATGACTGGGGGGTTTGGAGCCCCTGCGGCCTCATCCAGCTGCAGGGA
>384
CTGCGAGCTCGACACATCATGCGCCTCACCGGCATCACCGGGATCGTCAACGGCATGGACGTCAGCGAGTGGGACCCCAGCAAGGACAAGTACATCGCCACCAAGTACGACGTGTCGACGGTGAGCTCTTAATCTGCCGAATGATCGTCTGATGAATTGGGCAAAGTGTTCACTGCGGATCCTGACTCTGAAGAGGAAGCATTTCACGCCATCGCTGGCCATGTGCTGAAAAGGGATGCGCTGCGAGGCGCTGCCGGCCTCCCCCGGGATCGCAAGATCCCGCTGGAGGCCTTTGGCGGCAGGCTGGAGGAGGATAAAGGACCCGACGGCCTGCCCCCCCCCGTCCCCCAGCTTATGGAGGATGACGTACGAAGAGTCCTTCTGGGACCTTCAGGTTTACATCATGTTACCCAATCTTTGGGAGCATTGTGGCTGATGTTGGATTGCCTTGCAGGGCACCGGGAATAATAAGATCGAGCGCATGCTGATGAACCTGGAGGACAACTACCCCAACAAGGTGCGCGCCGTGCTGAAGATCAACGCGGAGATGGACCACCACATCGTGGCCGGCGCCGACCTGCTCACCGTCACCCTGCGCTTCCAGCCCTGGGGCCGCATCCACCTGCTCGCCATGCCATACCGGGACGGTAACCTGCGGCCTCATCCAGCTGCAGGGGA
>385
GAGCCGATACGGCACCATCATGGGCCTCACCGGCATCACCGGGATCGTCAACGGCATGGACGTCAGCGAGTGGGACCCCAGCAAGGACAAGTACATCGCCACCAAGTACGACGTGTCGACGGTGAGCTCTTAATCTGCCGAATGATCGTCTGATGAATTGGGTAAAGTGTTCAGTGCGGATCCTGACTCTGACAAGGAAGCATTTCACGCCATCGCTGGCCATGTCCTGAAAAGGGATGCGCTGCGAGGCGCTGCCGGCCTCCCCCGGGATCCCAAGATCCCGCTGGAGGCCTTTGGCGGCGGGCTGGAGGAGGATAAAGGACCCGACGGCCTGCCCCCCCCCGTCCCCCACCTTATGGAGGATGACGTCCGAAGACTCCTTCTGGTACCTTCAGGTTTACATCATGTTACCCAATCTTTGGGAGCATTGTGGCTGATGTTGGATTGTCTTGCAGGGCACCGGGAATAATAAGTTTGAGCGCATGCTGATGAACCCGGAGGAGAACTACCCCAACAAGGTGCGCGCCGTGCTGAAGATCAACGCGGAGCTGGACCACCACATCGTGGCCGGCGCCGACCTGCTCACCGTCACCATGCGCTTCCAGCCCTTGGGCCTCATCCAGCTGCTCGGGATGCCATACGGGGTTCGAACCCTGCGGCCTCATCCAGCTGCAGGGGA
>386
GTGCAGATCTTGCTACGTCAAGCGCCTCACCGGCTTCTCCGGGATCGTCAACGGCATGGACGTCAGCGAGTGGGACCCCAGCAAGGACAAGTACATCGCCACCAAGTACGACGTGTCGACGGTGAGCTCTTAATCTGCCGAATGATCAACTGATGAATTGGGTAAAGTGTTCTCTGCGGATCCTGACTCTGAAGAGGAAGCATTTCACGCCGTTTCTGGCCATGTCCTGAAAAGGGATGAGCTGCGAGGCGCTGCCGGCCTCCCCCGGGATCCCAAGATCCCGCTGGAGGCCTTTGGCGGCGGGCTGGAGGAGGATAAAGGACCCGACGGCCTGCCCCCCCCTGTCCCCCACCTTATGGAGGATGACGTACGAAGACTCCTTCTGGTACCTTCAGGTTTACATCATGTTAGCCAATCTTTGGGAGCATTGTGGCTTATATTGGATTGTCTTGCAGGGCACCGGGAATAATAAGTTTGAGGGCATGCTGGTGAGCCTGGAGGAGAACTACCCCAACAAGGTGCGCGCCATGCTGAAGATCAACGCGGAGATGGACCACCACATCGTGGGCGGCGCCGACCTGCTCACCGTCACCCTGCGCTTCCAGACCTGGGGCCTCATCCACCTGCTCGGGATGACATACCGGGTTCGAACCCTGCGGCCTCATCCAGCTGCAGGGGA
>387
CTGCGAGCTCGACAACATCATGCGCCTCACCGGCATCACCGGGATCGTCAACGGCATGGACGTCAGCGAGTGGGACCCCAGCAAGGACAAGTACATCGCCACCAAGTACGACGTGTCGACGGTGAGCTCTTAATCTGCCGAATGATCGTCTGATGAATTGGTCAAAGTGTTCTCTGCGGATCCTGACTCTGACAAGGAAGCATTTCACGCCATCGCTGGCCATGTCCTGAAAAGGGATGCGCTGCGAGGCGCTGCCGGCCTCCCCCGGGACCCCAAGATCCCGCTGGAGGCGTTTGGCGGCGGGCTGGAGGAGGATAAAGGACCCGACGGCCTGCCCCCCCCCGTCCCCCACCTTACGGAGGATGACGTCCGAAGACTCCTTCTGGTACCTTCAGGTTTACATCATGTTACCAAATCTTTGGGAGCATTGTGGCTGATATTGGATTGCCTTGCAGGGCACCGGGAAGAATAAGTTCGAGCGCATGCTGATGAACCCGGAGGAGAACTACCCCAACAAGGTGCGCGCCGTGCTGAAGATCAACGCGGAGCTGGACCACCACATCATGGCCGGCGCCGACCTGCTCACCGTCACCAGCCGCTTCCAGATCTTGGGCCTCATCCAGCTGCTCGGGATGCCTCCGGGGATCCGGTACCCTTGCGGCCTCATCCAGCTGCAGGGGA
>388
CTGCGAGCTCGACACATCATGCGCCTCACCGGCATCACCGGGATCGTCAACGGCATGGACGTCAGCGAGTGGGACCCCAGCAAGGACAAGTACATCGCCACCAAGTACGACGTGTCGACGGTGAGCTCTTAATCTGCCGAATGATCGACTGATGAATTGGTTAAAAGGTTCTCTGCGGATCCTGACTCTGAAGCGGAAGCATTTCACGCCGTTTCTGGCCATGTCCTGAAAGGGGATGCGCTGCGAGGCGCTGCCGGCCTCCCCCGGGATCCCAAGATACCGCTGGAGGCCTTTGGCGGCGGGCTGGAGGAGGATAAAGGACCCGACGGCCTGCCACCCCCCGTCCCCCACCTTCTGGAGGATGACGTACGAAGACGCCTTCAGGGACCTTCAGGTTTACATCATGTTACCCAATCTTTGGGAACATTGTGGCTTATGTTGGATTGTCTTGCAGGGCACCGGGAATGATACGTTTGAGGGCATGCTGGTGAACCTGGAGGAGAACTACCCCAACAAGGTGCAGCGCATGCTGAAGATCAACGAGGAGATGGACCACCACATCGTGGGCGGCGCCGACCTGCTCACCGCCACCCTGCGCTTCCAGACCTGGGGCCGCATCCACCTGCTCGGGATGACATACCGGGTTCGAACCCTGCGGCCTCATCCAGCTGCAGGGGA
>389
CTGCGAGCTCGACAACATCATGCGCCTCACCGGCATCACCGGGATCGTCAACGGCATGGACGTCAGCGAGTGGGACCCCAGCAAGGACAAGTACATCGCCACCAAGTACGACGTGTCGACGGTGAGCTCTTAATCAGTCGAATGATCGAATGATGAATTGGGCAAAAGGTTCAGTGCGGATCCTGACTCTGAAAAGGAAGCATTTCACGCCATTTCTGGCCATGTGCTGAAAAGGGATGAGCTGCGAGGCGCTGCCGGCCTCCCCCGGGATCCCAAGATACCGCTGGAGGCCTTTGGCGGCGGGCTGGAGGAGGATAAAGGACCCGACGGCCTGCCACCCCCCGTCCCCCACCTTATGGAAGATGACGTACGAAGACTCCTTCAGGTACCTTCAGGTTCACATCATGTTACACAATCTTTGGGAGCATTGTGGCTGATGTTGGATTGTCTTGCAGGGCACCGGGAAGAATAAGTTTGAGGGCATGCTGATGAACCTGGAGGAGAACTACCCCAACAAGGTGCACGCCGTGCTGAAGAGCAACGCGGAGATGGACCACCACATCATGCGCGGCGCCGACCTGCTCACCGTCGCCCTGCGCTTCCAGACCTGGGGCCTCATCCAGCTGCTCGCCATGCCATACCGCACGGTAGACCTGCGGCCTCATCCAGCTGCAGGGGA
>390
GTGCGGGATCGACAACGTCATGCGCCTCACCGGCGTCACCGGAATCGTCAACGGCATGGACGTCAGCGAGTGGGACCCCAGCAAGGACAAGTACATCGCCACCAAGTACGACGTGTCGACGGTGAGCTCTCACCCTGCCGAATGATCATCTGATGCATTGGGCAAAGTGTTCTCTGCGGATCCTGACTCTGAAGAGGAAGTTTTTCACGCCGTTTCTGGCCATGTCCTGAAAGGGGATGAGCTGCGAGGCGCTGCCGGCCTCCCCCGGGATCCCAAGATCCCGCTGGAGGCGTTTGGCGGCGTGCTGGAGGAGGATAAAGGACCCGACGGCCTGCCACCCCCCGTCCCCCACCTTCCGGAAGATGACGTACGAAGACTCCTTCAGGTACCTTCAGGTTTACATCATGTTACCCAATCTTTGGGAGCATTGTGGCTGATGTTGGATTGTCTTGCAGGGCACCGGGAATAATAAGTTTGAGCGCATGCTGATGAACCTGGAGGACAACTACCCCAACAAGGTGCAGGCCATGCTGAAGATCAACGCGGAGCTGGACCCCCACATCGTGGCCGGCGCCGACCTGTTCACCGTCACCCTGCGCTTCCAGCCCTGCGGCCTCATCCACCTGCTCGGGATGCCATACCGGGTTCGAAACCTGCGGCCTCATCCAGCTGCAGGGGA
>391
GCACGGTAGGGGATGGGATACTCGCCCGGTTCGGGAGGATCTACGGCGCGGTGGGCGTCGGCAAGTGGGACCCCAGGGGGGACAAGTACATCCCCACCAAGTACCACGTGTCGACGGTGAGCTCTTACTCAACCGACTGATCATCTGATAAATTTGTTAAAAGGTTCTCTGCGGATCCTGACTCTGAAGCGGAAGTTCTTCACGCCGTTTCTGGCCATGTCCTGAAAGGGGATGCGCTGCGAGGCGCTGCCGGCCTCCCCCGGGATCCCAAGATACCGCTGGAGGCCTTTGGCGGCGGGCTGGAGGAGGATAAAGGACCCGACGGCCTGCCACCCCCCGTCCCCCACCTTCTGGAAGATGACGTCCGAAGACTCCTTCAGGTACCTTCAGGTTTACATCATGTTACCCAATCTTTGGGAACATTGTGGCTGATGTTGGATTGTCTTGCAGGGCACCGGGAATAATACGTTTGAGGGCATGCTTATGAACCTGGAGGACAACTACCCCAACAAGGTGCAGGCCATGCTGAAGATCAACGCGGAGATGGACCCCCACATCGTGCGCGGCGCGGACCTGCTCACCGTCACCCTGCGCTTCCAGCCCTGGGGCCTCATCCACCTGCTCGCCATGACATACCGGTTCGAACCCTGCGGCCTCATCCAGCTGCAGGGGA
>392
CTGCGAGCTCGACAACATCATGCGCCTCACCGGCATCACCGGGATCGTCAACGGCATGGACGTCAGCGAGTGGGACCCCAGCAAGGACAAGTACATCGCCACCAAGTACGACGTGTCGACGGTGAGCTCTTAATCTGCCGAATGATCGTCTGATGAATTGGGTAAAAGGTTCTCTGCGGATCCTGACTCTGAAAAGGAAGCATTTCACGCCATTTCTGGCCATGTCCTGAAAAGGGATGAGCTGCGAGGCGCTGCCGGCCTCCCCCGGGATCCCAAGATCCCGCTGGAGGCCTTTGGCGGCGTGCTGCAGGAGGATAAAGGACCCGACGGCCTGCCCCCCCCCGTCCCCCACCTTCTGGAAGATGACGTCCGAAGAGTCCTTCTGGGACCTTCTGGTTCGCATCATGTTACAAAATCTTTGGGAATATTGTGGCTGATGGTGGATTGTCTTGCAGGGCATCGGGAAGAATAAGTTTGAGGGGATGCTGATGAACGCGGAGGAGAACTACCCCAACAAGTTCCGCCGCGTGCTGAAGAGCAACGCGGAGCTGGAGCACCACATCGTGCCCGGCGCCGACCTGCTCAGCGTCGCCAGCCGGTTCCAGCCCTGGGGCGGCATCCAGCTGCTCGCCATGCCATACGGCACGGTAACCTGCGGCCTCATCCAACTGCATGCGA
>393
CTGCGAGCTCGACAACATCATGCGCCTCACCGGCATCACCGGGATCGTCAACGGCATGGACGTCAGCGAGTGGGACCCCAGCAAGGACAAGTACATCGCCACCAAGTACGACGTGTCGACGGTGAGCTCTCAATCAGCCGAATGATCGTCTGATGAATTGGTTGAAAGGTTCTCTGCGGATCCTGACTCTGAAGAGGATGTTTTTCACGCCGTTTCTGGCCATGTCCTCAAAGGGGATGAGCTGCGAGGCGCTGCCGGCCTCCCCCGGGATCCCAATATACCGCTGGAGGCCTTTGGCGGCGTGCTGGAGGAGGATAAAGGACCCGACGGCCTGCCACCCCCCGTCCCCCAGCTTCCGGAAGATGACGTACGAAGACTCCTTCAGGTACCTTCAGGTTTACATCAGGTTACACAATCTTTGGGAACATTGTGGCTGATGTTGGATTGTCTTGCGGGGCACCGGGAATAATACGTTTGAGGGCATGCTTGTGAACCTGGAGGACAACTACCCCAACAAGGTGCAGCGCATGCTGAAGATCGCGGAGGAGATGGACCACCACATCGTGGGCGGCGCGGACCTGTTCACCGTCGCCCTGGGCTTCCAGACCTGCGGCCGCATCCACCTGCTCGCCATGCCATCGGGGGTTGGAGACCCTGCGGCCTCATCCAGCTGCAGGGGA
>394
CTGCGAGCTCGACAACATCATGCGCCTCACCGGCATCACCGGGATCGTCAACGGCATGGACGTCAGCGAGTGGGACCCCAGCAAGGACAAGTACATCGCCACCAAGTACGACGTGTCGACGGTGAGCTCTCACCCAGCCGACTGATCAACTGGTGCATTGGTTGAAAGGTCCTCTGCGGATCCTGACTCTGAAGCGGATGTATTTCACGCCGTTTCTGGCCATGTCCTCAAAGGGGATGAGCTGCGAGGCGCTGCCGGCCTCCCCCGGGATCCCAAGATACCGGTGGAGGCCGTTGGCGGCGTGCTGGAGGAGGATAAAGGACCCGACGGGATGCCACCCCATGTCCCCCAGCTTCCGGAAGATGACGGACGAAGACTCCTTCAGGTACCTTCAGGTTCACATCAGGTTACACAATCTTTGGGAAGATTGTGGCTTATGGTGGATTGTCTTGCGGGGCACCGGGACTAATACGATTGAGGGGATGCTTGGGAACCTGGAGGACAACTACCCCAACAAGGTGCAGCGCATGCTGAAGATCGCGGAGGAGATGGACCCCCACATGGTGCGCGGCGCGGAGAAGTTCAACGCCGCCCTGGGCTTCCAGATCTGGGGCGGCATCCACCTGCTCGCCATGACAACGGGGTTTCGAACCCTGCGGCCTCATCCAGCTGCAGGGGA
>395
CTGCGAGCTCGACAACATCATGCGCCTCACCGGCATCACCGGGATCGTCAACGGCATGGACGTCAGCGAGTGGGACCCCAGCAAGGACAAGTACATCGCCACCAAGTACGACGTGTCGACGGTGAGCTCTCACCCTGCCGAATGATCGACTGATGAATTGGTCAAAAGGTTCTCTGCGGATCCTGACTCTGAAGAGGAAGCATTTCACGCCATTTCTGGCCATGTCCTGAAAGGGGATGAGCTGCGAGGCGCTGCCGGCCTCCCCCGGGATCCCAAGATACCGCTGGAGGCCTTTGGCGGCGGGCTGGAGGAGGATAAAGGACCCGACGGCCTGCCCCCCCCTGTCCCCCACCTTCTGGAGGATGACGTACGAAGACTCCTTCAGGTACCTTCAGGTTTACATCATGTTACACAATCTTTGGGAGCATTGTGGCTGATATTGGATTGTCTTGCAGGGCACCGGGCCTAATACGTTCGAGCGCATGCTGATGAACCCGGAGGACAACTACCCCAACAAGGTGCACGCCGTGCTGAAGATCAACGAGGAGATGGACCACCACATCGTGGGCGGCGCCGACCTGCTCACCGTCGCCCTGGGCTTCCAGACCTGGGGCCTCATCCAGCTGCTCGCCATGCCATCGGGGTTCGGAGACCTGCGGCCTCATCCAGCTGCAGGGGA
>396
CTGCGAGCTCGACAACATCATGCGCCTCACCGGCATCACCGGGATCGTCAACGGCATGGACGTCAGCGAGTGGGACCCCAGCAAGGACAAGTACATCGCCACCAAGTACGACGTGTCGACGGTGAGCTCTTAATCTGCCGAATGATCGTCTGATGCATTGGTTAAAGTGTTCTCTGCGGATCCTGACTCTGAAAAGGAAGCATTTCACGCCATTTCTGGCCATGTCCTCAAAAGGGATGCGCTGCGAGGCGCTGCCGGCCTCCCCCGGGATCCCAATATACCGCTGGAGGCGTTTGGCGGCGTGCTGGAGGAGGATAAAGGACCCGACGGCCCGCCACCCCCCGTCCCCCACCTTCCGGAAGATGACGTCCGAAGACTCCTTCAGGTACCTTCTGGTTTACATCATGTTACAAAATCTTTGGGAACATTGTGGCTGATGGTGGATTGTCTTGCAGGGCACCGGGAAGAATAAGTTTGAGGGCATGCTGAGGAACCCGGAGGACAACTACCCCAACAAGGTCCGCCCCGTGCTGAAGATCAACGAGGAGAAGTACCACCACAAGGTGGCCGGCGCCGACCTGCTCACCGTCGCCCTGGCGTTCCAGACCTGGGGCGGCATCCAGCTGCTCGCCATGCCATACGCGCACGGTAACACTGCGGCCTCATCCAGCTGCAGGGGA
>397
CTGCGAGCTCGACAACATCATGCGCCTCACCGGCATCACCGGGATCGTCAACGGCATGGACGTCAGCGAGTGGGACCCCAGCAAGGACAAGTACATCGCCACCAAGTACGACGTGTCGACGGTGAGCTCTCACCCTGCCGAATGATCGTCTGGTGAATGGGGCAAAGTGTTCAGTGCGGATCCTGACTCTGACAAGGAAGCATTTCACGCCATCGCTGGCCATGTGCTGAAAAGGGATGAGCTGCGAGGCGCTGCCGGCCTCCCCGGGGATCGCAAGATCCCGCTGGAGGCGTTTGGCGGCGGGCTGGAGGAGGATAAAGGACCCGACGGCCTGCCCGCCCCCGTCCCCCACCTTATGGAGGATGACGTCCGAAGAGTCCTTCTGGTACCTTCAGGTTTACATCATGTTACAAAATCTTTGGGAGCATTGTGGCTGATATTGGATTGTCTTGCAGGGCACCGGGAAGAAGAAGTTCGAGGGCATGCTGATGAACGCGGAGGAGAACTACCCCAACAAGGTGCGCGCCGTGCTGAAGATCAACGCGGAGCTGGAGCACCACATCATGGCCGGCGCCGACCTGCTCAACGTCACCAGCCGCTTCCAGACCTGGGGCCTCATCCAGCTGCAGGGGATGCCATACGGGACGGTAACCTGCGGCCTCATCCAGCTGCAGGGGA
>398
CTGCGAGCTCGACACGTCATGCGCCTCACCGGCATCACCGGGATCGTCAACGGCATGGACGTCAGCGAGTGGGACCCCAGCAAGGACAAGTACATCGCCACCAAGTACGACGTGTCGACGGTGAGCTCTTAATCTGTCGAATGATCGTCTGATGAATTGGTTGAAGTGTTCTCTGCGGATCCTGACTCTGAAGCGGATGCATTTCACGCCGTTTCTGGCCATGTCCTCAAAGGGGATGAGCTGCGAGGCGCTGCCGGCCTCCCCCGGGATCCCAAGATCCCGCTGGAGCCCTTTGGCGGCGTGCTGCAGGAGGATAAAGGACCCGACGGCCTGCCCCCCCCCGTCCCCCACCTTCTGGAAGATGACGTCCGAAGACTCCTTCAGGTACCTTCAGGTTTACATCATGTTACACAATCTTTGGGAGCATTGTGGCTGATGTTGGATTGTCTTGCGGGGCACCGGGACTGATACGTTTGAGCGCATGCTGATGAACCCGGAGGACAACTACCCCAACAAGGTGCAGGCCGTGCTGAAGATCAACGAGGAGATGGACCACCACATCGTGGGCGGCGCCGACCTGCTCACCGTCGCCCTGCGCTTCCAGCCCTGGGGCCTCATCCACCTGCTCGCCATGACATACCGGGTTCGAACCCTGCGGCCTCATCCAGCTGCAGGGGA
>399
CTGCGAGCTCGACAACATCATGCGCCTCACCGGCATCACCGGGATCGTCAACGGCATGGACGTCAGCGAGTGGGACCCCAGCAAGGACAAGTACATCGCCACCAAGTACGACGTGTCGACGGTGAGCTCTTAATCTGCCGAATGATCGTCTGATGAATTGGGCAAAGTGTTCAGTGCGGATCCTGACTCTGACAAGGAAGCATTTCACGCCATCGCTGGCCATGTCCTGAAAAGGGATGCGCTGCGAGGCGCTGCCGGCCTCCCCCGGGACCGCAAGATCCCGCTGGAGGCCTTTGGCGGCGGGCTGGAGGAGGATAAAGGACCCGACGGCCTGCCCCCCCCCGTCCCCCACCTTATGGAGGATGACGTCCGAAGAGTCCTTCTGGTACCTTCAGGTTTACATCATGTTACCAAATCTTTGGGAGCATTGTGCCTGATATTGGATTGTCTTGCAGGGCACCGGGAAGAATAAGTTCGAGCGCATGCTGATGAACCCGGAGGAGAACTACCCCAACAAGGTGCGCGCCGTGCTGAAGATCAACGCGGAGATGGACCACCACATCGTGGCCGGCGCCGACCTGCTCGCCGTCACCATCCGCTTCCAGCCCTGCGGCCTCATCCAGCTGCTCGGCATGCCTGCGCGGAGCTGTGGTACCCTGGCGGCCTCATCCAGCTGCAGGGGA
>400
CTGCGAGCTCGACAACATCATGCGCCTCACCGGCATCACCGGGATCGTCAACGGCATGGACGTCAGCGAGTGGGACCCCAGCAAGGACAAGTACATCGCCACCAAGTACGACGTGTCGACGGTGAGCTCTTAATCTGCCGAATGATCGTCTGATGAATTGGTTGAAGTGTTCTCTGCGGATCCTGACTCTGAAGAGGAAGCATTTCACGCCATTTCTGGCCATGTCCTCAAAAGGGATGCGCTGCGAGGCGCTGCCGGCCTCCCCCGGGATCCCAAGATCCCGCTGGAGGCCTTTGGCGGCGTGCTGGAGGAGGATAAAGGACCCGACGGCCCGCCCCCCCCCGTCCCCCACCTTCCGGAGGATGACGTACGAAGACTCCTTCAGGTACCTTCAGGTTCACATCATGTTACACAATCTTTGGGAACATTGTGGCTGATGTTGGATTGTCTTGCAGGGCACCGGGAAGAATAAGTTTGAGGGCATGCTTATGAACCTGGAGGACAACTACCCCAACAAGGTGCGCCCCGTGCTGAAGATCAACGCGGAGATGGACCACCACATCGTGCGCGGCGCCGACCTGCTCAACGTCGCCAGCCGCTTCCAGATCTTGGCCCGCATCCAGCTGCTCGCCATGACTCGGGGGTACTGGGAGACCTTGCGGCCTCATCCAGCTGCAGGGA
>401
CTGCGAGCTCGACAACATCATGCGCCTCACCGGCATCACCGGGATCGTCAACGGCATGGACGTCAGCGAGTGGGACCCCAGCAAGGACAAGTACATCGCCACCAAGTACGACGTGTCGACGGTGAGCTCTTAATCTGCCGAATGATCGTCTGATGAATTGGGCGAAGTGTTCAGTGCGGATCCTGACTCTGAAAAGGAAGCATTTCACGCCATTTCTGGCCATGTCCTGAAAAGGGATGCGCTGCGAGGCGCTGCCGGCCTCCCCCGGGATCCCAAGATCCCGCTGGAGGCCTTTGGCGGCGGGCTGGAGGAGGATAAAGGACCCGACGGCCTGCCCCCCCCCGTCCCCCACCTTATGGAGGATGACGGCCGAAGACTCCTTCTGGTACCTTCAGGTTTACATCATGTTACAAAATCTTTGGGAGCATTGTGGCTGATGTTGGATTGTCTTGCAGGGCACCGGGAAGAATAAGTTCGAGGGCATGCTGATGAACCCGGAGGAGAACTACCCCAACAAGGTGCGCGCCGTGCTGAAGATCAACGCGGAGATGGACCACCACATCGTGGCCGGCGCCGACCTGCTCACCGTCACCCTGCGCTTCCAGCCCTGGGGCCTCATCCAGCTGCTCGGGATGCCATCGGGGGTGGAAACCTGCGGCCTCATCCAGCTGCAGGGGA
>402
CTGCGAGCTCGACAACATCATGCGCCTCACCGGCATCACCGGGATCGTCAACGGCATGGACGTCAGCGAGTGGGACCCCAGCAAGGACAAGTACATCGCCACCAAGTACGACGTGTCGACGGTGAGCTCTTAATCTGCCGAATGATCGACTGATGAATTGGGCAAAGTGTTCAGTGCGGATCCTGACTCTGAAGAGGAAGCATTTCACGCCATCGCTGGCCATGTCCTGAAAAGGGATGAGCTGCGAGGCGCTGCCGGCCTCCCCCGGGATCGCAAGATCCCGCTGGAGGCGTTTGGCGGCGGGCTGGAGGAGGATAAAGGACCCGACGGCATGCCCCCCCCCGTCCCCCAGCTTATGGAGGATGACGTCCGAAGACTCCTTCTGGTACCTTCAGGTTTACATCATGTTACCAAATCTTTGGGAGCATTGTGGCTGATGTTGGATTGTCTTGCAGGGCACCGGGAATAATAAGTTCGAGGGCATGCTGATGAACCTGGAGGAGAACTACCCCAACAAGGTGCGCGCCGTGCTGAAGATCAACGCGGAGATGGACCACCACATCGTGGCCGGCGCCGACCTGCTCACCGTCACCCTGCGCTTCCAGCCCTGGGGCCTCATCCACCTGCTCGGGATGCCATCGGGGAACGGAAACCTGCGGCCTCATCCAGCTGCAGGGGA
>403
CTGCGAGCTCGACAACATCATGCGCCTCACCGGCATCACCGGGATCGTCAACGGCATGGACGTCAGCGAGTGGGACCCCAGCAAGGACAAGTACATCGCCACCAAGTACGACGTGTCGACGGTGAGCTCTTAATCAGCCGAATGATCGTCTGATGAATTGGTCAAAAGGTTCACTGCGGATCCTGACTCTGAAAAGGAAGCATTTCACGCCATTTCTGGCCATGTCCTGAAAAGGGATGCGCTGCGAGGCGCTGCCGGCCTCCCCCGGGATCGCAAGATCCCGCTGGAGCCCTTTGGCGGCGGGCTGGAGGAGGATAAAGGACCCGACGGCCTGCCCCCCCCCGTCCCCCACCTTCCGGAGGATGACGTCCGAAGACTCCTTCTGGTACCTTCAGGTTTACATCATGTTACAAAATCTTTGGGAACATTGTGGCTGATGTTGGATTGTCTTGCAGGGCACCGGGAAGAATAAGTTTGAGGGCATGCTGATGAACCCGGAGGACAACTACCCCAACAAGGTGCGCGCCGTGCTGAAGATCAACGCGGAGCTGGACCACCACATCGTGGCCGGCGCCGACCTGCTCACCGTCACCAGCCGCTTCCAGCCCTGGGGCCTCATCCAGCTGCTCGCCATGCCATACGGGGTTCGTAACCCTGCGGCCTCATCCAGCTGCAGGGGA
>404
CTGCGAGCTCGACAACATCATGCGCCTCACCGGCATCACCGGGATCGTCAACGGCATGGACGTCAGCGAGTGGGACCCCAGCAAGGACAAGTACATCGCCACCAAGTACGACGTGTCGACGGTGAGCTCTTAATCTGCCGAATGATCGTCTGGTGAATTGGGCAAAGTGTTCAGTGCGGATCCTGACTCTGACAAGGAAGCATTTCACGCCATCGCTGGCCATGTGCTGAAAAGGGATGCGCTGCGAGGCGCTGCCGGCCTCCCCGGGGATCGCAAGATCCCGCTGGAGGCGTTTGGCGGCGGGCTGGAGGAGGATAAAGGACCCGACGGCCTGCCCCCCCCCGTCCCCCACCTTATGGAGGATGACGTCCGAAGAGTCCTTCTGGTACCTTCAGGTTTACATCATGTTACAAAATCTTTGGGAGCATTGTGGCTGATATTGGATTGTCTTGCAGGGCACCGGGAAGAATAAGTTCGAGCGCATGCTGATGAACCTGGAGGAGAACTACCCCAACAAGGTGCGCGCCGTGCTGAAGATCAACGCGGAGATGGACCACCACATCATGGCCGGCGCCGACCTGCTCACCGTCACCATCCGCTTCCAGACCTGGGGCCTCATCCAGCTGCTCGCCATGCCATACGGGGTCGGTAACCTGCGGCCTCATCCAGCTGCAGGGGA
>405
CTGCGAGCTCGACAACATCATGCGCCTCACCGGCATCACCGGGATCGTCAACGGCATGGACGTCAGCGAGTGGGACCCCAGCAAGGACAAGTACATCGCCACCAAGTACGACGTGTCGACGGTGAGCTCTCACTCTGCCGAATGATCATCTGATGAATTGGTCAAAAGGTTCTCTGCGGATCCTGACTCTGAAAAGGAAGCATTTCACGCCATTTCTGGCCATGTCCTGAAAGGGGATGAGCTGCGAGGCGCTGCCGGCCTCCCCCGGGATCCCAAGATCCCGCTGGAGGCCTTTGGCGGCGGGCTGGAGGAGGATAAAGGACCCGACGGCCTGCCCCCCCCTGTCCCCCACCTTACGGAAGATGACGTACGAAGCCTCCTTCAGGGACCTTCAGGTTCGCATCATGTTACACAATCTTTGGGAACATTGTGGCTGATAGTGGATAGTCTTGCAGGGCACCGGGAAGAATAAGTTTGAGGGCATGCTGATGAACCCGGAGGAGAACTACCCCAACAAGGTGCGCGGCGTGGTGAAGATCAACGAGGAGATGGACCACCACATCGTGGCCGGCGCCGACCTGCTCACCGTCGCCCTGCGGTTCCAGCCCTGGGGCCTCATCCAGCTGCTCGCCATGCCATCGGGGTTCGGTAACCCTGCGGCCTCATCCAGCTGCAGGGGA
>406
CTGCGAGCTCGACAACATCATGCGCCTCACCGGCATCACCGGGATCGTCAACGGCATGGACGTCAGCGAGTGGGACCCCAGCAAGGACAAGTACATCGCCACCAAGTACGACGTGTCGACGGTGAGCTCTTAATCAGTCGAATGATCGACTGATGAATTGGGTGAAAGGTTCAGTGCGGATCCTGACTCTGAAGAGGAAGCATTTCACGCCATTTCTGGCCATGTCCTGAAAGGGGATGAGCTGCGAGGCGCTGCCGGCCTCCCCCGGGATCCCAAGATCCCGCTGGAGGCCGTTGGCGGCGGGCTGGAGGAGGATAAAGGACCCGACGGCCCGCCCCCCCCCGTCCCCCAGCTTCTGGAAGATGACGTACGAAGACTCCTTCAGGTACCTTCAGGTTTACATCATGTTACACAATCTTTGGGAGCATTGTGGCTTATGTTGGATTGTCTTGCAGGGCACCGGGAATAATAAGATTGAGGGCATGCTGATGAACCTGGAGGACAACTACCCCAACAAGGTGCACGCCATGCTGAAGATCAACGAGGAGATGGACCACCACATCGTGGGCGGCGCCGACCTGCTCAACGTCGCCCTGGGCTTCCAGACCTGGGGCCTCATCCAGCTGCTCGCCATGACATCGGGGGTTCGTAACCCTGCGGCCTCATCCAGCTGCAGGGGA
>407
CTGCGAGCTCGACAACATCATGCGCCTCACCGGCATCACCGGGATCGTCAACGGCATGGACGTCAGCGAGTGGGACCCCAGCAAGGACAAGTACATCGCCACCAAGTACGACGTGTCGACGGTGAGCTCTCAATCAGTCGAATGATCAACTGATGAATTGGTTGAAAGGTTCTCTGCGGATCCTGACTCTGAAGAGGAAGTATTTCACGCCGTTTCTGGCCATGTCCTCAAAGGGGATGAGCTGCGAGGCGCTGCCGGCCTCCCCCGGGATCCCAAGATACCGCTGGAGGCCTTTGGCGGCGTGCTGGAGGAGGATAAAGGACCCGACGGCCTGCCACCCCCCGTCCCCCACCTTCCGGAAGATGACGTACGAAGACTCCTTCAGGGACCTTCAGGTTCGCATCATGTTACACAATCTTTGGGAGCATTGTGGCTGATGTTGGATAGTCTTGCAGGGCACCGGGAAGAATAAGTTTGAGGGCATGCTTATGAACCCGGAGGACAACTACCCCAACAAGGTCCGCCGCGTGCTGATGAGCGCGGAGGAGAAGGACCACCACATCATGGCCGGCGCCGACCTGTTCAACGTCACCAGCCGCTTCCAGACCTGCGGCGTCATCCAGCTGCTCGCCATGCACATACCGGACGGTAACCTGCGGCCTCATCCAGCTGCAGGGGA
>408
GTGCGATCTCGACACGTCATGCGCCTCACCGGCGTCACCGGGATCGTCAACGGCATGGACGTCAGCGAGTGGGACCCCAGCAAGGACAAGTACATCGCCACCAAGTACGACGTGTCGACGGTGAGCTCTTAATCTGCCGAATGATCGTCTGATGAATTGGTCAAAGTGTTCTCTGCGGATCCTGACTCTGAAGCGGAAGCATTTCACGCCGTTTCTGGCCATGTCCTGAAAGGGGATGCGCTGCGAGGCGCTGCCGGCCTCCCCCGGGATCCCAAGATCCCGCTGGAGGCCTTTGGCGGCGGGCTGGAGGAGGATAAAGGACCCGACGGCCTGCCCCCCCCTGTCCCCCAGCTTCCGGAAGATGACGTCCGAAGACTCCTTCTGGTACCTTCAGGTTTACATCATGTTACCCAATCTTTGGGAGCATTGTGGCTGATGTTGGATTGTCTTGCAGGGCACCGGGAATAATAAGTTTGAGGGCATGCTGATGAACCTGGAGGACAACTACCCCAACAAGGTGCGCGCCATGCTGAAGATCAACGAGGAGATGGACCACCACATCGTGGGCGGCGCCGACCTGCTCACCGTCACCATGCGCTTCCAGACCTGGGGCCTCATCCACCTGCTCGGGATGCCATACCGGGTTCGAAACCTGCGGCCTCATCCAGCTGCAGGGGA
>409
CTGCGAGCTCGACAACATCATGCGCCTCACCGGCATCACCGGGATCGTCAACGGCATGGACGTCAGCGAGTGGGACCCCAGCAAGGACAAGTACATCGCCACCAAGTACGACGTGTCGACGGTGAGCTCTTAATCAGTCGAATGATCGACTGATGAATTGGTTGAAAGGTTCACTGCGGATCCTGACTCTGAAAAGGAAGTTTTTCACGCCGTTTCTGGCCATGTCCTGAAAAGGGATGCGCTGCGAGGCGCTGCCGGCCTCCCCCGGGATCCCAAGATACCGGTGGAGGCCTTTGGCGGCGTGCTGGAGGAGGATAAAGGACCCGACGGCCTGCCACCCCCCGTCCCCCAGCTTCCGGAAGATGACGTACGAAGACGCCTTCAGGGACCTTCAGGTTTACATCATGTTACACAATCTTTGGGAACATTGTGGCTGATAGTGGATTGTCTTGCAGAGCACCGGGAAGAATAAGTTTGAGGGCATGCTTGTGAACCTGGAGGAGAACTACCCCAACAAGGTCCGCCGCGTGCTGAAGATCAACGCGGAGATGGACCACCACATCGTGCGCGGCGCCGACCTGCTCACCGTCGCCCTGCGCTTCCAGACCTGGGGCGTCATCCAGCTGCTCGCCATGACATACCGGGTCGGTAACCTGCGGCCTCATCCAGCTGCAGGGGA
>410
GTGCGAGCTCGACACGTCATGCGCCTCACCGGCATCACCGGGATCGTCAACGGCATGGACGTCAGCGAGTGGGACCCCAGCAAGGACAAGTACATCGCCACCAAGTACGACGTGTCGACGGTGAGCTCTTAATCAGTCGAATGATCAACTGATGAATTGGTTGAAAGGTCCTCTGCGGATCCTGACTCTGAAGAGGAAGTATTTCACGCCGTTTCTGGCCATGTCCTGAAAGGGGATGAGCTGCGAGGCGCTGCCGGCCTCCCCCGGGATCCCAAGATACCGCTGGAGGCCTTTGGCGGCGGGCTGGAGGAGGATAAAGGACCCGACGGCCTGCCCCCCCCCGTCCCCCACCTTCCGGAGGATGACGTCCGAAGACGCCTTCAGGTACCTTCAGGTTTACATCATGTTACACAATCTTTGGGAGCATTGTGGCTGATGTTGGATTGTCTTGCGGGGCACCGGGAATAATAAGTTTGAGGGCATGCTGGTGAACCTGGAGGAGAACTACCCCAACAAGGTGCAGGCCATGCTGAAGATCAACGAGGAGATGGACCACCACATCGTGGGCGGCGCCGACCTGTTCACCGTCGCCCTGGGCTTCCAGACCTGGGGCCGCATCCAGCTGCTCGCCATGCCATACCGGGTTCGAAACCTGCGGCCTCATCCAGCTGCAGGGGA
>411
CTGCGAGCTCGACAACATCATGCGCCTCACCGGCATCACCGGGATCGTCAACGGCATGGACGTCAGCGAGTGGGACCCCAGCAAGGACAAGTACATCGCCACCAAGTACGACGTGTCGACGGTGAGCTCTCAATCTGCCGAATGATCGACTGATGAATTGGTTGAAAGGTTCTCTGCGGATCCTGACTCTGAAGAGGAAGTTTTTCACGCCATTTCTGGCCATGTCCTCAAAGGGGATGAGCTGCGAGGCGCTGCCGGCCTCCCCCGGGATCCCAAGATCCCGCTGGAGGCCTTTGGCGGCGGGCTGGAGGAGGATAAAGGACCCGACGGGCTGCCACCCCCCGTCCCCCACCTTCCGGAAGATGACGTACGAAGACGCCTTCAGGTACCTTCAGGTTTACATCATGTTACACAATCTTTGGGAACATTGTGGCTGATGTTGGATTGTCTTGCAGGGCACCGGGAATAATAAGTTTGAGGGCATGCTGAGGAACCTGGAGGACAACTACCCCAACAAGGTGCGCCCCGTGCTGAAGATCAACGAGGAGATGGACCACCACATCGTGCGCGGCGCCGACCTGCTCAACGTCGCCCTCCGCTTCCAGACCTGCGGCCGCATCCAGCTGCTCGCCATGACATACGGGCGTTCGTAACCTGCGGCCTCATCCAGCTGCAGGGGA
>412
CTGCGAGCTCGACAACATCATGCGCCTCACCGGCATCACCGGGATCGTCAACGGCATGGACGTCAGCGAGTGGGACCCCAGCAAGGACAAGTACATCGCCACCAAGTACGACGTGTCGACGGTGAGCTCTCAATCAGTCGAATGATCAACTGATGAATTGGTTGAAAGGTCCTCTGCGGATCCTGACTCTGAAGCAGCAGTTTTTCACGCCGTTTCTGGCCATGTCCTCAAAGGGGATGAGCTGCGAGGCGCTGCCGGCCTCCCCCGGGATCCCAATATACCGCTGGAGGCCTTTGGCGGCGTGCTGCAGGAGGATAAAGGACCCGACGGCATGCCACCCCATGTCCCCCAGCTTCCGGAAGATGACGGACGAAGACGCCTTCAGGGACCTTCAGGTTTACATCATGTTACACAATCTTTGGGAACATTGTGGCTTATGTTGGATTGTCTTGCAGAGCACCGGGACTAATACGATTGAGGGCATGCTTGGGAACCTGGAGGACAACTACCCCAACAAGGTGCAGCGCATGCTGAAGATCGCGGAGGAGATGGACCACCACATCGTGCGCGGCGCGGACCTGCTCAACGTCGCGCTGCGCTTCCAGATCTGGGGCGGCATCCACCTGCTCGCCATGACATACCGGGTTCGAACCCTGCGGCCTCATCCAGCTGCAGGGGA
>413
CTGCGAGCTCGACACATCATGCGCCTCACCGGCATCACCGGGATCGTCAACGGCATGGACGTCAGCGAGTGGGACCCCAGCAAGGACAAGTACATCGCCACCAAGTACGACGTGTCGACGGTGAGCTCTTAATCAGTCGAATGATCAACTGATGAATTGGTTGAAAGGTTCACTGCGGATCCTGACTCTGAAAAGGATGCATTTCACGCCATTTCTGGCCATGTCCTCAAAAGGGATGCGCTGCGAGGCGCTGCCGGCCTCCCCCGGGATCCCAAGATACCGCTGGAGGCCTTTGGCGGCGGGCTGGAGGAGGATAAAGGACCCGACGGCCTGCCCCCCCCCGTCCCCCACCTTCCGGAAGATGACGTACGAAGACGCCTTCTGGGACCTTCAGGTTCGCATCATGTTACACAATCTTTGGGAACATTGTGGCTGATAGTGGATAGTCTTGCAGGGCACCGGGAAGAATAAGTTCGAGGGGATGCTGAGGAACCCGGAGGAGAACTACCCCAACAAGGTCCGCCGCGTGCTGAAGATCAACGAGGAGAAGGACCACCACATCATGCGCGGCGCGGACCTGCTCAACGCCGCCAGCCGCTTCCAGACCTGGGGCCGCATCCAGCTGCTCGCCATGCCATACCGTGCGGTACCCTGCGGCCTCATCCAGCTGCAGGGGA
>414
CTGCGAGCTCGACAACATCATGCGCCTCACCGGCATCACCGGGATCGTCAACGGCATGGACGTCAGCGAGTGGGACCCCAGCAAGGACAAGTACATCGCCACCAAGTACGACGTGTCGACGGTGAGCTCTCAATCTGCCGAATGATCGTCTGATGCATTGGGTGAAGTGTTCTCTGCGGATCCTGACTCTGAAGAGGAAGCATTTCACGCCATTTCTGGCCATGTCCTGAAAGGGGATGCGCTGCGAGGCGCTGCCGGCCTCCCCCGGGCCCCCAAGATACCGGTGGAGGCCTTTGGCGGCGTGCTGGAGGAGGATAAAGGACCCGACGGCCCGCCCCCCCCCGTCCCCCACCTTCTGGAGGATGACGTACGAAGACTCCTTCAGGGACCTTCAGGTTCACATCATGTTACACAATCTTTGGGAGCATTGTGGCTTATGTTGGATTGTCTTGCAGGGCACCGGGAATAATACGTTTGAGCGCATGCTTAGGAACCTGGAGGACAACTACCCCAACAAGTTCCACCCCATGCTGAAGATCAACGCGGAGATGGCCCACCACAAGGTGGCCGGCGCCGACCTGCTCACCGCCACCAGCCGCTTCCAGCTCTGCGGCCTCATCCACCTGCAGGCCATGCCATACCGGTTCGAACCCTGCGGCCTCATCCAGCTGCAGGGGA
>415
CTGCGAGCTCGACAACATCATGCGCCTCACCGGCATCACCGGGATCGTCAACGGCATGGACGTCAGCGAGTGGGACCCCAGCAAGGACAAGTACATCGCCACCAAGTACGACGTGTCGACGGTGAGCTCTCACCCTGCCGAATGATCATCTGATGAATTGGTCAAAGTGTTCACTGCGGATCCTGACTCTGAAAAGGAAGCATTTCACGCCATTTCTGGCCATGTCCTCAAAAGGGATGCGCTGCGAGGCGCTGCCGGCCTCCCCCTGGATCCCAATATCCCGCTGGAGGCCTTTGGCGGCGTGCTGCAGGAGGATAAAGGACCCGACGGCCTGCCCCCCCCCGTCCCCCACCTTCCGGAAGATGACGTCCGAAGACTCCTTCAGGTACCTTCAGGTTTACATCATGTTACAAAATCTTTGGGAACATTGTGGCTGATAGTGGATAGTCTTGCAGAGCACCGGGAAGAATAAGTTTGAGGGCATGCTGGGGAACCCGGAGGAGAACTACCCCAACAAGGTGCGCGCCGTGGTGAAGATCAACGCGGAGAAGGACCACCACATCATGCGCGGCGCCGACCTGCTCACCGTCACGCTGCGCTTCCAGCCCTGGGGCCTCATCCAGCTGCTCGCCATGCCATCGGGTTTTCGAAACCTGCGGCCTCATCCAGCTGCAGGGGA
>416
CTGCGAGCTCGACAACATCATGCGCCTCACCGGCATCACCGGGATCGTCAACGGCATGGACGTCAGCGAGTGGGACCCCAGCAAGGACAAGTACATCGCCACCAAGTACGACGTGTCGACGGTGAGCTCTTAATCTGCCGAATGATCGTCTGATGAATTGGTTAAAGTGTTCACTGCGGATCCTGACTCTGAAAAGGAAGCATTTCACGCCATCGCTGGCCATGTCCTGAAAAGGGATGCGCTGCGAGGCGCTGCCGGCCTCCCCCGGGACCGCAAGATCCCGCTGGAGGCGTTTGGCGGCGGGCTGGAGGAGGATAAAGGACCCGACGGCCTGCCCCCCCCCGTCCCCCACCTTACGGAGGATGACGTCCGAAGAGTCCTTCAGGTACCTTCAGGTTTACATCATGTTACCAAATCTTTGGGAGCATTGTGGCTGATATTGGATTGTCTTGCAGGGCACCGGGAAGAATAAGTTCGAGCGCATGCTGATGAACCCGGAGGACAACTACCCCAACAAGGTGCGCGCCGTGCTGAAGATCAACGCGGAGCTGGAGCACCACATCATGGCCGGCGCCGACCTGCTCACCGTCACCAGCCGCTTCCAGACCTGGGGCCTCATCCAGCTGCTCGCGATGAGTGCGGGGTCTCTGGGGACCCTGCGGCCTCATCCAGCTGCAGGGGA
>417
CTGCGAGCTCGACAACATCATGCGCCTCACCGGCATCACCGGGATCGTCAACGGCATGGACGTCAGCGAGTGGGACCCCAGCAAGGACAAGTACATCGCCACCAAGTACGACGTGTCGACGGTGAGCTCTCACCCTGCCGAATGATCATCTGATGCATTGGTCAAAAGGTTCACTGCGGATCCTGACTCTGAAAAGGAAGCATTTCACGCCATTTCTGGCCATGTCCTGAAAAGGGATGCGCTGCGAGGCGCTGCCGGCCTCCCCCGGGATCCCAAGATACCGCTGGAGGCCTTTGGCGGCGGGCTGGAGGAGGATAAAGGACCCGACGGCCTGCCACCCCCCGTCCCCCAGCTTATGGAAGATGACGTACGAAGACTCCTTCAGGTACCTTCAGGTTTACATCATGTTACACAATCTTTGGGAGCATTGTGGCTGATATTGGATTGTCTTGCAGGGCACCGGGAATAATAAGTTTGAGGGCATGCTGATGAACCTGGAGGAGAACTACCCCAACAAGGTGCGCGCCGTGCTGAAGATCAACGCGGAGATGGACCACCACATCGTGGCCGGCGCCGACCTGCTCACCGTCGCCCTGCGCTTCCAGCCCTGGGGCCTCATCCACCTGCTCGGGATGCCATACCGGGTTCGTAACCTGCGGCCTCATCCAGCTGCAGGGGA
>418
CTGCGAGCTCGACAACATCATGCGCCTCACCGGCATCACCGGGATCGTCAACGGCATGGACGTCAGCGAGTGGGACCCCAGCAAGGACAAGTACATCGCCACCAAGTACGACGTGTCGACGGTGAGCTCTTAATCTGCCGAATGATCGTCTGATGAATTGGGCAAAGTGTTCAGTGCGGATCCTGACTCTGACAAGGAAGCATTTCACGCCATCGCTGGCCATGTCCTGAAAAGGGATGCGCTGCGAGGCGCTGCCGGCCTCCCCCGGGACCGCAAGATCCCGCTGGAGGCGTTTGGCGGCGGGCTGGAGGAGGATAAAGGACCCGACGGCCTGCCCCCCCCCGTCCCCCACCTTACGGAGGATGACGTCCGAAGAGTCCTTCTGGTACCTTCAGGTTTACATCATGTTACCAAATCTTTGGGAGCATTGTGGCTGATGTTGGATTGTCTTGCAGGGCACCGGGAAGAATAAGTTCGAGCGCATGCTGATGAACCCGGAGGAGAACTACCCCAACAAGGTGCGCGCCGTGCTGAAGATCAACGCGGAGATGGACCACCACATCGTGGCCGGCGCCGACCTGCTCACCGTCACCATCCGCTTCCAGACCTGGGGCCTCATCCAGCTGCTCGCCATGCCTGCGGGGTCTCGGTACCCTTGCGGCCTCATCCAGCTGCAGGGGA
>419
CTGCGAGCTCGACACATCATGCGCCTCACCGGCATCACCGGGATCGTCAACGGCATGGACGTCAGCGAGTGGGACCCCAGCAAGGACAAGTACATCGCCACCAAGTACGACGTGTCGACGGTGAGCTCTTACCGAGTCGAATGATCGTCTGGTGAATTGGGCGAAGTGTTCTCTGCGGATCCTGACTCTGAAAAGGAAGCATTTCACGCCATTTCTGGCCATGTCCTCAAAAGGGATGCGCTGCGAGGCGCTGCCGGCCTCCCCCGGGACCCCAATATACCGCTGGAGGCCTTTGGCGGCATGCTGGAGGAGGATAAAGGACCCGACGGCCTGCCACCCCCTGTCCCCCACCTTCTGGAAGATGACGTCCGAAGACTCCTTCAGGTACCTTCAGGTTTACATCATGTTACCAAATCTTTGGGAGCATTGTGGCTGATGTTGGATTGTCTTGCAGGGCACCGGGAATAATAAGTTTGAGCGCATGCTGGTGAACCCGGAGGACAACTACCCCAACAAGGTGCAGGCCATGCTGAAGATCAACGAGGAGATGGACCACCACATCGTGCGCGGCGCGGAGCTGTTCAACGCCACCCTGCGCTTCCAGACCTGGGGCCGCATCCACCTGCTCGGGATGCCATACCGCTTCGAACCCTGCGGCCTCATCCAGCTGCAGGGGA
>420
CTGCGAGCTCGACACATCATGCGCCTCACCGGCATCACCGGGATCGTCAACGGCATGGACGTCAGCGAGTGGGACCCCAGCAAGGACAAGTACATCGCCACCAAGTACGACGTGTCGACGGTGAGCTCTCACCCAGTCGAATGATCAAATGATGAATTGGTTGAAAGGTTCTCTGCGGATCCTGACTCTGAAGCAGCTGTTCTTCACGCCGTTTCTGGCCATGTCCTCAAAGGGGATGAGCTGCGAGGCGCTGCCGGCCTCCCCCGGGATCCCAAGATACCGGAGGAGCCCGTTGGCGGCGTGCTGCAGGAGGATAAAGGACCCGACGGCCCGCCACCCCCTGTCCCCCGGCTTCCGGAAGATGACGGACGAAGACGCCTTCAGGGACCTTCAGGTTCACATCATGTTACACAATCTTTGGGAACATTGTGGCTGATGGTGGATTGTCTTGCGGGGCACCGGGCCTAATACGATTGAGGGCATGCTTGGGAACCTGGAGGACAACTACCCCAACAAGGTGCAGCGCATGCTGATGATCGCGGAGGAGATGGACCACCACAAGGTGCGCGGCGCGGAGAAGTTCAACGCCGCCCTGGCGTTCCAGACCTGGGGCGGCGTCCACCTGCTCGCCATGACATCCGGGGTTCGAACCCTGCGGCCTCATCCAGCTGCAGGGGA
>421
CTGCGAGCTCGACACATCATGCGCCTCACCGGCATCACCGGGATCGTCAACGGCATGGACGTCAGCGAGTGGGACCCCAGCAAGGACAAGTACATCGCCACCAAGTACGACGTGTCGACGGTGAGCTCTTAATCAGTCGAATGATCAACTGATGAATTGGTTGAAAGGTTCTCTGCGGATCCTGACTCTGAAGCAGATGCATTTCACGCCGTTTCTGGCCATGTCCTCAAAAGGGATGAGCTGCGAGGCGCTGCCGGCCTCCCCCGGCATCCCAATATACCGCTGGAGGCCTTTGGCGGCGGGCTGGAGGAGGATAAAGGACCCGACGGCATGCCACCCCATGTCCCCCAGCTTCTGGAGGATGACGTACGAAGACTCCTTCAGGGACCTTCAGGTTTACATCATGTTAGACAATCTTTGGGAGGATTGTGGCTGATGTTGGATTGTCTTGCGGGGCACCGGGAATAATACGATTGAGGGCATGCTGATGAACCTGGAGGACAACTACCCCAACAAGGTGCAGGGCGTGCTGAAGATCAACGAGGAGATGGACCCCCACATCGTGGGCGGCGCGGAGCTGCTCAACGTCACCCTGCGCTTCCAGACCTGGGGCCTCATCCACCTGCTCGCCATGACATACCGGGTTCGAACCCTGCGGCCTCATCCAGCTGCAGGGGA
>422
CTGCGAGCTCGACAACATCATGCGCCTCACCGGCATCACCGGGATCGTCAACGGCATGGACGTCAGCGAGTGGGACCCCAGCAAGGACAAGTACATCGCCACCAAGTACGACGTGTCGACGGTGAGCTCTCAATCAGTCGAATGATCGACTGATGAATTGGTTGAAGTGTTCTCTGCGGATCCTGACTCTGAAGCAGCAGTTTTTCACGCCATTTCTGGCCATGTCCTCAAAGGGGATGAGCTGCGAGGCGCTGCCGGCCTCCCCCGGGATCCCAATATACCGCTGGAGCCCTTTGGCGGCGTGCTGCAGGAGGATAAAGGACCCGACGGCCCGCCACCCCCCGTCCCCCACCTTCCGGAAGATGACGTACGAAGACTCCTTCAGGTACCTTCAGGTTTACATCATGTTACACAATCTTTGGGAACATTGTGGCTGATGGTGGATTGTCTTGCAGGGCACCGGGAAGAATAAGTTTGAGGGCATGCTTAGGAACCCGGAGGACAACTACCCCAACAAGGTGCAGCGCGTGCTGAAGATCGCGGAGGAGATGGACCACCACATCGTGGCCGCCGCGGACCTGCTCAACGCCGCCCTCCGCTTCCAGACCTGGGGCGGCATCCACCTGCTCGCCATGCCATCGGGGTTTCGTAACCCTGCGGCCTCATCCAGCTGCAGGGGA
>423
GTACGGGCTCGACTCGTCATGCGCCTCACCGGCATCACCGGGATCGTCAACGGCATGGACGTCAGCGAGTGGGACCCCAGCAAGGACAAGTACATCGCCACCAAGTACGACGTGTCGACGGTGAGCTCTCGCCGAGTCGAATGATCGACTGATGAATTGGGTAAGAGGTCGTCGGCGGATCCTGACTCTGAAGAGGATGCATTTCACGCCGTTTCTGGCCATGTCCTGAAAGGGGATGAGCTGGGAGGCGCTGCCGGCCTCCCCCGGGATCGCAAGATCCCGCTGGAGGCGTTTGGCGGCGTGCTGGAGGAGGATAAAGGACCCGACGGCCTGCGCCCCCATGTCCCCCAGCTTATGGAAGATGACGTACGAAGACTCCTTCAGGTACCTTCAGGTTTACATCATGTTACCCAATCTTTGGGAGCATTGTGGCTTATGTTGGATTGTCTTGCGGGGCACCGGGAATAATACGATTGAGGGCATGCTTATGAACCTGGAGGACAACTACCCCAACAAGGTGCAGGCCATGCTGAAGATCAACGAGGAGATGGACCCCCACATCGTGGCCGGCGCCGACCTGTTCACCGTCACCCTGCGCTTCCAGATCTGGGGCGTCATCCACCTGCTCGCCATGACATACCGGGTTCGAACCCTGCGGCCTCATCCAGCTGCAGGGGA
>424
CTGCGAGCTCGATACTCATGGGCCTCACCGGCATCACCGGGATCGTCAACGGCATGGACGTCAGCGAGTGGGACCCCAGCAAGGACAAGTACATCGCCACCAAGTACGACGTGTCGACGGTGAGCTCTCAATCTGCCGAATGATCGTCTGATGAATTGGTCAAAAGGTTCTCTGCGGATCCTGACTCTGAAGAGTAAGTTTTTCACGCCATTTCTGGCCATGTCCTGAAAAGGGATGAGCTGCGAGGCGCTGCCGGCCTCCCCCGGGATCCCAAGATACCGCTGGAGGCGTTTGGCGGCGTGCTGGAGGAGGATAAAGGACCCGACGGCCTGCCACCCCCCGTCCCCCACCTTATGGAAGATGACGTACGAAGACTCCTTCAGGTACCTTCAGGTTTACATCATGTTACACAATCTTTGGGAGCATTGTGGCTGATGTTGGATTGTCTTGCAGGGCACCGGGAATAATACGTTTGAGCGCATGCTGATGAACCTGGAGGACAACTACCCCAACAAGGTGCAGCGCGTGCTGATGATCAACGAGGAGATGGACCACCACATCGTGGGCGGCGCCGACCTGCTCACCGTCGCCCTGCGCTTCCAGACCTGCGGCCGCATCCACCTGCTCGCCATGACATACCGGGTTCGAAACCTGCGGCCTCATCCAGCTGCAGGGGA
>425
CTGCGAGCTCGACAACATCATGCGCCTCACCGGCATCACCGGGATCGTCAACGGCATGGACGTCAGCGAGTGGGACCCCAGCAAGGACAAGTACATCGCCACCAAGTACGACGTGTCGACGGTGAGCTCTTAATCTGCCGAATGATCGTCTGATGAATTGGTTAAAGTGTTCACTGCGGATCCTGACTCTGAAAAGGAAGCATTTCACGCCATCGCTGGCCATGTCCTGAAAAGGGATGCGCTGCGAGGCGCTGCCGGCCTCCCCCGGGATCCCAAGATCCCGCTGGAGGCCTTTGGCGGCGGGCTGGAGGAGGATAAAGGACCCGACGGCCTGCCCCCCCCCGTCCCCCACCTTATGGAGGATGACGTCCGAAGACTCCTTCAGGTACCTTCAGGTTTACATCATGTTACAAAATCTTTGGGAACATTGTGGCTGATGTTGGATTGTCTTGCAGGGCACCGGGAAGAATAAGTTTGAGGGCATGCTGATGAACCTGGAGGACAACTACCCCAACAAGGTGCGCGCCGTGCTGAAGATCAACGCGGAGCTGGACCACCACATCGTGGCCGGCGCCGACCTGCTCACCGTCACCCTCCGCTTCCAGCCCTGGGGCCTCATCCAGCTGCTCGGGATGCCATACCGGGTTCGTAACCTGCGGCCTCATCCAGCTGCAGGGGA
>426
CTGCGAGCTCGACAACATCATGCGCCTCACCGGCATCACCGGGATCGTCAACGGCATGGACGTCAGCGAGTGGGACCCCAGCAAGGACAAGTACATCGCCACCAAGTACGACGTGTCGACGGTGAGCTCTTAATCTGCCGAATGATCGTCTGATGAATTGGTTAAAGTGTTCTCTGCGGATCCTGACTCTGAAGAGGAAGCATTTCACGCCATTTCTGGCCATGTCCTCAAAAGGGATGCGCTGCGAGGCGCTGCCGGCCTCCCCCGGGATCCCAAGATCCCGCTGGAGGCCTTTGGCGGCGGGCTGGAGGAGGATAAAGGACCCGACGGCCCGCCCCCCCCCGTCCCCCACCTTCCGGAAGATGACGTCCGAAGACTCCTTCAGGTACCTTCAGGTTTACATCATGTTACAAAATCTTTGGGAACATTGTGGCTGATGTTGGATTGTCTTGCAGGGCACCGGGAAGAATAAGTTTGAGGGCATGCTTAGGAACCCGGAGGACAACTACCCCAACAAGGTGCGCCCCGTGCTGAAGATCAACGCGGAGCTGGACCACCACATCATGGCCGGCGCCGACCTGCTCACCGTCACCAGCCGCTTCCAGCCCTGGGGCCTCATCCAGCTGCTCGCCATGCCATCGGGGGTTCGTAACCCTGCGGCCTCATCCAGCTGCAGGGGA
>427
CTGCGAGCTCGACAACATCATGCGCCTCACCGGCATCACCGGGATCGTCAACGGCATGGACGTCAGCGAGTGGGACCCCAGCAAGGACAAGTACATCGCCACCAAGTACGACGTGTCGACGGTGAGCTCTTAATCAGTCGAATGATCGACTGATGAATTGGTTGAAAGGTTCTCTGCGGATCCTGACTCTGAAGAGGAAGCATTTCACGCCATTTCTGGCCATGTCCTGAAAGGGGATGAGCTGCGAGGCGCTGCCGGCCTCCCCCGGGATCCCAAGATACCGCTGGAGGCCTTTGGCGGCGTGCTGGAGGAGGATAAAGGACCCGACGGCCTGCCACCCCCCGTCCCCCAGCTTCCGGAAGATGACGTACGAAGACGCCTTCAGGTACCTTCAGGTTTACATCATGTTACCCAATCTTTGGGAGCATTGTGGCTGATGTTGGATTGTCTTGCAGGGCACCGGGAATAATACGATTGAGGGCATGCTGGTGAACCTGGAGGACAACTACCCCAACAAGGTGCACGCCATGCTGAAGATCAACGAGGAGATGGACCACCACATCGTGGGCGGCGCCGACCTGCTCACCGTCGCCCTGGGCTTCCAGACCTGGGGCCTCATCCACCTGCTCGGCATGCCATACGGGGTTCGAAACCTGCGGCCTCATCCAGCTGCAGGGGA
>428
CTGCGAGCTCGACACGTCATGCGCCTCACCGGCATCACCGGGATCGTCAACGGCATGGACGTCAGCGAGTGGGACCCCAGCAAGGACAAGTACATCGCCACCAAGTACGACGTGTCGACGGTGAGCTCTTAATCTGTCGAATGATCGTCTGATGAATTGGTTAAAAGGTTCTCTGCGGATCCTGACTCTGAAAAGGAAGCATTTCACGCCATTTCTGGCCATGTCCTCAAAAGGGATGCGCTGCGAGGCGCTGCCGGCCTCCCCCGGCATCCCAATATACCGCTGGAGCCCTTTGGCGGCGTGCTGCAGGAGGATAAAGGACCCGACGGCCTGCCACCCCCTGTCCCCCACCTTCCGGAAGATGACGTCCGAAGACTCCTTCAGGTACCTTCAGGTTTACATCATGTTACCCAATCTTTGGGAACATTGTGGCTGATGTTGGATTGTCTTGCAGGGCACCGGGAATAATACGTTTGAGGGCATGCTGGGGAACCTGGAGGACAACTACCCCAACAAGGTGCAGCCCATGCTGAAGATCGCGGAGGAGCTGGACCACCACATCGTGCGCGGCGCGGACCTGCTCACCGTCGCCCTGGGCTTCCAGACCTGCGGCCGCATCCACCTGCTCGCCATCACATACCGGTTCGAGCCCTGCGGCCTCATCCAGCTGCAGGGGA
>429
CTGCGAGCTCGACACATCATGCGCCTCACCGGCATCACCGGGATCGTCAACGGCATGGACGTCAGCGAGTGGGACCCCAGCAAGGACAAGTACATCGCCACCAAGTACGACGTGTCGACGGTGAGCTCTCAATCAGTCGAATGATCAACTGATGAATTTGTTGAAAGGTTCTCTGCGGATCCTGACTCTGAAGCGGCTGTTCTTCACGCCGTTTCTGGCCATGTCCTCAAAGGGGATGAGCTGCGAGGCGCTGCCGGCCTCCCCCGGGATCCCAAGATACCGGTGGAGCCCTTTGGCGGCGTGCTGGAGGAGGCTAAAGGACCCGACGGCCCGCCACCCCCCGTCCCCCAGCTTCCGGAAGATGACGGACGAAGACGCCTTCAGGGACCTTCAGGTTCGCATCAGGTTACACAATCTTTGGGAACATTGTGGCTTATGGTGGATTGTCTTGCGGGGCACCGGGACTAATACGTTTGAGGGGATGCTTGGGAACCTGGAGGACAACTACCCCAACAAGGTCCAGCGCATGCTGAAGATCGCGGAGGAGAAGGACCCCCACAAGGTGCGCGGCGCGGAGAAGTTCAACGCCGCCCTGGGCTTCCAGACCTGCGGCCGCATCCAGCTGCTCGCCATGACTCCGGGATCGGTACCCCTGCGGCCTCATCCAGCTGCAGGGGA
>430
CTGCGAGCTCGACAACATCATGCGCCTCACCGGCATCACCGGGATCGTCAACGGCATGGACGTCAGCGAGTGGGACCCCAGCAAGGACAAGTACATCGCCACCAAGTACGACGTGTCGACGGTGAGCTCTCAATCAGCCGAATGATCGACTGATGAATTGGTTAAAAGGTTCACTGCGGATCCTGACTCTGAAGAGGAAGCATTTCACGCCGTTTCTGGCCATGTCCTCAAAAGGGATGAGCTGCGAGGCGCTGCCGGCCTCCCCCGGGATCCCAAGATCCCGCTGGAGCCCTTTGGCGGCGTGCTGCAGGAGGATAAAGGACCCGACGGCCTGCCCCCCCCCGTCCCCCACCTTCCGGAAGATGACGTACGAAGACTCCTTCAGGTACCTTCAGGTTCACATCATGTTACACAATCTTTGGGAGCATTGTGGCTGATAGTGGATTGTCTTGCAGGGCACCGGGAATAATACGATTGAGGGCATGCTGATGAACCTGGAGGACAACTACCCCAACAAGGTGCGCCCCGTGCTGAAGATCAACGAGGAGCTGGACCACCACATCGTGGCCGGCGCCGACCAGCTCAACGTCGCCCTGCGCTTCCAGACCTGGGGCCTCATCCACCTGCTCGGGATGCACATACGGGGACGGTAACCCTGCGGCCTCATCCAGCTGCAGGGGA
